# Supplementary material for: Histone methyltransferase PRDM9 promotes survival of drug-tolerant persister cells in glioblastoma
Source: Nat Commun. 2025 Dec 15;16:10905. doi: 10.1038/s41467-025-65888-5 (PMC12705669; doi:10.1038/s41467-025-65888-5)
Supplement: Supplementary file 3 — Supplementary Data [file 41467_2025_65888_MOESM3_ESM.xlsx]

## Sheet: Supplementary Data 1
chr1	28050	30246
chr1	181561	181788
chr1	198465	200610
chr1	777892	779789
chr1	817179	818083
chr1	826178	828426
chr1	869698	870296
chr1	904072	905678
chr1	923550	925259
chr1	940324	942979
chr1	958223	959773
chr1	959868	961340
chr1	966320	967432
chr1	976044	976997
chr1	998382	1002138
chr1	1012760	1014070
chr1	1019593	1022007
chr1	1024742	1025156
chr1	1058690	1060478
chr1	1068670	1069549
chr1	1079401	1081124
chr1	1114959	1117157
chr1	1122313	1122623
chr1	1157536	1158573
chr1	1200980	1201803
chr1	1208229	1208915
chr1	1230682	1232082
chr1	1232328	1232855
chr1	1272398	1274912
chr1	1304807	1310028
chr1	1323771	1325904
chr1	1347352	1349173
chr1	1349546	1350163
chr1	1351114	1351606
chr1	1373745	1376218
chr1	1397873	1401038
chr1	1406217	1408462
chr1	1427287	1428135
chr1	1433377	1436787
chr1	1470675	1473381
chr1	1474749	1475243
chr1	1511042	1513864
chr1	1539295	1541170
chr1	1573493	1575712
chr1	1614006	1617151
chr1	1631708	1632548
chr1	1657772	1659897
chr1	1691325	1693942
chr1	1723182	1725086
chr1	1744611	1747196
chr1	1777101	1780130
chr1	1889006	1892268
chr1	1908343	1909167
chr1	1918585	1919574
chr1	1943994	1944415
chr1	2003376	2004202
chr1	2073427	2075090
chr1	2115865	2116637
chr1	2132701	2133663
chr1	2189687	2190792
chr1	2193544	2193795
chr1	2193947	2195507
chr1	2204132	2204916
chr1	2212399	2213489
chr1	2226719	2227702
chr1	2228697	2233200
chr1	2233694	2234010
chr1	2234094	2234581
chr1	2247404	2248256
chr1	2248476	2249027
chr1	2290086	2290652
chr1	2291024	2291862
chr1	2314242	2315609
chr1	2321943	2322575
chr1	2390402	2393033
chr1	2411669	2413802
chr1	2414284	2414561
chr1	2525186	2527275
chr1	2529699	2530541
chr1	2543625	2544192
chr1	2585411	2588036
chr1	2642138	2643768
chr1	3068367	3069309
chr1	3069444	3070956
chr1	3139614	3139840
chr1	3161156	3161824
chr1	3170680	3171155
chr1	3218854	3219270
chr1	3454245	3455336
chr1	3491538	3491816
chr1	3530890	3531396
chr1	3610967	3611680
chr1	3623735	3626204
chr1	3649113	3650186
chr1	3651895	3653367
chr1	3746428	3747825
chr1	3771646	3772952
chr1	3795170	3797335
chr1	3855923	3858360
chr1	3899084	3901445
chr1	5425122	5425427
chr1	5990937	5994002
chr1	6034151	6034599
chr1	6179957	6180416
chr1	6198100	6199722
chr1	6199865	6200299
chr1	6205650	6206631
chr1	6234681	6236037
chr1	6241965	6242934
chr1	6245585	6246253
chr1	6259921	6260772
chr1	6384771	6385024
chr1	6385119	6386566
chr1	6391714	6394432
chr1	6419385	6420461
chr1	6423181	6424201
chr1	6437229	6437871
chr1	6440484	6440909
chr1	6446857	6448243
chr1	6448315	6449260
chr1	6485021	6486127
chr1	6489940	6491629
chr1	6496557	6498233
chr1	6553016	6554996
chr1	6579444	6581180
chr1	6599607	6600196
chr1	6600278	6604313
chr1	6612408	6613513
chr1	6613638	6616022
chr1	6624780	6626318
chr1	6700464	6701946
chr1	6770651	6771500
chr1	6783634	6785122
chr1	6785413	6786970
chr1	6965641	6966099
chr1	7069847	7070616
chr1	7373922	7374518
chr1	7379677	7380079
chr1	7455352	7455929
chr1	7667870	7668343
chr1	7668955	7669390
chr1	7679776	7681288
chr1	7703763	7706013
chr1	7752488	7752957
chr1	7770598	7772408
chr1	7782915	7784154
chr1	7784262	7784744
chr1	7886329	7886968
chr1	7960625	7962887
chr1	8017387	8018853
chr1	8018937	8019301
chr1	8021975	8027416
chr1	8154845	8155101
chr1	8301560	8302421
chr1	8302477	8302955
chr1	8317829	8318727
chr1	8343542	8343934
chr1	8373723	8373949
chr1	8397253	8397927
chr1	8407518	8407947
chr1	8408608	8409649
chr1	8420843	8424715
chr1	8525439	8526132
chr1	8700508	8704058
chr1	8707250	8707531
chr1	8815451	8818915
chr1	8872938	8873599
chr1	8874003	8874400
chr1	8874801	8880074
chr1	9127534	9129844
chr1	9182003	9183443
chr1	9198436	9199059
chr1	9201303	9202717
chr1	9234127	9234633
chr1	9234752	9235775
chr1	9292080	9294537
chr1	9317664	9318544
chr1	9428427	9429828
chr1	9539437	9541047
chr1	9588265	9588532
chr1	9588764	9590823
chr1	9593116	9593522
chr1	9651473	9652791
chr1	9687004	9688531
chr1	9688842	9690482
chr1	9821770	9824806
chr1	9825029	9825512
chr1	9875029	9875368
chr1	9909003	9910345
chr1	9910634	9911321
chr1	9942343	9944277
chr1	9997278	9998042
chr1	10032355	10032590
chr1	10032894	10034972
chr1	10179057	10180323
chr1	10209360	10212905
chr1	10213122	10213681
chr1	10398200	10400732
chr1	10429987	10431687
chr1	10471483	10473065
chr1	10474484	10476091
chr1	10494853	10495196
chr1	10510606	10510889
chr1	10528032	10528386
chr1	10528438	10529529
chr1	10693127	10694550
chr1	10694934	10695390
chr1	10709441	10709686
chr1	10734666	10735768
chr1	10788551	10788895
chr1	10793191	10797184
chr1	10824818	10825082
chr1	10835516	10836262
chr1	10866496	10867755
chr1	10888521	10889158
chr1	10900566	10901539
chr1	10901592	10901956
chr1	10943927	10944884
chr1	10979877	10980113
chr1	10980393	10980970
chr1	11012013	11014197
chr1	11058584	11060012
chr1	11060161	11061176
chr1	11098777	11100307
chr1	11261589	11262691
chr1	11262779	11263349
chr1	11273115	11274832
chr1	11275173	11275449
chr1	11355634	11356522
chr1	11478453	11480465
chr1	11499380	11500642
chr1	11654511	11655639
chr1	11663960	11665036
chr1	11680107	11682146
chr1	11690370	11692333
chr1	11701419	11702177
chr1	11719473	11719909
chr1	11731394	11732258
chr1	11735634	11737430
chr1	11804836	11807703
chr1	11908590	11909722
chr1	11924409	11926470
chr1	11933996	11935504
chr1	11979788	11981356
chr1	12018945	12020514
chr1	12166711	12168031
chr1	12178868	12179373
chr1	12184437	12184901
chr1	12229645	12231516
chr1	12406434	12406971
chr1	12540018	12540774
chr1	12549722	12549966
chr1	12594889	12596621
chr1	12616940	12617472
chr1	13583023	13586823
chr1	13587357	13587583
chr1	13699665	13700984
chr1	13748595	13751444
chr1	13892590	13893411
chr1	14597816	14601024
chr1	14601542	14602654
chr1	14628029	14628297
chr1	14895175	14895666
chr1	14923728	14925866
chr1	15152439	15154978
chr1	15206497	15207608
chr1	15246901	15247818
chr1	15272322	15272653
chr1	15328710	15329223
chr1	15384654	15385096
chr1	15385911	15386783
chr1	15409184	15412486
chr1	15523325	15526615
chr1	15526690	15527930
chr1	15602896	15604008
chr1	15616645	15619003
chr1	15683456	15685695
chr1	15758279	15759788
chr1	15760904	15761189
chr1	15800299	15800563
chr1	15833572	15835904
chr1	15836066	15836483
chr1	15846799	15847614
chr1	15847668	15851066
chr1	15885673	15886873
chr1	15974984	15976532
chr1	16012564	16013454
chr1	16048462	16049131
chr1	16072976	16074115
chr1	16145052	16146531
chr1	16153358	16156432
chr1	16167351	16168218
chr1	16206779	16207152
chr1	16209932	16210200
chr1	16216331	16217469
chr1	16236360	16237567
chr1	16350941	16352923
chr1	16367153	16368958
chr1	16440320	16441773
chr1	16498212	16499973
chr1	16513414	16513872
chr1	16514079	16515188
chr1	16612192	16614288
chr1	16643199	16645385
chr1	16666894	16668038
chr1	16685867	16686300
chr1	16693691	16694022
chr1	16700728	16701842
chr1	16707635	16708215
chr1	16710033	16711026
chr1	16739570	16740698
chr1	16740982	16741425
chr1	16796352	16796873
chr1	16895026	16895622
chr1	16895709	16896152
chr1	16896347	16896954
chr1	16903650	16905192
chr1	16913498	16914038
chr1	16914089	16915095
chr1	16960791	16961324
chr1	16980008	16980582
chr1	17010858	17012318
chr1	17052865	17054195
chr1	17060235	17060562
chr1	17118954	17119834
chr1	17436804	17440450
chr1	17539088	17539687
chr1	17539822	17541528
chr1	17565147	17566007
chr1	17588458	17588688
chr1	18643536	18643839
chr1	18646509	18647272
chr1	18901246	18903688
chr1	18945297	18945567
chr1	18949729	18951540
chr1	18953962	18956760
chr1	18956819	18957622
chr1	19208713	19211585
chr1	19250421	19253819
chr1	19310804	19313426
chr1	19483985	19486584
chr1	19596062	19598335
chr1	19643724	19646155
chr1	19664564	19665446
chr1	19799270	19800654
chr1	19882309	19884350
chr1	20152139	20152461
chr1	20233649	20233937
chr1	20366383	20367239
chr1	20400001	20400702
chr1	20476407	20476652
chr1	20477531	20477895
chr1	20482968	20487374
chr1	20494012	20494354
chr1	20506983	20508818
chr1	20551588	20553421
chr1	20555149	20555390
chr1	20633104	20634685
chr1	20660078	20662450
chr1	20696235	20697598
chr1	20717427	20718342
chr1	20731327	20733392
chr1	20784997	20788423
chr1	21173992	21176947
chr1	21177087	21177436
chr1	21262052	21262783
chr1	21289644	21291207
chr1	21310653	21310928
chr1	21344078	21346668
chr1	21397759	21398115
chr1	21427946	21428965
chr1	21436608	21437095
chr1	21439469	21441253
chr1	21508868	21510009
chr1	21574575	21574926
chr1	21619180	21619416
chr1	21650828	21652428
chr1	21659327	21659893
chr1	21668830	21669871
chr1	21781455	21783743
chr1	21936009	21937288
chr1	21937468	21938011
chr1	22024367	22026584
chr1	22052277	22054349
chr1	22141789	22142934
chr1	22143095	22143907
chr1	22341928	22342348
chr1	22451518	22453105
chr1	22666010	22666277
chr1	22709915	22712670
chr1	22916302	22916561
chr1	22916751	22917018
chr1	23018719	23021773
chr1	23167022	23168916
chr1	23177270	23178323
chr1	23184629	23184860
chr1	23216797	23217851
chr1	23340455	23344397
chr1	23344662	23345322
chr1	23367473	23371421
chr1	23395007	23395440
chr1	23482967	23485121
chr1	23528439	23531883
chr1	23554249	23554941
chr1	23555082	23560728
chr1	23561777	23562348
chr1	23562622	23562887
chr1	23567705	23569160
chr1	23635128	23635665
chr1	23691445	23694029
chr1	23742823	23745589
chr1	23777656	23779968
chr1	23790626	23792598
chr1	23799469	23801576
chr1	23824431	23826055
chr1	23838388	23838951
chr1	23867483	23868780
chr1	23958693	23961843
chr1	23977243	23980903
chr1	24112190	24112762
chr1	24150239	24150585
chr1	24186984	24187766
chr1	24321837	24322834
chr1	24415610	24416942
chr1	24418597	24419290
chr1	24501899	24503856
chr1	24556131	24556454
chr1	24642249	24643044
chr1	24643197	24644917
chr1	24705606	24705915
chr1	24744745	24745035
chr1	24745327	24747204
chr1	24848093	24849015
chr1	24928707	24929476
chr1	24931871	24932366
chr1	25022276	25022902
chr1	25198044	25198275
chr1	25198622	25198942
chr1	25231415	25233709
chr1	25245471	25248294
chr1	25266145	25268293
chr1	25336336	25339827
chr1	25429606	25432395
chr1	25543274	25544955
chr1	25615781	25616597
chr1	25616763	25620521
chr1	25620655	25620970
chr1	25683551	25683777
chr1	25799652	25800184
chr1	25800323	25801254
chr1	25818996	25821714
chr1	25858375	25860126
chr1	25874652	25876235
chr1	25904060	25907120
chr1	25922414	25923487
chr1	25926939	25927722
chr1	25996959	25998179
chr1	25998387	25998724
chr1	26021788	26022215
chr1	26034591	26036516
chr1	26045867	26046444
chr1	26110317	26113123
chr1	26161070	26162427
chr1	26169483	26171108
chr1	26225492	26225774
chr1	26233613	26235511
chr1	26279404	26281194
chr1	26305733	26307180
chr1	26335915	26336822
chr1	26360505	26360731
chr1	26431717	26433301
chr1	26471182	26474186
chr1	26500056	26501733
chr1	26529177	26530889
chr1	26619673	26621725
chr1	26692222	26694069
chr1	26694929	26700291
chr1	26722867	26723376
chr1	26723852	26724168
chr1	26787144	26789345
chr1	26826161	26828167
chr1	26864297	26865145
chr1	26865350	26865888
chr1	26889217	26890815
chr1	26899281	26901035
chr1	26921233	26923139
chr1	26993005	26995451
chr1	27031361	27031639
chr1	27057289	27058475
chr1	27153086	27153625
chr1	27154455	27155674
chr1	27234026	27235972
chr1	27321694	27322089
chr1	27322151	27323497
chr1	27349047	27350348
chr1	27365218	27367586
chr1	27391836	27393735
chr1	27406791	27407017
chr1	27428944	27429281
chr1	27488255	27490830
chr1	27519143	27519976
chr1	27527371	27529244
chr1	27556929	27557390
chr1	27571954	27572213
chr1	27575136	27576566
chr1	27599421	27599811
chr1	27601413	27604596
chr1	27633940	27634671
chr1	27659649	27660288
chr1	27669358	27669633
chr1	27671607	27672913
chr1	27725325	27725596
chr1	27725884	27727171
chr1	27772625	27774488
chr1	27830179	27832625
chr1	27872446	27873142
chr1	27913705	27914713
chr1	27934937	27935163
chr1	27959471	27960434
chr1	28087212	28089226
chr1	28232048	28233390
chr1	28235435	28237438
chr1	28246278	28247339
chr1	28247507	28247751
chr1	28259411	28261592
chr1	28328388	28329923
chr1	28369284	28371064
chr1	28438135	28438787
chr1	28505148	28509232
chr1	28517936	28519623
chr1	28552502	28552856
chr1	28552976	28553979
chr1	28580110	28582669
chr1	28592228	28593070
chr1	28641903	28643975
chr1	28648002	28648275
chr1	28668097	28668766
chr1	28669048	28669949
chr1	28736208	28738604
chr1	28785298	28785703
chr1	28811888	28813227
chr1	28813460	28813709
chr1	28886722	28888278
chr1	28913919	28915903
chr1	29121766	29122844
chr1	29123969	29125329
chr1	29179619	29181987
chr1	29182198	29182570
chr1	29229943	29231415
chr1	29236090	29237800
chr1	29237877	29238290
chr1	29257369	29257667
chr1	29259676	29260107
chr1	30717787	30718095
chr1	30718719	30719675
chr1	30801942	30802168
chr1	30816575	30816801
chr1	30816874	30817139
chr1	30823502	30823941
chr1	30824141	30825128
chr1	30879579	30879874
chr1	30905971	30906662
chr1	30906817	30908550
chr1	30908800	30909281
chr1	31063152	31066306
chr1	31154651	31156048
chr1	31238749	31240512
chr1	31295638	31298346
chr1	31372815	31374078
chr1	31394572	31395135
chr1	31412870	31414341
chr1	31549293	31549659
chr1	31617470	31618589
chr1	31643666	31645851
chr1	31669775	31670466
chr1	31702733	31703005
chr1	31703240	31704577
chr1	31746411	31747052
chr1	31760206	31761801
chr1	31762266	31764988
chr1	31772026	31772826
chr1	31782306	31782645
chr1	31787903	31789453
chr1	31798020	31798651
chr1	31936532	31938422
chr1	31938484	31939037
chr1	32012924	32013651
chr1	32013777	32016340
chr1	32072126	32073995
chr1	32107469	32109434
chr1	32179294	32181318
chr1	32199897	32201713
chr1	32205036	32206530
chr1	32221341	32223370
chr1	32240324	32242070
chr1	32291502	32293204
chr1	32333968	32336627
chr1	32337907	32338375
chr1	32351080	32352640
chr1	32362099	32362383
chr1	32393356	32395591
chr1	32426495	32427270
chr1	32464122	32465787
chr1	32496236	32496489
chr1	32500028	32501242
chr1	32538836	32540734
chr1	32611877	32612273
chr1	32612324	32612728
chr1	32649530	32651022
chr1	32651076	32652389
chr1	32702236	32703716
chr1	32741086	32742470
chr1	32753542	32755185
chr1	32816147	32819052
chr1	32870342	32870785
chr1	32870857	32871408
chr1	32886058	32886940
chr1	32892946	32893679
chr1	32900646	32901975
chr1	32962478	32965349
chr1	32972559	32973458
chr1	33035351	33036976
chr1	33080590	33081917
chr1	33126395	33128195
chr1	33161060	33161468
chr1	33180322	33182574
chr1	33255746	33256675
chr1	33256746	33258324
chr1	33341901	33342223
chr1	33346013	33346262
chr1	33346427	33346653
chr1	33346725	33346996
chr1	33347068	33349794
chr1	33350023	33350821
chr1	33410802	33411048
chr1	33426354	33431179
chr1	33431247	33431496
chr1	33471957	33472438
chr1	33472528	33473398
chr1	34162998	34166829
chr1	34166982	34167329
chr1	34858263	34860213
chr1	34865893	34866795
chr1	34928778	34930667
chr1	34984320	34986057
chr1	35030594	35032495
chr1	35078939	35080389
chr1	35190077	35193217
chr1	35193403	35193731
chr1	35268281	35270157
chr1	35556414	35559336
chr1	35572858	35573812
chr1	35637431	35638473
chr1	35640452	35642657
chr1	35707618	35708930
chr1	35717604	35719399
chr1	35768693	35770424
chr1	35807540	35809553
chr1	35883108	35884400
chr1	35886033	35886492
chr1	35929919	35932585
chr1	35935472	35935977
chr1	36083753	36084793
chr1	36088349	36090247
chr1	36125229	36125577
chr1	36148566	36149575
chr1	36149814	36150864
chr1	36151137	36151363
chr1	36155194	36158298
chr1	36223310	36224203
chr1	36224297	36226416
chr1	36306399	36307896
chr1	36322796	36324314
chr1	36351275	36351652
chr1	36373101	36373405
chr1	36373482	36373860
chr1	36374004	36374564
chr1	36384334	36387383
chr1	36396971	36398383
chr1	36449899	36451119
chr1	36463327	36465032
chr1	36988394	36989902
chr1	37031619	37036143
chr1	37036318	37037127
chr1	37037247	37038323
chr1	37078265	37078890
chr1	37083242	37083634
chr1	37083835	37084531
chr1	37308016	37308583
chr1	37471396	37471947
chr1	37473840	37475648
chr1	37475725	37475984
chr1	37476094	37476566
chr1	37476833	37477739
chr1	37513350	37515432
chr1	37552992	37554442
chr1	37556391	37557672
chr1	37594510	37596547
chr1	37634449	37635004
chr1	37688929	37693570
chr1	37752482	37753609
chr1	37764878	37766559
chr1	37793207	37795922
chr1	37806793	37809607
chr1	37858611	37860675
chr1	37930983	37932362
chr1	37946393	37947313
chr1	37988746	37990470
chr1	38000680	38000908
chr1	38003531	38005962
chr1	38012636	38013819
chr1	38028826	38030537
chr1	38044151	38045986
chr1	38046444	38046745
chr1	38046908	38048081
chr1	38444718	38445155
chr1	38476055	38476994
chr1	38498522	38498972
chr1	38727512	38728399
chr1	38803724	38804725
chr1	38818291	38818918
chr1	38858347	38860916
chr1	38872399	38874246
chr1	38941224	38942041
chr1	38990545	38993211
chr1	39025732	39027573
chr1	39080850	39082579
chr1	39102904	39103784
chr1	39104016	39109137
chr1	39129992	39130243
chr1	39133207	39133439
chr1	39204495	39206656
chr1	39267879	39268982
chr1	39408041	39408848
chr1	39408912	39415004
chr1	39490904	39491863
chr1	39514620	39515660
chr1	39558887	39559687
chr1	39572771	39573081
chr1	39573273	39573570
chr1	39573623	39576931
chr1	39632757	39633413
chr1	39671269	39672556
chr1	39690960	39692194
chr1	39701332	39701860
chr1	39738576	39739815
chr1	39740073	39740325
chr1	39770420	39771260
chr1	39788887	39789492
chr1	39882074	39883916
chr1	39900534	39902787
chr1	39955016	39956538
chr1	40039173	40041925
chr1	40096298	40097896
chr1	40160835	40163548
chr1	40256786	40259176
chr1	40316022	40317397
chr1	40373256	40373482
chr1	40373613	40375369
chr1	40421514	40421753
chr1	40449297	40451517
chr1	40530855	40532497
chr1	40665053	40666426
chr1	40668754	40669025
chr1	40690804	40693320
chr1	40708427	40710175
chr1	40783114	40783987
chr1	40861095	40862430
chr1	40884149	40884638
chr1	40979030	40981768
chr1	41240768	41243001
chr1	41341913	41342285
chr1	41360674	41361005
chr1	41361178	41363779
chr1	41365833	41367397
chr1	41404382	41404871
chr1	41432271	41432902
chr1	41495995	41496795
chr1	41660936	41662252
chr1	41662351	41663358
chr1	41783938	41784201
chr1	41861890	41862160
chr1	41862605	41862837
chr1	41915406	41919437
chr1	41919825	41920137
chr1	42034138	42036695
chr1	42322915	42323196
chr1	42332877	42336269
chr1	42379953	42381689
chr1	42421082	42421487
chr1	42455804	42457157
chr1	42462540	42463861
chr1	42657726	42659700
chr1	42680817	42686669
chr1	42764928	42768354
chr1	42816169	42817922
chr1	42845553	42847641
chr1	42923405	42925420
chr1	42941536	42941762
chr1	42956686	42959638
chr1	43068219	43068774
chr1	43147422	43148380
chr1	43170927	43172691
chr1	43349054	43349547
chr1	43357980	43361314
chr1	43366468	43369013
chr1	43388753	43390877
chr1	43452962	43454824
chr1	43530304	43532710
chr1	43565519	43566149
chr1	43649164	43651806
chr1	43706279	43708751
chr1	43935783	43936810
chr1	43945641	43948668
chr1	43969854	43971161
chr1	43974055	43976612
chr1	43978382	43979220
chr1	43979326	43980842
chr1	43980943	43981365
chr1	43990780	43992502
chr1	44029267	44031945
chr1	44212814	44214428
chr1	44354178	44355383
chr1	44355440	44355916
chr1	44404747	44409732
chr1	44416937	44418760
chr1	44423909	44425938
chr1	44472917	44473143
chr1	44500594	44502005
chr1	44507325	44507753
chr1	44507936	44508162
chr1	44523944	44524197
chr1	44524276	44525017
chr1	44542771	44543097
chr1	44631497	44633102
chr1	44672718	44673008
chr1	44673247	44675268
chr1	44739177	44741103
chr1	44774739	44777148
chr1	44777200	44777533
chr1	44799820	44802019
chr1	44802072	44802577
chr1	44808007	44808407
chr1	44808581	44809272
chr1	44842624	44843699
chr1	44985533	44986942
chr1	45010083	45013512
chr1	45205377	45207240
chr1	45303099	45304776
chr1	45339098	45341632
chr1	45490175	45491812
chr1	45499461	45500129
chr1	45500240	45500732
chr1	45519276	45519864
chr1	45520200	45522503
chr1	45550274	45552090
chr1	45583139	45583369
chr1	45583442	45586379
chr1	45684814	45689153
chr1	45749925	45751197
chr1	45802847	45805677
chr1	45913179	45913430
chr1	45954139	45954365
chr1	46129556	46132952
chr1	46133091	46133995
chr1	46166973	46167329
chr1	46197395	46198971
chr1	46202743	46204187
chr1	46246696	46247440
chr1	46247617	46249058
chr1	46300760	46304944
chr1	46339586	46341729
chr1	46406555	46406918
chr1	46466269	46467295
chr1	46489529	46490195
chr1	46520328	46520580
chr1	46532958	46533719
chr1	46603386	46604941
chr1	46615953	46617445
chr1	46667146	46668884
chr1	46717624	46719827
chr1	47178947	47179972
chr1	47224835	47226170
chr1	47312641	47314244
chr1	47314468	47314869
chr1	47333042	47335379
chr1	47433809	47434430
chr1	47436594	47438226
chr1	47507815	47508945
chr1	47532865	47534213
chr1	47578307	47579001
chr1	47579084	47579330
chr1	47593241	47593567
chr1	47708946	47710602
chr1	47726078	47726428
chr1	47996722	47997940
chr1	48469233	48472261
chr1	48472319	48472892
chr1	48775777	48777932
chr1	50023484	50024528
chr1	50418354	50428425
chr1	50958779	50961029
chr1	50966970	50980847
chr1	50980908	50983092
chr1	51235296	51238563
chr1	51296949	51297205
chr1	51330045	51331216
chr1	51517308	51519395
chr1	51519534	51519813
chr1	51616600	51618112
chr1	51729117	51729722
chr1	51876694	51879744
chr1	51989794	51991142
chr1	52031973	52034212
chr1	52053917	52057764
chr1	52141414	52143536
chr1	52365043	52366840
chr1	52368294	52369003
chr1	52403005	52406005
chr1	52551383	52554574
chr1	52601739	52603446
chr1	52629161	52629717
chr1	52662672	52663426
chr1	52697099	52698961
chr1	52703098	52703621
chr1	52726001	52727884
chr1	52920959	52922146
chr1	52926874	52928461
chr1	53014360	53015892
chr1	53061577	53062956
chr1	53196205	53197847
chr1	53219373	53221266
chr1	53237659	53239324
chr1	53325426	53328018
chr1	53328182	53328692
chr1	53417249	53417618
chr1	53620223	53620832
chr1	53738590	53739906
chr1	53837078	53838824
chr1	53871455	53871807
chr1	53889011	53890544
chr1	53944685	53947475
chr1	54051489	54054476
chr1	54121389	54122243
chr1	54199231	54201668
chr1	54272998	54273993
chr1	54309791	54310291
chr1	54404428	54408105
chr1	54474320	54475373
chr1	54487508	54489727
chr1	54498936	54499939
chr1	54541816	54542558
chr1	54547898	54548504
chr1	54715407	54716959
chr1	54763351	54764641
chr1	54764788	54765205
chr1	54884666	54884935
chr1	54885194	54888068
chr1	55039728	55040263
chr1	55212969	55216424
chr1	55274958	55275850
chr1	56374365	56374606
chr1	56477083	56478353
chr1	56551321	56551707
chr1	56575060	56580120
chr1	56644513	56646927
chr1	57422030	57424758
chr1	58249344	58250523
chr1	58545300	58547228
chr1	58698778	58700325
chr1	58779962	58784096
chr1	58784262	58786165
chr1	58815874	58816877
chr1	58874519	58874853
chr1	58903312	58904559
chr1	59146608	59147035
chr1	59150644	59151157
chr1	59156804	59157089
chr1	59295997	59297645
chr1	59926198	59927290
chr1	59971391	59971912
chr1	60865571	60866397
chr1	60866461	60867143
chr1	60867249	60868531
chr1	61049746	61051404
chr1	61053622	61054396
chr1	61056676	61057866
chr1	61076582	61078450
chr1	61080096	61080735
chr1	61081195	61084736
chr1	61132492	61132738
chr1	61183841	61184968
chr1	61227014	61227407
chr1	61241266	61241888
chr1	61338624	61338883
chr1	61723972	61725844
chr1	61741973	61743464
chr1	62435498	62436412
chr1	62436657	62439257
chr1	62686594	62690345
chr1	62690602	62691017
chr1	62725341	62725648
chr1	62783410	62785494
chr1	63134800	63135173
chr1	63269576	63269992
chr1	63276258	63276814
chr1	63317009	63318092
chr1	63321921	63323115
chr1	63367020	63368482
chr1	63522192	63524635
chr1	63592937	63594648
chr1	63773524	63775770
chr1	64245383	64246028
chr1	64469551	64472979
chr1	64744158	64746682
chr1	64965056	64967231
chr1	65066369	65067518
chr1	65067577	65068919
chr1	65147217	65149347
chr1	65253810	65255454
chr1	65265652	65266210
chr1	65309091	65310359
chr1	65419652	65422095
chr1	65792521	65793512
chr1	65991772	65996294
chr1	65996434	65997398
chr1	66271537	66272084
chr1	66331659	66335906
chr1	66349598	66350114
chr1	66353531	66354840
chr1	66426110	66426400
chr1	66532987	66534060
chr1	66752379	66752740
chr1	66923722	66926387
chr1	66929608	66932008
chr1	67052134	67054776
chr1	67134651	67135237
chr1	67307524	67308058
chr1	67426609	67431697
chr1	67646894	67647236
chr1	67684247	67685020
chr1	67685133	67688519
chr1	67688739	67688990
chr1	67736290	67737036
chr1	67830608	67833860
chr1	68050261	68051036
chr1	68228823	68233446
chr1	68313428	68313873
chr1	68313947	68314662
chr1	68383930	68384333
chr1	68495320	68497798
chr1	69567210	69568473
chr1	70204200	70206974
chr1	70220956	70223492
chr1	70352452	70355581
chr1	70410186	70412875
chr1	71079249	71081855
chr1	72281920	72284919
chr1	74197547	74199105
chr1	74505919	74506205
chr1	74673094	74674140
chr1	74731564	74734705
chr1	75614962	75616166
chr1	75723582	75725977
chr1	75785457	75789269
chr1	76074690	76075167
chr1	76867424	76868557
chr1	77218476	77220383
chr1	77281610	77283118
chr1	77514201	77514427
chr1	77514673	77515477
chr1	77681058	77681306
chr1	77681442	77684351
chr1	77758510	77760178
chr1	77779143	77780704
chr1	77811552	77811957
chr1	77888163	77889902
chr1	77975797	77976094
chr1	77976493	77977298
chr1	77977361	77980906
chr1	78004227	78006214
chr1	78046261	78046686
chr1	78490913	78491185
chr1	78491273	78491724
chr1	78620317	78620749
chr1	81799896	81804045
chr1	83997923	84000053
chr1	84076591	84079470
chr1	84298070	84299631
chr1	84301105	84303608
chr1	84433443	84433938
chr1	84478829	84480664
chr1	84503643	84503886
chr1	84504040	84507376
chr1	84573435	84574994
chr1	84620532	84621126
chr1	84688637	84691686
chr1	84719690	84720348
chr1	84759183	84759663
chr1	84782407	84782633
chr1	84945114	84945504
chr1	84996717	84997729
chr1	85061783	85062790
chr1	85199196	85202354
chr1	85258457	85260167
chr1	85274932	85277305
chr1	85297862	85298113
chr1	85406924	85407247
chr1	85407379	85408056
chr1	85463101	85465973
chr1	85576118	85577673
chr1	85579497	85584085
chr1	85706699	85709146
chr1	86395525	86397130
chr1	86703596	86706892
chr1	86773833	86774513
chr1	86792807	86793120
chr1	86912326	86914408
chr1	86914573	86917242
chr1	87131929	87132276
chr1	87327794	87333027
chr1	87333141	87333370
chr1	87333969	87336079
chr1	87683921	87685905
chr1	88462173	88463281
chr1	88683035	88684084
chr1	88684158	88686455
chr1	88890266	88892328
chr1	88991399	88993914
chr1	89524009	89525840
chr1	89632132	89634623
chr1	89761981	89763764
chr1	89820028	89823119
chr1	89831812	89832251
chr1	89842701	89845047
chr1	89994353	89997226
chr1	90711018	90711275
chr1	90724419	90725826
chr1	90850406	90852290
chr1	90893541	90893977
chr1	91020227	91022650
chr1	91403890	91405237
chr1	91500361	91503075
chr1	91884534	91886798
chr1	92030235	92030462
chr1	92079775	92081050
chr1	92297808	92300234
chr1	92481685	92481921
chr1	92482133	92486075
chr1	92486141	92486520
chr1	92783370	92785719
chr1	92804907	92805289
chr1	92831519	92834630
chr1	92834939	92835222
chr1	92877041	92878216
chr1	92960204	92962705
chr1	93078333	93081768
chr1	93177877	93181642
chr1	93344923	93349613
chr1	93447416	93449870
chr1	93635902	93636206
chr1	93664906	93665240
chr1	93680320	93682341
chr1	93845660	93848700
chr1	93877806	93879930
chr1	93907408	93909594
chr1	93909680	93910133
chr1	94094227	94095440
chr1	94235320	94238047
chr1	94246574	94248231
chr1	94416990	94420568
chr1	94537321	94542950
chr1	94819764	94820834
chr1	94854547	94855109
chr1	94864168	94864394
chr1	94864670	94865449
chr1	94922824	94923473
chr1	94923537	94929151
chr1	95071993	95073732
chr1	95116722	95118242
chr1	95233358	95234965
chr1	96721029	96723716
chr1	97144825	97145199
chr1	97903841	97904096
chr1	97906545	97906856
chr1	97916974	97922162
chr1	98034161	98034536
chr1	98048399	98049157
chr1	98052836	98055210
chr1	98660949	98663128
chr1	99003605	99005558
chr1	99264214	99264905
chr1	99645894	99646230
chr1	99766325	99767119
chr1	99849458	99851461
chr1	99969409	99971072
chr1	100036820	100040403
chr1	100131760	100134327
chr1	100248822	100250435
chr1	100265397	100267582
chr1	100351224	100354087
chr1	100354796	100355034
chr1	100538651	100539645
chr1	100785239	100785588
chr1	100786287	100786513
chr1	100893508	100897794
chr1	101024806	101026892
chr1	101235424	101237779
chr1	102774609	102775272
chr1	103106077	103106348
chr1	103106498	103109388
chr1	103525060	103525486
chr1	103525627	103527601
chr1	107056207	107058214
chr1	107140002	107142173
chr1	107936884	107937259
chr1	107961999	107962289
chr1	107962415	107966149
chr1	108198536	108201364
chr1	108559549	108561176
chr1	108691196	108695043
chr1	108746571	108748011
chr1	108815927	108816425
chr1	108816689	108817546
chr1	108830480	108831295
chr1	108876287	108879191
chr1	108962128	108964125
chr1	109040185	109042147
chr1	109042262	109042680
chr1	109074943	109076549
chr1	109089458	109092085
chr1	109100087	109101437
chr1	109112291	109112827
chr1	109113704	109114253
chr1	109213379	109215770
chr1	109229390	109229710
chr1	109249201	109249492
chr1	109249567	109250852
chr1	109253094	109255733
chr1	109280834	109284129
chr1	109299503	109299774
chr1	109299993	109300451
chr1	109370930	109371571
chr1	109392710	109393339
chr1	109396183	109398801
chr1	109425089	109427501
chr1	109466074	109467369
chr1	109483029	109483818
chr1	109483871	109485419
chr1	109493630	109495203
chr1	109508992	109510554
chr1	109546606	109549814
chr1	109619181	109622329
chr1	109649083	109649933
chr1	109655495	109656964
chr1	109667681	109668505
chr1	109687376	109687650
chr1	109687833	109688280
chr1	109739817	109740630
chr1	109877165	109877403
chr1	109909864	109913547
chr1	109984232	109987004
chr1	110031004	110031358
chr1	110033982	110035949
chr1	110083727	110085056
chr1	110209649	110211702
chr1	110337259	110339292
chr1	110339355	110343260
chr1	110343382	110343655
chr1	110343801	110344114
chr1	110390563	110391095
chr1	110406768	110408390
chr1	110605655	110607790
chr1	110674730	110675434
chr1	110962536	110965092
chr1	111138916	111141683
chr1	111203852	111204854
chr1	111345905	111347053
chr1	111447650	111450754
chr1	111508057	111508327
chr1	111508464	111508690
chr1	111535432	111535788
chr1	111592542	111592827
chr1	111593110	111593597
chr1	111619275	111621300
chr1	111735843	111736218
chr1	111736380	111736973
chr1	111737213	111740858
chr1	111754662	111757411
chr1	111857023	111857658
chr1	111880684	111881712
chr1	111920563	111920789
chr1	111948521	111948899
chr1	111987543	111991552
chr1	111991664	111991901
chr1	112025822	112026057
chr1	112391016	112391436
chr1	112394365	112394799
chr1	112395317	112397767
chr1	112466342	112466692
chr1	112501702	112502622
chr1	112507804	112509200
chr1	112617826	112621426
chr1	112673895	112676127
chr1	112700441	112700678
chr1	112704231	112705048
chr1	112705280	112707888
chr1	112714094	112716393
chr1	112718584	112719303
chr1	112849266	112850728
chr1	112953679	112958413
chr1	113072465	113074603
chr1	113389139	113392319
chr1	113757423	113760236
chr1	113809990	113812408
chr1	113812595	113813066
chr1	113903579	113906224
chr1	113928367	113931498
chr1	113931786	113932016
chr1	114345975	114347089
chr1	114509042	114512196
chr1	114580688	114582351
chr1	114669364	114670511
chr1	114715476	114717342
chr1	114755748	114756020
chr1	114756095	114758613
chr1	114779710	114781161
chr1	115089467	115089798
chr1	115641920	115643244
chr1	115828201	115828953
chr1	115838956	115839794
chr1	115975781	115977014
chr1	116152114	116152594
chr1	116168052	116168829
chr1	116372591	116378789
chr1	116417949	116419124
chr1	116488910	116489136
chr1	116569958	116571765
chr1	116608518	116608797
chr1	116646558	116646985
chr1	116666606	116668321
chr1	116825451	116825677
chr1	116877951	116879101
chr1	116909071	116911916
chr1	116914969	116915505
chr1	117058819	117061322
chr1	117120923	117122554
chr1	117366035	117370711
chr1	117370954	117371180
chr1	117605074	117607178
chr1	117735224	117735646
chr1	117758558	117759137
chr1	117778428	117778851
chr1	117928325	117931732
chr1	118987676	118988147
chr1	119000818	119001825
chr1	119139393	119141335
chr1	119141394	119141658
chr1	119327071	119327962
chr1	119631240	119632060
chr1	119646685	119649022
chr1	119675340	119675696
chr1	119711568	119713716
chr1	120014334	120015864
chr1	120067505	120070470
chr1	120136466	120136819
chr1	120174996	120176858
chr1	120180070	120181166
chr1	120196726	120198240
chr1	120232532	120233959
chr1	120340189	120342761
chr1	120389118	120389391
chr1	120414449	120416521
chr1	120555505	120555801
chr1	120555938	120556467
chr1	120556564	120559415
chr1	120608921	120609291
chr1	120664586	120665784
chr1	120700406	120701521
chr1	120723107	120726098
chr1	120756175	120756505
chr1	120777796	120779156
chr1	120844397	120845270
chr1	120850040	120850279
chr1	120912209	120914825
chr1	120942137	120942616
chr1	120983270	120983661
chr1	121096978	121098134
chr1	121116194	121118948
chr1	121182405	121184440
chr1	121184913	121190189
chr1	121190545	121191122
chr1	121299015	121299305
chr1	121360986	121361646
chr1	121395711	121397485
chr1	143423782	143425241
chr1	143496941	143498883
chr1	143729996	143730266
chr1	143766375	143766770
chr1	143884416	143885543
chr1	143903533	143906294
chr1	143970138	143972102
chr1	143972532	143977696
chr1	143977794	143978296
chr1	144076238	144078775
chr1	144247382	144247612
chr1	144249436	144250870
chr1	144313776	144314040
chr1	144322522	144324591
chr1	144412592	144413171
chr1	144418385	144419368
chr1	144460163	144462279
chr1	144485038	144485371
chr1	144546887	144547227
chr1	144567529	144568006
chr1	144568083	144568579
chr1	144641991	144643781
chr1	144715510	144716905
chr1	144881953	144884284
chr1	144917489	144917715
chr1	144918256	144919157
chr1	144980713	144981272
chr1	145089999	145095480
chr1	145095878	145097835
chr1	145214134	145216885
chr1	145232906	145233184
chr1	145280498	145282032
chr1	145286769	145287885
chr1	145424162	145426210
chr1	145431486	145432397
chr1	145464960	145466104
chr1	145504868	145506013
chr1	145607594	145609310
chr1	145822809	145825444
chr1	145845271	145846332
chr1	145857969	145860207
chr1	145871906	145872215
chr1	145885460	145886479
chr1	145892395	145892718
chr1	145917653	145920074
chr1	145926183	145928275
chr1	145955729	145956124
chr1	145956288	145958574
chr1	145960152	145963204
chr1	145963971	145965329
chr1	145978701	145979434
chr1	145993185	145997544
chr1	146035146	146035564
chr1	146035755	146039508
chr1	146052002	146052905
chr1	146173693	146175249
chr1	146226858	146229877
chr1	146297372	146298922
chr1	146369177	146370140
chr1	146375872	146376420
chr1	146376594	146376955
chr1	146377282	146377823
chr1	146386677	146387515
chr1	146443824	146444444
chr1	146448706	146449218
chr1	146472011	146472842
chr1	146486610	146487624
chr1	146937908	146940381
chr1	147084045	147085339
chr1	147170979	147173563
chr1	147225229	147226040
chr1	147242131	147244525
chr1	147504465	147505560
chr1	147540569	147541029
chr1	147541359	147543927
chr1	147544864	147545227
chr1	147598368	147601352
chr1	147667959	147670975
chr1	147700151	147700468
chr1	147927982	147929802
chr1	148014360	148015202
chr1	148038046	148039240
chr1	148078136	148079156
chr1	148150750	148152774
chr1	148245741	148246467
chr1	148263197	148264366
chr1	148333979	148335237
chr1	148402044	148403249
chr1	148457921	148460865
chr1	148522532	148523565
chr1	148528312	148529314
chr1	148624638	148626184
chr1	148677451	148680581
chr1	148747995	148749475
chr1	148790743	148791032
chr1	148791234	148792602
chr1	148808146	148809427
chr1	148843922	148845264
chr1	148901127	148901413
chr1	148951549	148954961
chr1	148955078	148955400
chr1	149101818	149104202
chr1	149124053	149124461
chr1	149128722	149129154
chr1	149175112	149177906
chr1	149229060	149229379
chr1	149284979	149286208
chr1	149320829	149322098
chr1	149337637	149339626
chr1	149389757	149392623
chr1	149445027	149446438
chr1	149558566	149559400
chr1	149606322	149609201
chr1	149636035	149637041
chr1	149792343	149793519
chr1	149810810	149814118
chr1	149830069	149834761
chr1	149839321	149845100
chr1	149848651	149854328
chr1	149859033	149863647
chr1	149884232	149886777
chr1	149886885	149889331
chr1	149899540	149900166
chr1	149916680	149918379
chr1	149926564	149928686
chr1	150007847	150008427
chr1	150008485	150011373
chr1	150066219	150068835
chr1	150148889	150152092
chr1	150182106	150182373
chr1	150213611	150214102
chr1	150233474	150237055
chr1	150255649	150259259
chr1	150259327	150260085
chr1	150267472	150269525
chr1	150280786	150283779
chr1	150293299	150294825
chr1	150320989	150322649
chr1	150363337	150364036
chr1	150364089	150367241
chr1	150486749	150488384
chr1	150514965	150516708
chr1	150532386	150532833
chr1	150548468	150549651
chr1	150560950	150562823
chr1	150567945	150568171
chr1	150575256	150579686
chr1	150579837	150580413
chr1	150628114	150630481
chr1	150696211	150698066
chr1	150875326	150876769
chr1	150877054	150877294
chr1	150925659	150927327
chr1	150973053	150975667
chr1	151005896	151007074
chr1	151007934	151009518
chr1	151047331	151049040
chr1	151057963	151061958
chr1	151069995	151071599
chr1	151145511	151147444
chr1	151164591	151167290
chr1	151188947	151190601
chr1	151197889	151200907
chr1	151254375	151255884
chr1	151280987	151283632
chr1	151325923	151328771
chr1	151345966	151348023
chr1	151399104	151401368
chr1	151457363	151458697
chr1	151458898	151459885
chr1	151473385	151473655
chr1	151510539	151512478
chr1	151539771	151542177
chr1	151542476	151542710
chr1	151611861	151614022
chr1	151716247	151717696
chr1	151721130	151722085
chr1	151728331	151728565
chr1	151762362	151764363
chr1	151789586	151790625
chr1	151790693	151792174
chr1	151839514	151840443
chr1	151908717	151909526
chr1	151909615	151910238
chr1	151988772	151989518
chr1	151990166	151994557
chr1	152036001	152037022
chr1	152047417	152048010
chr1	152048301	152048623
chr1	152048732	152049020
chr1	152109701	152111538
chr1	153261047	153262089
chr1	153490866	153491313
chr1	153533979	153536723
chr1	153544784	153545046
chr1	153608367	153608901
chr1	153609117	153609405
chr1	153611694	153613091
chr1	153626945	153627570
chr1	153633695	153635351
chr1	153658571	153659662
chr1	153669687	153671082
chr1	153671311	153672380
chr1	153678027	153679757
chr1	153727484	153727800
chr1	153728012	153729135
chr1	153775055	153776520
chr1	153783165	153784055
chr1	153881281	153882483
chr1	153920568	153924127
chr1	153945244	153947202
chr1	153957151	153958751
chr1	153958853	153959079
chr1	153962099	153964500
chr1	153966543	153968561
chr1	153976349	153978612
chr1	153984928	153986854
chr1	153990637	153992243
chr1	154181217	154183856
chr1	154218902	154222764
chr1	154271876	154273593
chr1	154324375	154327178
chr1	154327886	154329359
chr1	154352445	154353665
chr1	154404832	154407221
chr1	154501461	154502012
chr1	154556557	154559688
chr1	154567369	154568428
chr1	154606879	154609377
chr1	154626563	154628399
chr1	154867231	154870368
chr1	154936072	154937982
chr1	154954924	154955180
chr1	154955257	154957011
chr1	154960652	154963026
chr1	154969490	154971670
chr1	154972369	154973211
chr1	154973440	154976588
chr1	154982531	154983172
chr1	154983246	154984456
chr1	154999140	155004603
chr1	155016959	155018307
chr1	155050298	155052909
chr1	155062876	155064638
chr1	155070488	155071522
chr1	155078475	155081264
chr1	155084395	155086196
chr1	155093935	155094443
chr1	155126300	155130609
chr1	155134735	155137177
chr1	155139619	155140838
chr1	155172259	155174999
chr1	155193290	155194043
chr1	155194284	155197525
chr1	155206720	155210010
chr1	155226440	155227540
chr1	155243780	155244672
chr1	155244958	155245232
chr1	155253936	155255937
chr1	155261165	155262435
chr1	155272301	155273980
chr1	155277393	155278538
chr1	155308713	155310306
chr1	155322179	155325524
chr1	155560187	155560434
chr1	155560492	155564734
chr1	155609520	155611396
chr1	155651352	155651888
chr1	155686429	155690063
chr1	155745002	155747098
chr1	155856212	155857689
chr1	155858955	155861310
chr1	155910395	155911868
chr1	155932140	155932591
chr1	155933271	155935100
chr1	155974285	155980018
chr1	155980076	155980852
chr1	155981507	155983698
chr1	156019874	156021378
chr1	156052717	156055906
chr1	156079914	156083574
chr1	156083719	156084097
chr1	156106067	156106844
chr1	156113928	156117144
chr1	156117294	156119153
chr1	156119918	156120297
chr1	156122533	156123497
chr1	156126618	156127292
chr1	156146312	156146571
chr1	156146714	156146940
chr1	156160819	156161592
chr1	156193420	156195020
chr1	156212330	156214319
chr1	156281186	156283900
chr1	156295163	156295987
chr1	156336222	156338981
chr1	156368997	156369657
chr1	156388063	156388970
chr1	156416911	156417313
chr1	156417367	156422359
chr1	156427929	156428697
chr1	156428765	156430241
chr1	156430641	156430906
chr1	156435181	156437312
chr1	156456686	156457756
chr1	156498866	156501819
chr1	156504787	156505375
chr1	156571410	156572908
chr1	156591158	156592764
chr1	156600482	156602319
chr1	156625394	156625918
chr1	156641226	156643291
chr1	156656877	156657605
chr1	156660487	156661402
chr1	156672904	156673806
chr1	156673967	156678126
chr1	156689176	156690206
chr1	156704760	156706262
chr1	156725241	156729443
chr1	156740056	156741220
chr1	156741391	156741620
chr1	156746247	156747185
chr1	156747264	156748905
chr1	156749014	156752867
chr1	156766246	156767264
chr1	156767362	156769425
chr1	156858843	156861250
chr1	156927584	156928186
chr1	157042461	157046645
chr1	157136652	157139466
chr1	157155820	157156164
chr1	157163889	157164130
chr1	157992952	157996182
chr1	158009913	158010160
chr1	158010677	158010905
chr1	158020042	158020268
chr1	158113018	158113883
chr1	158149240	158149826
chr1	158149904	158150198
chr1	158177431	158178261
chr1	158180697	158181485
chr1	158998763	159000897
chr1	159000951	159001519
chr1	159009336	159012110
chr1	159012173	159012496
chr1	159012584	159012994
chr1	159141656	159142469
chr1	159171180	159173302
chr1	159780658	159781568
chr1	159853900	159855342
chr1	159922857	159926098
chr1	159945065	159946372
chr1	160030400	160032972
chr1	160061704	160062307
chr1	160068582	160068818
chr1	160068903	160071177
chr1	160081553	160081822
chr1	160097553	160098901
chr1	160099091	160099435
chr1	160102991	160103217
chr1	160204922	160207021
chr1	160210616	160210845
chr1	160260202	160263291
chr1	160283990	160285508
chr1	160341659	160344425
chr1	160375563	160376018
chr1	160376077	160376618
chr1	160399871	160402292
chr1	160408110	160408417
chr1	160409925	160410460
chr1	160410976	160411462
chr1	161020451	161021528
chr1	161044432	161046743
chr1	161097791	161099318
chr1	161116941	161119169
chr1	161131347	161134039
chr1	161153284	161154723
chr1	161158792	161160483
chr1	161165487	161167563
chr1	161176369	161177986
chr1	161198000	161198979
chr1	161201787	161203328
chr1	161225952	161227014
chr1	161258627	161259300
chr1	161313706	161315404
chr1	161389525	161389986
chr1	161390176	161391128
chr1	161398817	161400640
chr1	161428203	161428522
chr1	161439681	161441210
chr1	161441668	161443283
chr1	161447354	161447623
chr1	161447838	161448705
chr1	161448908	161451122
chr1	161454241	161454488
chr1	161454611	161455659
chr1	161455732	161455979
chr1	161456410	161458085
chr1	161462191	161462441
chr1	161462606	161463416
chr1	161463843	161464201
chr1	161464422	161465745
chr1	161469494	161469862
chr1	161469927	161470426
chr1	161471096	161472761
chr1	161473353	161473619
chr1	161523935	161525125
chr1	161529432	161531972
chr1	161532454	161533441
chr1	161539597	161540233
chr1	161605712	161606666
chr1	161611432	161613498
chr1	161620993	161621675
chr1	161671242	161671698
chr1	161725669	161728095
chr1	161749272	161750989
chr1	161764910	161767277
chr1	161962000	161962731
chr1	162023267	162024874
chr1	162069080	162071845
chr1	162145154	162145664
chr1	162497247	162499628
chr1	162560694	162563182
chr1	162790163	162791868
chr1	162822009	162822899
chr1	163320812	163323309
chr1	164320935	164321720
chr1	164558319	164558940
chr1	164559052	164563593
chr1	164588169	164589523
chr1	164602888	164603266
chr1	164635399	164635716
chr1	164637870	164638247
chr1	164801621	164801885
chr1	165375907	165377027
chr1	165444801	165445360
chr1	165597714	165598872
chr1	165630134	165632325
chr1	165697433	165699182
chr1	165768053	165769959
chr1	165827068	165830002
chr1	166163954	166167826
chr1	166838751	166840766
chr1	166874876	166876372
chr1	166876439	166877021
chr1	166947156	166947665
chr1	166947837	166948145
chr1	166974317	166976368
chr1	167043854	167044571
chr1	167066797	167067118
chr1	167219289	167220675
chr1	167220808	167223015
chr1	167328256	167328492
chr1	167328564	167329506
chr1	167439197	167439671
chr1	167454194	167456223
chr1	167553487	167554588
chr1	167630112	167630567
chr1	167713435	167716618
chr1	167721133	167723784
chr1	167820021	167820626
chr1	167934372	167938435
chr1	168056159	168056542
chr1	168135641	168137947
chr1	168178333	168178796
chr1	168178850	168180667
chr1	168225541	168227361
chr1	168342548	168342839
chr1	168348267	168348751
chr1	168439486	168439938
chr1	169105331	169109390
chr1	169110099	169110412
chr1	169366917	169369342
chr1	169426268	169427977
chr1	169483821	169487163
chr1	169793903	169796116
chr1	169892412	169894839
chr1	170073224	170075398
chr1	170531030	170533497
chr1	170533564	170533901
chr1	170562754	170563045
chr1	170586998	170587256
chr1	170661573	170665700
chr1	170698545	170699025
chr1	171220642	171220942
chr1	171251210	171252006
chr1	171484732	171487813
chr1	171741030	171743327
chr1	171780721	171781426
chr1	171781522	171783301
chr1	171840752	171844652
chr1	171898679	171899696
chr1	172357821	172359190
chr1	172359491	172359965
chr1	172443073	172444468
chr1	172531562	172535943
chr1	173122666	173123630
chr1	173429716	173430573
chr1	173475613	173477145
chr1	173477246	173479875
chr1	173507773	173508004
chr1	173531440	173531948
chr1	173669185	173670133
chr1	173714414	173716491
chr1	173823029	173825559
chr1	173864812	173865084
chr1	173865513	173869395
chr1	174020470	174023183
chr1	174158513	174160752
chr1	174799436	174800746
chr1	174998617	175001585
chr1	175022335	175024002
chr1	175072069	175072523
chr1	175072699	175073298
chr1	175191750	175193552
chr1	175742942	175743651
chr1	176205001	176208368
chr1	176897581	176897948
chr1	177163915	177165425
chr1	177170433	177172305
chr1	177181470	177182214
chr1	178092737	178096159
chr1	178341464	178341970
chr1	178371359	178371849
chr1	178371902	178372190
chr1	178541925	178543643
chr1	178724490	178726861
chr1	178870794	178871037
chr1	179025223	179027443
chr1	179081389	179083419
chr1	179134337	179134612
chr1	179141443	179143213
chr1	179228478	179230417
chr1	179293327	179295470
chr1	179365430	179366633
chr1	179585886	179586901
chr1	179814460	179816000
chr1	179876460	179878317
chr1	179881411	179884354
chr1	179921631	179921984
chr1	179953691	179956981
chr1	180153773	180156089
chr1	180229016	180232357
chr1	180234720	180234985
chr1	180235151	180235695
chr1	180501463	180503635
chr1	180631953	180634655
chr1	180912190	180913539
chr1	180926456	180926926
chr1	181020645	181023555
chr1	181088138	181092675
chr1	181104445	181105398
chr1	181105524	181105969
chr1	181142132	181142615
chr1	181179880	181180909
chr1	181190029	181190412
chr1	181317437	181317698
chr1	181485590	181486292
chr1	182029129	182030596
chr1	182113902	182114264
chr1	182114470	182115141
chr1	182388360	182392663
chr1	182588452	182589465
chr1	182600825	182601343
chr1	182601592	182604899
chr1	182614282	182616653
chr1	182788903	182790332
chr1	182838875	182841792
chr1	182962774	182963085
chr1	183022028	183027264
chr1	183071656	183071977
chr1	183234694	183235494
chr1	183416607	183418759
chr1	183470211	183473957
chr1	183632796	183637346
chr1	183804638	183807019
chr1	183877331	183877808
chr1	184035543	184038347
chr1	184051026	184053035
chr1	184152627	184153028
chr1	184385820	184389434
chr1	184753438	184754976
chr1	184755084	184756055
chr1	184973303	184974748
chr1	185044981	185047550
chr1	185155582	185158458
chr1	185314147	185318106
chr1	186373596	186377094
chr1	186618633	186618862
chr1	186680159	186681001
chr1	186828599	186829783
chr1	190478019	190479351
chr1	192808241	192809897
chr1	193058015	193061564
chr1	193103931	193106085
chr1	193121155	193123674
chr1	193123757	193124235
chr1	193185790	193186789
chr1	196608228	196608955
chr1	197144389	197147280
chr1	197200251	197202516
chr1	197774350	197775728
chr1	197902090	197903597
chr1	197911244	197911508
chr1	197915589	197916580
[truncated: 25,431 more rows]

## Sheet: Supplementary Data 2
chr1	16162	16185	-	2.77e-08
chr1	162303	162326	+	2.02e-07
chr1	162365	162388	+	1.44e-07
chr1	181577	181600	+	6.78e-08
chr1	186684	186707	-	2.77e-08
chr1	374033	374056	-	9.07e-08
chr1	374057	374080	-	1.51e-07
chr1	375864	375887	-	2.48e-07
chr1	394543	394566	+	1.39e-07
chr1	435608	435631	+	2.23e-07
chr1	520899	520922	+	2.02e-07
chr1	520961	520984	+	1.44e-07
chr1	602282	602305	-	9.07e-08
chr1	604064	604087	-	2.48e-07
chr1	624435	624458	+	1.39e-07
chr1	670587	670610	+	2.23e-07
chr1	762767	762790	+	2.02e-07
chr1	762825	762848	+	1.44e-07
chr1	835049	835072	-	7.06e-08
chr1	908493	908516	+	5.07e-08
chr1	908526	908549	+	3.07e-08
chr1	908608	908631	+	5.87e-08
chr1	908695	908718	+	2.26e-07
chr1	908784	908807	+	4.75e-08
chr1	908802	908825	+	1.23e-07
chr1	908810	908833	+	1.58e-08
chr1	908827	908850	+	4.49e-08
chr1	916588	916611	+	1.34e-07
chr1	918993	919016	+	1.94e-07
chr1	937387	937410	-	6.26e-08
chr1	957743	957766	-	1.91e-07
chr1	1004189	1004212	-	1.58e-07
chr1	1011573	1011596	-	2.55e-07
chr1	1019947	1019970	+	3.99e-08
chr1	1020008	1020031	+	1.1e-07
chr1	1020016	1020039	+	1.4e-09
chr1	1022709	1022732	-	1.2e-08
chr1	1035167	1035190	+	3.7e-08
chr1	1039770	1039793	+	2.52e-07
chr1	1043125	1043148	-	4.45e-08
chr1	1048386	1048409	+	2.79e-09
chr1	1049059	1049082	+	6.84e-08
chr1	1049094	1049117	+	7.58e-09
chr1	1058289	1058312	+	1.27e-07
chr1	1062037	1062060	-	2.49e-08
chr1	1062096	1062119	-	1.33e-07
chr1	1071866	1071889	+	7.36e-09
chr1	1074415	1074438	+	2.79e-08
chr1	1109369	1109392	+	1.26e-08
chr1	1114864	1114887	+	1.56e-07
chr1	1134158	1134181	-	1.31e-07
chr1	1137780	1137803	-	7.88e-08
chr1	1141468	1141491	-	1.23e-07
chr1	1143649	1143672	-	2.01e-07
chr1	1144926	1144949	-	6.6e-09
chr1	1162540	1162563	+	1.82e-07
chr1	1171242	1171265	-	3.49e-08
chr1	1182335	1182358	-	1.24e-07
chr1	1214197	1214220	+	1.78e-07
chr1	1214213	1214236	+	1.98e-07
chr1	1237055	1237078	-	1.75e-10
chr1	1240669	1240692	-	1.98e-07
chr1	1244735	1244758	-	1.99e-07
chr1	1244881	1244904	-	2.34e-09
chr1	1244915	1244938	-	6.41e-09
chr1	1245020	1245043	-	1.99e-07
chr1	1245052	1245075	-	1.7e-07
chr1	1245140	1245163	-	1.27e-07
chr1	1245181	1245204	-	6.07e-08
chr1	1245245	1245268	-	2.79e-08
chr1	1270138	1270161	-	1.09e-08
chr1	1281648	1281671	+	1.02e-07
chr1	1304584	1304607	+	7.76e-08
chr1	1308552	1308575	+	9.64e-08
chr1	1317023	1317046	-	2.52e-07
chr1	1322554	1322577	+	2.35e-07
chr1	1328587	1328610	-	2.62e-07
chr1	1352158	1352181	-	7.12e-08
chr1	1355220	1355243	+	2.05e-07
chr1	1370832	1370855	-	6.47e-09
chr1	1427979	1428002	+	1.4e-07
chr1	1427999	1428022	+	9e-08
chr1	1428019	1428042	+	1.87e-07
chr1	1428042	1428065	+	1.4e-07
chr1	1428062	1428085	+	1.4e-07
chr1	1428082	1428105	+	1.4e-07
chr1	1428120	1428143	+	1.28e-07
chr1	1428130	1428153	+	7.4e-08
chr1	1432095	1432118	-	2.59e-07
chr1	1433460	1433483	+	1e-07
chr1	1441925	1441948	-	1.51e-07
chr1	1450773	1450796	+	1.84e-07
chr1	1452985	1453008	-	9.94e-08
chr1	1467903	1467926	+	6.52e-08
chr1	1468358	1468381	-	1.56e-07
chr1	1468839	1468862	-	4.75e-08
chr1	1484004	1484027	+	9.94e-08
chr1	1509179	1509202	-	1.56e-07
chr1	1509654	1509677	-	1.01e-07
chr1	1521481	1521504	-	2.14e-08
chr1	1533442	1533465	+	6.52e-08
chr1	1533900	1533923	-	1.03e-07
chr1	1534913	1534936	-	2.84e-08
chr1	1540650	1540673	-	2.45e-08
chr1	1540654	1540677	-	8.52e-08
chr1	1540657	1540680	-	1.11e-07
chr1	1540660	1540683	-	5.29e-08
chr1	1540664	1540687	-	3.55e-08
chr1	1597457	1597480	-	6.68e-08
chr1	1597459	1597482	-	1.07e-07
chr1	1597462	1597485	-	9.79e-08
chr1	1597465	1597488	-	2.14e-08
chr1	1597466	1597489	-	2.19e-07
chr1	1597607	1597630	-	2.07e-07
chr1	1600255	1600278	+	5.24e-08
chr1	1602583	1602606	+	9.13e-09
chr1	1623749	1623772	-	2.23e-07
chr1	1624403	1624426	-	1.36e-08
chr1	1626074	1626097	+	1.19e-07
chr1	1641760	1641783	-	1.46e-07
chr1	1663062	1663085	+	1.98e-08
chr1	1678441	1678464	-	2.03e-08
chr1	1696502	1696525	+	1.89e-08
chr1	1708892	1708915	-	1.46e-07
chr1	1728972	1728995	+	1.98e-08
chr1	1781060	1781083	+	1.26e-08
chr1	1781081	1781104	+	2.45e-07
chr1	1785746	1785769	-	1.46e-07
chr1	1785750	1785773	-	2.28e-07
chr1	1790996	1791019	-	1.21e-07
chr1	1859904	1859927	+	6.21e-08
chr1	1909230	1909253	+	1.89e-08
chr1	1924831	1924854	-	1.09e-08
chr1	1929406	1929429	+	6.73e-08
chr1	1941273	1941296	-	1.49e-08
chr1	1948939	1948962	-	2.41e-07
chr1	1948962	1948985	-	1.27e-07
chr1	1949028	1949051	-	1.87e-07
chr1	1949144	1949167	-	1.95e-07
chr1	1960011	1960034	+	1.7e-07
chr1	1970639	1970662	-	1.51e-07
chr1	1973344	1973367	+	2.14e-09
chr1	1973450	1973473	+	1.06e-07
chr1	1990389	1990412	+	2.22e-08
chr1	2029436	2029459	+	2.14e-07
chr1	2033965	2033988	+	9.35e-08
chr1	2050743	2050766	+	6.26e-08
chr1	2051359	2051382	+	7.88e-08
chr1	2052459	2052482	-	1.8e-07
chr1	2081809	2081832	-	9.14e-08
chr1	2083259	2083282	-	4.41e-08
chr1	2095794	2095817	-	1.06e-07
chr1	2095839	2095862	-	4.73e-09
chr1	2095899	2095922	-	1.36e-07
chr1	2095909	2095932	-	4.17e-09
chr1	2095924	2095947	-	1.66e-07
chr1	2151900	2151923	-	7.23e-08
chr1	2203298	2203321	-	1.31e-07
chr1	2210419	2210442	-	3.43e-08
chr1	2315267	2315290	+	5.51e-08
chr1	2321617	2321640	-	2.16e-07
chr1	2347759	2347782	-	4.34e-08
chr1	2358393	2358416	+	2.59e-07
chr1	2401204	2401227	-	2.55e-07
chr1	2401214	2401237	-	3.99e-08
chr1	2401258	2401281	-	1.13e-07
chr1	2401272	2401295	-	1.5e-07
chr1	2401325	2401348	-	1.29e-07
chr1	2401335	2401358	-	8.01e-08
chr1	2401356	2401379	-	1.86e-07
chr1	2401373	2401396	-	2.55e-07
chr1	2401383	2401406	-	2.55e-07
chr1	2424000	2424023	-	2.17e-07
chr1	2435968	2435991	-	4.83e-08
chr1	2436012	2436035	-	2.14e-08
chr1	2436019	2436042	-	2.01e-07
chr1	2436042	2436065	-	1.41e-07
chr1	2436046	2436069	-	2.08e-07
chr1	2436069	2436092	-	2.07e-07
chr1	2436099	2436122	-	4.75e-08
chr1	2436151	2436174	-	1.35e-08
chr1	2436215	2436238	-	5.42e-08
chr1	2436230	2436253	-	4.83e-08
chr1	2436233	2436256	-	2.58e-08
chr1	2436237	2436260	-	1.15e-07
chr1	2436240	2436263	-	7e-08
chr1	2436299	2436322	-	7.52e-08
chr1	2436314	2436337	-	2.69e-08
chr1	2436352	2436375	-	2.69e-08
chr1	2436367	2436390	-	2.69e-08
chr1	2436426	2436449	-	2.43e-08
chr1	2436464	2436487	-	4.83e-08
chr1	2436467	2436490	-	2.58e-08
chr1	2436471	2436494	-	1.15e-07
chr1	2436474	2436497	-	7e-08
chr1	2436526	2436549	-	9.14e-08
chr1	2436533	2436556	-	2.69e-08
chr1	2436563	2436586	-	9.14e-08
chr1	2436570	2436593	-	4.06e-08
chr1	2436577	2436600	-	1.7e-08
chr1	2446968	2446991	+	9.87e-08
chr1	2447936	2447959	-	5.33e-08
chr1	2450622	2450645	-	2.32e-08
chr1	2474615	2474638	+	6.31e-08
chr1	2494692	2494715	-	1.42e-07
chr1	2500787	2500810	-	1.35e-08
chr1	2500807	2500830	-	1.35e-08
chr1	2500827	2500850	-	1.35e-08
chr1	2500847	2500870	-	1.35e-08
chr1	2519414	2519437	+	5.37e-08
chr1	2519442	2519465	+	5.37e-08
chr1	2523333	2523356	-	6.16e-08
chr1	2530592	2530615	-	1.6e-07
chr1	2532797	2532820	-	2.3e-07
chr1	2534377	2534400	-	1.86e-07
chr1	2541220	2541243	+	4.27e-08
chr1	2543146	2543169	+	4.16e-08
chr1	2546245	2546268	+	1.8e-07
chr1	2548033	2548056	+	5.08e-09
chr1	2548037	2548060	+	8.66e-08
chr1	2549421	2549444	-	1.92e-07
chr1	2554678	2554701	+	4.52e-08
chr1	2561245	2561268	-	2.64e-07
chr1	2565357	2565380	+	1.62e-07
chr1	2597649	2597672	-	2.16e-07
chr1	2632081	2632104	-	1.87e-08
chr1	2641159	2641182	+	7.74e-09
chr1	2793936	2793959	-	1.03e-07
chr1	2808847	2808870	+	5.03e-08
chr1	2835252	2835275	+	2.29e-09
chr1	2855576	2855599	-	8.39e-08
chr1	2855787	2855810	+	1.86e-07
chr1	2859187	2859210	+	1.99e-07
chr1	2859200	2859223	+	7.58e-08
chr1	2859383	2859406	+	1.35e-07
chr1	2888370	2888393	+	1.15e-07
chr1	2925033	2925056	+	1.87e-07
chr1	2942473	2942496	-	1.05e-07
chr1	2947924	2947947	-	1.7e-07
chr1	2952877	2952900	-	8.66e-08
chr1	2978431	2978454	-	2.16e-07
chr1	2980700	2980723	+	1.19e-07
chr1	3013275	3013298	-	2.36e-07
chr1	3016322	3016345	+	2.2e-07
chr1	3016349	3016372	+	1.8e-07
chr1	3016353	3016376	+	5.33e-08
chr1	3016587	3016610	+	6.31e-08
chr1	3019223	3019246	+	8.93e-08
chr1	3039413	3039436	-	6.6e-09
chr1	3039417	3039440	-	2.94e-08
chr1	3039420	3039443	-	5.29e-08
chr1	3039423	3039446	-	2.16e-07
chr1	3039429	3039452	-	9.21e-08
chr1	3068984	3069007	+	2.64e-07
chr1	3069891	3069914	+	1.33e-07
chr1	3070503	3070526	-	6.68e-08
chr1	3070506	3070529	-	1.42e-07
chr1	3081374	3081397	+	2.16e-07
chr1	3113493	3113516	+	1.15e-07
chr1	3115615	3115638	+	1.03e-07
chr1	3119954	3119977	+	1.56e-08
chr1	3152880	3152903	-	8.21e-09
chr1	3182924	3182947	-	1.33e-07
chr1	3188817	3188840	+	1.57e-07
chr1	3188820	3188843	+	1.9e-07
chr1	3200973	3200996	+	2.19e-07
chr1	3212796	3212819	-	3.49e-09
chr1	3218053	3218076	-	1.47e-07
chr1	3250107	3250130	-	1.98e-08
chr1	3250109	3250132	-	1.28e-07
chr1	3262523	3262546	-	4.49e-08
chr1	3274828	3274851	+	1.82e-07
chr1	3275395	3275418	-	1.24e-07
chr1	3275984	3276007	-	9.57e-08
chr1	3279705	3279728	+	1.63e-07
chr1	3284369	3284392	+	4.75e-08
chr1	3314571	3314594	-	1.58e-07
chr1	3314580	3314603	-	2.22e-08
chr1	3315124	3315147	-	1.54e-07
chr1	3320907	3320930	-	1.21e-07
chr1	3324308	3324331	-	1.27e-07
chr1	3327413	3327436	-	3.89e-08
chr1	3333242	3333265	+	3.96e-08
chr1	3347554	3347577	+	2.64e-07
chr1	3351731	3351754	-	4.41e-08
chr1	3363797	3363820	+	1.19e-07
chr1	3403091	3403114	-	5.46e-08
chr1	3406965	3406988	+	6.31e-08
chr1	3440113	3440136	-	4.67e-08
chr1	3454566	3454589	-	2.43e-07
chr1	3487430	3487453	+	2.3e-07
chr1	3509354	3509377	-	1.55e-08
chr1	3531815	3531838	+	2.45e-07
chr1	3544863	3544886	+	1.86e-07
chr1	3546181	3546204	-	6.84e-08
chr1	3546947	3546970	+	4.64e-08
chr1	3552815	3552838	-	4.3e-08
chr1	3581920	3581943	-	9.42e-08
chr1	3583077	3583100	+	3.96e-08
chr1	3610915	3610938	+	8.66e-08
chr1	3616553	3616576	+	7.7e-08
chr1	3666584	3666607	-	2.11e-07
chr1	3676134	3676157	+	1.29e-09
chr1	3676283	3676306	+	7.34e-08
chr1	3687799	3687822	+	1.92e-07
chr1	3695460	3695483	-	1.42e-07
chr1	3696880	3696903	-	7.58e-08
chr1	3707512	3707535	-	1.71e-07
chr1	3713303	3713326	-	8.79e-08
chr1	3729055	3729078	+	9.57e-08
chr1	3729851	3729874	+	6.37e-08
chr1	3764467	3764490	-	4.62e-10
chr1	3770793	3770816	+	1.29e-08
chr1	3824843	3824866	+	2.02e-07
chr1	3824911	3824934	+	4.87e-08
chr1	3825023	3825046	+	4.87e-08
chr1	3825090	3825113	+	4.87e-08
chr1	3828138	3828161	+	4.75e-08
chr1	3871840	3871863	+	3.14e-09
chr1	3920090	3920113	-	1.25e-08
chr1	3920179	3920202	-	2.26e-07
chr1	3920186	3920209	-	2.67e-08
chr1	3920216	3920239	-	1.86e-07
chr1	3920231	3920254	-	1.37e-07
chr1	3920266	3920289	-	1.02e-07
chr1	3920282	3920305	-	2.25e-07
chr1	3920286	3920309	-	1.95e-07
chr1	3920383	3920406	-	2.45e-07
chr1	3920484	3920507	-	2.67e-08
chr1	3920541	3920564	-	1.51e-07
chr1	3920542	3920565	-	1.95e-07
chr1	3920545	3920568	-	2.07e-07
chr1	3920554	3920577	-	2.2e-08
chr1	3928065	3928088	+	1.2e-07
chr1	3977247	3977270	+	2.13e-07
chr1	4011385	4011408	-	7.7e-08
chr1	4016986	4017009	+	2.17e-07
chr1	4017010	4017033	+	2.17e-07
chr1	4017034	4017057	+	2.17e-07
chr1	4017058	4017081	+	2.17e-07
chr1	4017083	4017106	+	5.2e-08
chr1	4020945	4020968	+	3.73e-08
chr1	4043756	4043779	-	7.82e-08
chr1	4044228	4044251	-	1.54e-07
chr1	4047482	4047505	+	1.87e-08
chr1	4047489	4047512	+	3.29e-08
chr1	4047543	4047566	+	2.22e-07
chr1	4047552	4047575	+	2.13e-07
chr1	4047555	4047578	+	2.72e-08
chr1	4047558	4047581	+	5.51e-08
chr1	4049737	4049760	+	2.31e-07
chr1	4049760	4049783	+	1.34e-07
chr1	4049772	4049795	+	1.47e-07
chr1	4049948	4049971	+	1.74e-07
chr1	4058676	4058699	+	5.92e-09
chr1	4132411	4132434	-	2.91e-08
chr1	4134115	4134138	-	1.11e-07
chr1	4139792	4139815	+	1.31e-07
chr1	4156699	4156722	-	1.07e-07
chr1	4214198	4214221	-	7.34e-08
chr1	4214201	4214224	-	3.67e-08
chr1	4214204	4214227	-	1.73e-07
chr1	4215868	4215891	-	1.24e-07
chr1	4216136	4216159	-	1.24e-07
chr1	4224815	4224838	+	2.13e-07
chr1	4274111	4274134	-	1.75e-09
chr1	4274114	4274137	-	6.81e-10
chr1	4274115	4274138	-	3.58e-08
chr1	4274117	4274140	-	6.6e-09
chr1	4274118	4274141	-	2.22e-07
chr1	4274121	4274144	-	1.73e-08
chr1	4356907	4356930	-	5.16e-08
chr1	4396333	4396356	+	1.34e-07
chr1	4396400	4396423	-	1.03e-07
chr1	4418633	4418656	-	2.38e-07
chr1	4418637	4418660	-	1.65e-07
chr1	4508832	4508855	-	9e-08
chr1	4508842	4508865	-	2.28e-07
chr1	4571901	4571924	+	1.69e-07
chr1	4572300	4572323	+	1.3e-09
chr1	4612237	4612260	-	9.07e-08
chr1	4614297	4614320	+	1.66e-07
chr1	4632120	4632143	-	2.22e-08
chr1	4654372	4654395	+	6.94e-09
chr1	4745938	4745961	-	2.17e-07
chr1	4752143	4752166	+	6.74e-09
chr1	4752158	4752181	+	1.47e-07
chr1	4752195	4752218	+	2.14e-07
chr1	4763704	4763727	-	1.94e-07
chr1	4769782	4769805	-	5.42e-08
chr1	4872909	4872932	-	8.78e-09
chr1	4949489	4949512	-	2.57e-07
chr1	4959878	4959901	+	6.84e-08
chr1	4959935	4959958	+	4.03e-08
chr1	4967147	4967170	-	1.99e-07
chr1	4969166	4969189	+	4.71e-08
chr1	4969171	4969194	+	9.94e-08
chr1	4969181	4969204	+	7.4e-08
chr1	4969186	4969209	+	2.66e-07
chr1	4969190	4969213	+	1.02e-08
chr1	4969195	4969218	+	9.4e-09
chr1	4969205	4969228	+	1.25e-07
chr1	4969210	4969233	+	6.42e-08
chr1	4969225	4969248	+	1.9e-07
chr1	4969230	4969253	+	1.92e-07
chr1	4979948	4979971	+	2.07e-07
chr1	5007170	5007193	-	3.53e-09
chr1	5112501	5112524	+	4.52e-08
chr1	5212232	5212255	+	3.31e-08
chr1	5226634	5226657	-	3.52e-08
chr1	5246133	5246156	-	3.49e-08
chr1	5246137	5246160	-	1.37e-07
chr1	5246159	5246182	-	3.49e-08
chr1	5246163	5246186	-	1.37e-07
chr1	5246185	5246208	-	3.49e-08
chr1	5246189	5246212	-	1.37e-07
chr1	5246211	5246234	-	5.55e-08
chr1	5246250	5246273	-	1.41e-07
chr1	5246561	5246584	-	6.78e-08
chr1	5246657	5246680	-	1.62e-07
chr1	5302193	5302216	+	9.93e-10
chr1	5428881	5428904	+	1.78e-07
chr1	5428882	5428905	+	1.46e-07
chr1	5458375	5458398	-	5.52e-10
chr1	5458444	5458467	-	6.81e-09
chr1	5479259	5479282	-	5.24e-08
chr1	5481481	5481504	-	2.43e-07
chr1	5481490	5481513	-	8.13e-08
chr1	5509821	5509844	+	2.6e-08
chr1	5518636	5518659	-	3.02e-08
chr1	5593382	5593405	-	9.79e-08
chr1	5618903	5618926	+	1.22e-08
chr1	5656185	5656208	+	6.54e-09
chr1	5656217	5656240	+	2.26e-07
chr1	5656221	5656244	+	1.11e-07
chr1	5659754	5659777	-	3.84e-09
chr1	5670298	5670321	+	1.37e-08
chr1	5676987	5677010	+	3.15e-08
chr1	5709690	5709713	-	7.17e-08
chr1	5710807	5710830	+	1.12e-07
chr1	5729003	5729026	-	1.37e-07
chr1	5732711	5732734	-	8.38e-10
chr1	5744143	5744166	-	1.12e-07
chr1	5744199	5744222	-	1.12e-07
chr1	5744223	5744246	-	1.12e-07
chr1	5747519	5747542	+	2.25e-07
chr1	5747653	5747676	+	1.16e-08
chr1	5747669	5747692	+	5.51e-09
chr1	5747770	5747793	+	1.87e-07
chr1	5747837	5747860	+	1.31e-07
chr1	5747841	5747864	+	3.76e-08
chr1	5747866	5747889	+	3.12e-08
chr1	5786674	5786697	+	6.02e-08
chr1	5813611	5813634	+	2.26e-07
chr1	5813722	5813745	+	6.68e-08
chr1	5813729	5813752	+	1.51e-07
chr1	5830699	5830722	-	3.43e-08
chr1	5834393	5834416	+	1.58e-07
chr1	5844084	5844107	-	1.05e-08
chr1	5876322	5876345	-	2.09e-08
chr1	5888141	5888164	+	7.23e-08
chr1	5915125	5915148	+	1.59e-07
chr1	5915128	5915151	+	1.9e-07
chr1	5917404	5917427	+	2.16e-07
chr1	5945193	5945216	-	1.14e-07
chr1	5952618	5952641	-	2.53e-07
chr1	5956057	5956080	+	2.28e-07
chr1	5959040	5959063	+	1.27e-08
chr1	5976128	5976151	+	5.12e-10
chr1	5977883	5977906	+	2.24e-09
chr1	5991774	5991797	+	1.51e-07
chr1	5998260	5998283	+	1.44e-08
chr1	6005446	6005469	+	2.19e-07
chr1	6045166	6045189	-	1.66e-07
chr1	6080380	6080403	+	2.14e-09
chr1	6086818	6086841	-	7.29e-08
chr1	6086873	6086896	-	6.41e-09
chr1	6088781	6088804	-	6.99e-12
chr1	6137474	6137497	-	1.69e-07
chr1	6147984	6148007	-	2.08e-07
chr1	6170920	6170943	-	1.68e-07
chr1	6237880	6237903	+	3.86e-08
chr1	6241808	6241831	+	2.5e-07
chr1	6244966	6244989	-	1.5e-07
chr1	6244991	6245014	-	5.51e-08
chr1	6245004	6245027	-	1.66e-07
chr1	6245009	6245032	-	7.12e-08
chr1	6245016	6245039	-	2.58e-08
chr1	6245034	6245057	-	1.03e-07
chr1	6245040	6245063	-	1.24e-07
chr1	6248851	6248874	-	8.72e-08
chr1	6261794	6261817	-	1.29e-07
chr1	6278470	6278493	+	1.05e-07
chr1	6314592	6314615	+	1.91e-07
chr1	6320001	6320024	+	1.25e-08
chr1	6346935	6346958	+	1.51e-07
chr1	6354827	6354850	-	1.86e-08
chr1	6358252	6358275	+	2.23e-07
chr1	6376893	6376916	+	5.97e-08
chr1	6378235	6378258	+	1.74e-08
chr1	6427008	6427031	-	3.64e-08
chr1	6436128	6436151	+	5.2e-08
chr1	6437726	6437749	+	1.03e-07
chr1	6440524	6440547	+	1.07e-07
chr1	6445779	6445802	-	2.04e-07
chr1	6450384	6450407	-	2.53e-07
chr1	6469120	6469143	-	1.73e-07
chr1	6472484	6472507	+	4.56e-08
chr1	6481115	6481138	-	2.53e-07
chr1	6501328	6501351	-	1.87e-07
chr1	6563928	6563951	+	2.25e-07
chr1	6580581	6580604	-	5.8e-09
chr1	6613915	6613938	-	2.46e-07
chr1	6644768	6644791	-	1.36e-07
chr1	6746912	6746935	+	1.34e-07
chr1	6788676	6788699	-	1.1e-07
chr1	6790058	6790081	-	1.76e-07
chr1	6840392	6840415	+	1.87e-07
chr1	6868635	6868658	+	1.49e-07
chr1	6885788	6885811	-	1.68e-07
chr1	6908337	6908360	-	1.83e-07
chr1	6917563	6917586	+	3.12e-08
chr1	6926302	6926325	-	2.1e-07
chr1	6927974	6927997	-	1.98e-07
chr1	6987826	6987849	-	1.59e-07
chr1	7005441	7005464	-	2.19e-07
chr1	7025495	7025518	+	2.36e-07
chr1	7039243	7039266	-	1.39e-07
chr1	7042250	7042273	-	1.42e-07
chr1	7050702	7050725	+	2.5e-07
chr1	7064738	7064761	+	1.25e-07
chr1	7065437	7065460	+	6.52e-08
chr1	7084441	7084464	+	9.13e-09
chr1	7156841	7156864	-	1.65e-07
chr1	7183187	7183210	+	2.28e-07
chr1	7218548	7218571	-	1.29e-07
chr1	7229622	7229645	+	1.12e-07
chr1	7234287	7234310	-	1.01e-07
chr1	7268258	7268281	+	1.07e-07
chr1	7299619	7299642	-	6.62e-08
chr1	7304056	7304079	+	2.1e-07
chr1	7322935	7322958	-	2.64e-07
chr1	7322945	7322968	-	1.68e-07
chr1	7335140	7335163	+	1.94e-07
chr1	7335141	7335164	+	1.03e-07
chr1	7335144	7335167	+	2.07e-07
chr1	7335147	7335170	+	8.93e-08
chr1	7378591	7378614	+	7.17e-08
chr1	7387866	7387889	-	1.93e-08
chr1	7389043	7389066	+	1.2e-07
chr1	7406789	7406812	-	2.02e-07
chr1	7420817	7420840	+	4.49e-08
chr1	7428121	7428144	+	2.14e-07
chr1	7456260	7456283	+	3.04e-09
chr1	7493643	7493666	+	3.96e-08
chr1	7508729	7508752	+	4.2e-08
chr1	7520222	7520245	-	5.64e-08
chr1	7530122	7530145	-	1.88e-07
chr1	7554799	7554822	-	9.5e-08
chr1	7580300	7580323	+	1.99e-07
chr1	7585848	7585871	-	1.13e-07
chr1	7602011	7602034	+	1.42e-07
chr1	7602020	7602043	+	9e-08
chr1	7602035	7602058	+	1.64e-07
chr1	7602136	7602159	-	1.37e-07
chr1	7602152	7602175	-	1.59e-08
chr1	7614059	7614082	+	2.13e-07
chr1	7615728	7615751	+	1.4e-07
chr1	7665220	7665243	-	1.7e-08
chr1	7668533	7668556	-	2.25e-07
chr1	7694724	7694747	+	2.22e-07
chr1	7698065	7698088	-	6.47e-08
chr1	7698483	7698506	+	7.29e-08
chr1	7880412	7880435	+	2.07e-07
chr1	7880416	7880439	+	9.67e-09
chr1	7880423	7880446	+	1.51e-08
chr1	7888318	7888341	-	1.37e-07
chr1	7903048	7903071	-	8.26e-08
chr1	7903075	7903098	-	8.26e-08
chr1	7903102	7903125	-	8.26e-08
chr1	7903147	7903170	-	8.26e-08
chr1	7903192	7903215	-	8.26e-08
chr1	7903219	7903242	-	8.26e-08
chr1	7903264	7903287	-	8.26e-08
chr1	7903291	7903314	-	8.26e-08
chr1	7903336	7903359	-	8.26e-08
chr1	7914198	7914221	-	3.42e-09
chr1	7914209	7914232	-	7.29e-08
chr1	7914213	7914236	-	1.28e-07
chr1	7914216	7914239	-	1.96e-07
chr1	7914232	7914255	-	1.49e-07
chr1	7914233	7914256	-	1.22e-07
chr1	7914243	7914266	-	5.08e-09
chr1	7942041	7942064	+	1.13e-07
chr1	7986304	7986327	+	2.35e-07
chr1	7986546	7986569	+	5.55e-08
chr1	7995153	7995176	-	2.59e-07
chr1	7995226	7995249	-	6.47e-08
chr1	7997919	7997942	-	1.24e-07
chr1	8002607	8002630	+	2.96e-08
chr1	8018367	8018390	+	1.8e-07
chr1	8066682	8066705	-	1.92e-07
chr1	8066685	8066708	-	2.13e-07
chr1	8155783	8155806	+	2.99e-08
chr1	8157794	8157817	+	9.35e-08
chr1	8157797	8157820	+	2.63e-08
chr1	8157878	8157901	+	5.33e-08
chr1	8157915	8157938	+	1.44e-07
chr1	8217091	8217114	+	1.78e-07
chr1	8218647	8218670	-	3.57e-09
chr1	8229004	8229027	+	1.21e-07
chr1	8236364	8236387	-	1.37e-07
chr1	8243205	8243228	+	2.28e-07
chr1	8243210	8243233	+	1.28e-07
chr1	8243215	8243238	+	1.28e-07
chr1	8243225	8243248	+	8.2e-08
chr1	8328986	8329009	+	6.21e-08
chr1	8330414	8330437	-	2.56e-10
chr1	8373515	8373538	+	1.16e-07
chr1	8374507	8374530	-	1.28e-07
chr1	8501029	8501052	+	2.25e-07
chr1	8541381	8541404	+	1.53e-08
chr1	8604609	8604632	+	1.37e-07
chr1	8654045	8654068	+	2.28e-07
chr1	8663788	8663811	-	1.48e-07
chr1	8719234	8719257	-	5.69e-08
chr1	8836552	8836575	+	2.38e-07
chr1	8884953	8884976	+	3.2e-08
chr1	8916274	8916297	+	8.32e-08
chr1	8949740	8949763	-	2.48e-07
chr1	8973780	8973803	-	2.1e-07
chr1	8984343	8984366	+	3.43e-08
chr1	8998666	8998689	-	1.46e-07
chr1	9016624	9016647	+	2.46e-07
chr1	9020542	9020565	-	1.96e-08
chr1	9033822	9033845	-	1.35e-08
chr1	9088342	9088365	-	2.99e-08
chr1	9143001	9143024	-	1.12e-07
chr1	9146319	9146342	-	1e-07
chr1	9201750	9201773	-	1.66e-07
chr1	9201777	9201800	-	1.03e-07
chr1	9201780	9201803	-	1.73e-07
chr1	9223748	9223771	-	1.18e-07
chr1	9250964	9250987	+	9e-08
chr1	9273599	9273622	-	3.61e-08
chr1	9282438	9282461	-	5.69e-08
chr1	9282453	9282476	-	1.78e-07
chr1	9282471	9282494	-	9.35e-08
chr1	9282480	9282503	-	1.75e-07
chr1	9282500	9282523	-	4.23e-08
chr1	9282503	9282526	-	1.14e-07
chr1	9319398	9319421	-	1.5e-07
chr1	9319405	9319428	-	1.84e-07
chr1	9319418	9319441	-	9.07e-08
chr1	9325213	9325236	-	6.42e-08
chr1	9350621	9350644	+	1.34e-07
chr1	9352638	9352661	-	5.55e-08
chr1	9352815	9352838	-	1.82e-08
chr1	9380267	9380290	+	2.26e-07
chr1	9440759	9440782	-	9.96e-09
chr1	9443871	9443894	-	5.46e-08
chr1	9471893	9471916	-	3.7e-08
chr1	9481270	9481293	-	1.44e-07
chr1	9520726	9520749	-	1.7e-07
chr1	9588651	9588674	-	1.62e-08
chr1	9591506	9591529	-	1.25e-07
chr1	9629920	9629943	+	1.42e-07
chr1	9630870	9630893	+	2.11e-07
chr1	9652367	9652390	+	1.7e-07
chr1	9663718	9663741	-	7.64e-08
chr1	9690111	9690134	-	2.46e-07
chr1	9724239	9724262	-	2.53e-07
chr1	9768887	9768910	+	6.26e-08
chr1	9768939	9768962	+	6.84e-08
chr1	9768952	9768975	+	1.68e-07
chr1	9768990	9769013	+	2.17e-07
chr1	9769156	9769179	+	1.87e-07
chr1	9798134	9798157	+	6.47e-08
chr1	9798173	9798196	+	1.78e-08
chr1	9810144	9810167	+	2.61e-07
chr1	9824007	9824030	+	7.76e-08
chr1	9844528	9844551	-	2.4e-07
chr1	9875072	9875095	-	2.48e-07
chr1	9884883	9884906	+	1.73e-07
chr1	9903184	9903207	+	2.36e-08
chr1	9916889	9916912	+	2.31e-07
chr1	10005887	10005910	-	5.37e-08
chr1	10028345	10028368	-	1.86e-07
chr1	10028348	10028371	-	1.96e-07
chr1	10028351	10028374	-	1.86e-07
chr1	10033003	10033026	+	2.43e-07
chr1	10066018	10066041	-	1.56e-08
chr1	10146664	10146687	-	1.03e-07
chr1	10169159	10169182	-	1.06e-07
chr1	10351292	10351315	+	1.96e-07
chr1	10403689	10403712	-	2.1e-07
chr1	10424045	10424068	+	3.46e-08
chr1	10432629	10432652	+	2.89e-08
chr1	10504779	10504802	-	1.17e-07
chr1	10568318	10568341	-	6.73e-08
chr1	10629813	10629836	+	2.4e-07
chr1	10642179	10642202	+	2.61e-07
chr1	10642193	10642216	+	2.14e-07
chr1	10649971	10649994	+	1.68e-07
chr1	10664809	10664832	-	4.16e-08
chr1	10691061	10691084	-	1.52e-07
chr1	10695568	10695591	-	2.46e-07
chr1	10695571	10695594	-	1.41e-08
chr1	10697584	10697607	-	1.24e-07
chr1	10708935	10708958	+	8.13e-08
chr1	10728305	10728328	-	4.87e-08
chr1	10742249	10742272	+	1.04e-07
chr1	10744311	10744334	+	2.61e-07
chr1	10752117	10752140	+	1.52e-07
chr1	10771269	10771292	+	9.22e-09
chr1	10771272	10771295	+	1.26e-07
chr1	10771652	10771675	-	9.94e-08
chr1	10771655	10771678	-	2.5e-07
chr1	10779161	10779184	-	2.72e-08
chr1	10788365	10788388	-	4.56e-08
chr1	10792680	10792703	-	2.52e-07
chr1	10799473	10799496	+	1.42e-07
chr1	10800135	10800158	-	2.2e-07
chr1	10807971	10807994	-	1.71e-07
chr1	10819667	10819690	+	5.97e-08
chr1	10819674	10819697	+	1.49e-07
chr1	10819694	10819717	+	1.9e-07
chr1	10835164	10835187	+	1.03e-07
chr1	10862173	10862196	+	4.23e-08
chr1	10862802	10862825	-	5.46e-08
chr1	10867499	10867522	+	1.78e-07
chr1	10892720	10892743	-	2.43e-07
chr1	10892721	10892744	-	1.71e-08
chr1	10892809	10892832	-	2.57e-07
chr1	10906543	10906566	-	1.6e-07
chr1	10909612	10909635	-	4.87e-08
chr1	10940357	10940380	+	2.45e-07
chr1	10944880	10944903	+	1.49e-07
chr1	10960918	10960941	+	1.54e-07
chr1	10964092	10964115	-	1.36e-07
chr1	10967227	10967250	-	1.3e-07
chr1	10970120	10970143	+	1.31e-07
chr1	10992501	10992524	+	1.92e-07
chr1	11011312	11011335	+	5.68e-09
chr1	11011321	11011344	+	1.19e-09
chr1	11011331	11011354	+	1.17e-07
chr1	11011340	11011363	+	2.01e-08
chr1	11126309	11126332	-	1.24e-08
chr1	11193940	11193963	-	2.91e-08
chr1	11229392	11229415	+	4.56e-08
chr1	11310513	11310536	-	2.53e-07
chr1	11310530	11310553	-	1.45e-07
chr1	11310547	11310570	-	1.04e-07
chr1	11310565	11310588	-	5.29e-08
chr1	11310583	11310606	-	5.29e-08
chr1	11327719	11327742	+	1.56e-07
chr1	11333740	11333763	+	7.76e-08
chr1	11333914	11333937	+	4.06e-08
chr1	11338011	11338034	-	9.14e-08
chr1	11338045	11338068	-	5.46e-08
chr1	11338049	11338072	-	3.67e-08
chr1	11338058	11338081	-	1.73e-07
chr1	11338063	11338086	-	1.31e-07
chr1	11338067	11338090	-	9.64e-08
chr1	11338078	11338101	-	4.13e-08
chr1	11338098	11338121	-	6.37e-08
chr1	11338110	11338133	-	1.9e-07
chr1	11338113	11338136	-	6.37e-08
chr1	11338116	11338139	-	2.43e-07
chr1	11338166	11338189	-	1.88e-07
chr1	11338186	11338209	-	8.7e-09
chr1	11338228	11338251	-	1.17e-07
chr1	11347664	11347687	-	1.75e-10
chr1	11347671	11347694	-	7.08e-09
chr1	11355566	11355589	-	1.94e-07
chr1	11374854	11374877	+	1.13e-07
chr1	11390506	11390529	+	1.84e-08
chr1	11413863	11413886	-	2.89e-08
chr1	11413884	11413907	-	2.89e-08
chr1	11413909	11413932	-	6.16e-08
chr1	11413918	11413941	-	1.86e-07
chr1	11413930	11413953	-	2.07e-07
chr1	11414327	11414350	+	1.35e-07
chr1	11419220	11419243	-	4.13e-08
chr1	11441725	11441748	+	1.31e-07
chr1	11471639	11471662	+	8.46e-08
chr1	11471657	11471680	+	2.45e-07
chr1	11471660	11471683	+	2.36e-07
chr1	11489798	11489821	-	2.94e-08
chr1	11498947	11498970	-	1.84e-07
chr1	11514365	11514388	-	6.16e-08
chr1	11521248	11521271	+	1.84e-07
chr1	11521438	11521461	+	4.6e-08
chr1	11521555	11521578	+	1.11e-07
chr1	11531949	11531972	-	9.21e-08
chr1	11541296	11541319	+	1.87e-07
chr1	11575396	11575419	-	8.32e-08
chr1	11595486	11595509	-	6.95e-08
chr1	11598909	11598932	+	2.5e-07
chr1	11629415	11629438	+	2.66e-07
chr1	11632008	11632031	+	1.18e-07
chr1	11632017	11632040	+	3.43e-08
chr1	11632442	11632465	+	8.2e-08
chr1	11658674	11658697	-	1.56e-07
chr1	11693785	11693808	-	1.63e-07
chr1	11715511	11715534	+	3.34e-08
chr1	11715678	11715701	-	2.31e-07
chr1	11750379	11750402	-	8.39e-08
chr1	11802748	11802771	-	2.16e-07
chr1	11864646	11864669	-	6.62e-08
chr1	11864662	11864685	-	1.39e-07
chr1	11882811	11882834	-	2.07e-07
chr1	11947928	11947951	-	2.33e-07
chr1	11950739	11950762	-	3.34e-08
chr1	11958336	11958359	-	5.97e-08
chr1	11963875	11963898	-	1.47e-07
chr1	11972592	11972615	-	7.82e-08
chr1	11986365	11986388	+	2.11e-07
chr1	12039140	12039163	+	2.2e-07
chr1	12073477	12073500	-	6.31e-08
chr1	12079412	12079435	-	1.44e-07
chr1	12088866	12088889	-	1.96e-08
chr1	12126618	12126641	-	5.55e-08
chr1	12159904	12159927	+	3.49e-08
chr1	12175101	12175124	+	6.21e-08
chr1	12188601	12188624	+	8.87e-09
chr1	12286022	12286045	-	4.56e-08
chr1	12286027	12286050	-	1.57e-07
chr1	12310805	12310828	-	2.02e-07
chr1	12359142	12359165	+	8.93e-08
chr1	12433970	12433993	+	1.47e-07
chr1	12487220	12487243	-	2.64e-07
chr1	12537775	12537798	-	6.04e-09
chr1	12608404	12608427	-	1.94e-09
chr1	12616817	12616840	+	1.73e-07
chr1	12618363	12618386	-	1.51e-09
chr1	12632014	12632037	-	2.38e-07
chr1	12634054	12634077	-	1.78e-07
chr1	12645165	12645188	-	6.89e-08
chr1	12645243	12645266	-	2.13e-07
chr1	12658197	12658220	-	4.34e-08
chr1	12721296	12721319	+	1.17e-07
chr1	12726089	12726112	+	1.84e-07
chr1	12769751	12769774	+	6.42e-08
chr1	12791340	12791363	+	1.11e-07
chr1	12801696	12801719	-	1.87e-07
chr1	12857013	12857036	+	1.11e-07
chr1	12867469	12867492	-	2.32e-08
chr1	12915552	12915575	-	2.02e-07
chr1	13027487	13027510	+	1.11e-07
chr1	13101333	13101356	+	1.98e-07
chr1	13125430	13125453	-	1.98e-07
chr1	13201443	13201466	-	1.11e-07
chr1	13286181	13286204	+	2.02e-07
chr1	13336771	13336794	+	2.32e-08
chr1	13347168	13347191	-	1.11e-07
chr1	13489417	13489440	-	4.99e-08
chr1	13495482	13495505	+	3.2e-08
chr1	13504724	13504747	+	4.26e-09
chr1	13504734	13504757	+	3.04e-08
chr1	13504739	13504762	+	2.26e-07
chr1	13504744	13504767	+	1.87e-07
chr1	13504749	13504772	+	5.33e-08
chr1	13504759	13504782	+	7e-08
chr1	13505899	13505922	+	1.56e-08
chr1	13510124	13510147	+	1.46e-09
chr1	13512912	13512935	-	2.55e-07
chr1	13512915	13512938	-	2.31e-07
chr1	13513799	13513822	+	1.22e-07
chr1	13567928	13567951	+	1.96e-07
chr1	13567972	13567995	+	1.96e-07
chr1	13568016	13568039	+	1.96e-07
chr1	13568060	13568083	+	1.96e-07
chr1	13568104	13568127	+	1.96e-07
chr1	13583899	13583922	-	8.79e-08
chr1	13587472	13587495	+	2.66e-07
chr1	13749967	13749990	+	1.68e-07
chr1	13751950	13751973	-	1.69e-07
chr1	13777623	13777646	-	4.83e-08
chr1	13777626	13777649	-	1.09e-07
chr1	13778593	13778616	+	2.08e-07
chr1	13780705	13780728	-	2.52e-07
chr1	13790815	13790838	-	1.49e-08
chr1	13837683	13837706	-	2.55e-07
chr1	13854572	13854595	-	1.23e-07
chr1	13873708	13873731	-	2.4e-07
chr1	13948578	13948601	+	1.88e-07
chr1	13959407	13959430	+	9.57e-08
chr1	13961107	13961130	-	1.79e-07
chr1	13961761	13961784	+	1.88e-07
chr1	13987312	13987335	-	1.02e-08
chr1	14027476	14027499	-	9.35e-08
chr1	14050713	14050736	-	1.74e-07
chr1	14067122	14067145	-	2.14e-07
chr1	14113116	14113139	-	1.7e-07
chr1	14114582	14114605	-	3.2e-08
chr1	14117608	14117631	+	4.79e-08
chr1	14169293	14169316	-	1.15e-07
chr1	14184305	14184328	-	1.73e-07
chr1	14243380	14243403	+	1.95e-07
chr1	14370429	14370452	-	3.15e-08
chr1	14390770	14390793	+	1.47e-07
chr1	14398836	14398859	-	1.37e-07
chr1	14503116	14503139	-	2.2e-07
chr1	14515528	14515551	-	2.08e-07
chr1	14565158	14565181	-	7.97e-09
chr1	14598758	14598781	-	2.16e-07
chr1	14598957	14598980	-	1.31e-07
chr1	14661656	14661679	+	1.61e-08
chr1	14668568	14668591	-	2.01e-07
chr1	14758136	14758159	-	1.57e-07
chr1	14760542	14760565	-	2.19e-07
chr1	14764482	14764505	-	1.66e-07
chr1	14774390	14774413	-	4.75e-08
chr1	14805842	14805865	+	2.11e-07
chr1	14856154	14856177	+	8.2e-08
chr1	14865615	14865638	-	7.64e-08
chr1	14902786	14902809	+	5.92e-08
chr1	14921394	14921417	-	9.04e-09
chr1	14945523	14945546	-	8.13e-08
chr1	14964198	14964221	-	1.7e-07
chr1	14985155	14985178	+	1.66e-07
chr1	14994170	14994193	+	2.62e-07
chr1	15011520	15011543	-	2.52e-07
chr1	15066163	15066186	-	2.28e-07
chr1	15080415	15080438	-	2.41e-07
chr1	15101487	15101510	-	2.28e-07
chr1	15106898	15106921	+	1.64e-08
chr1	15124699	15124722	-	1.25e-07
chr1	15163827	15163850	+	6.68e-08
chr1	15163831	15163854	+	1.55e-08
chr1	15186814	15186837	+	1.66e-07
chr1	15187262	15187285	-	1.13e-07
chr1	15211204	15211227	-	1.32e-07
chr1	15222772	15222795	+	5.92e-08
chr1	15224288	15224311	+	1.73e-07
chr1	15225202	15225225	+	6.02e-08
chr1	15225206	15225229	+	3.46e-08
chr1	15226542	15226565	-	1.4e-07
chr1	15251897	15251920	-	1.84e-08
chr1	15252726	15252749	+	2.16e-07
chr1	15309974	15309997	+	2e-08
chr1	15333345	15333368	+	2.64e-07
chr1	15405892	15405915	-	7.46e-08
chr1	15406733	15406756	-	1.65e-07
chr1	15421410	15421433	-	5.33e-08
chr1	15430217	15430240	-	2.62e-07
chr1	15451415	15451438	+	1.59e-07
chr1	15460513	15460536	-	2.1e-09
chr1	15525120	15525143	-	1.66e-07
chr1	15680634	15680657	+	9.14e-08
chr1	15684654	15684677	-	1.01e-07
chr1	15705749	15705772	-	2.1e-07
chr1	15718666	15718689	+	9.31e-09
chr1	15730498	15730521	-	5.6e-08
chr1	15731429	15731452	+	1.29e-08
chr1	15731432	15731455	+	2.05e-08
chr1	15742808	15742831	-	7.7e-08
chr1	15767434	15767457	-	2.07e-07
chr1	15767536	15767559	-	5.69e-08
chr1	15778145	15778168	+	2.02e-07
chr1	15796114	15796137	+	6.02e-08
chr1	15796124	15796147	+	3.31e-08
chr1	15799172	15799195	+	3.04e-08
chr1	15950353	15950376	+	1.04e-07
chr1	15959527	15959550	+	5.51e-08
chr1	15959540	15959563	+	8.46e-08
chr1	15959552	15959575	+	3.29e-08
chr1	15959614	15959637	+	2.25e-07
chr1	15959618	15959641	+	1.94e-07
chr1	15973687	15973710	-	1.99e-07
chr1	15986284	15986307	-	6.37e-08
chr1	15986299	15986322	-	8.07e-08
chr1	15986304	15986327	-	1.87e-07
chr1	15989525	15989548	-	1.02e-07
chr1	16008552	16008575	+	4.45e-08
chr1	16017871	16017894	+	1.87e-07
chr1	16017886	16017909	+	1.09e-07
chr1	16021933	16021956	+	3.26e-08
chr1	16033567	16033590	-	9.79e-08
chr1	16035722	16035745	-	1.94e-07
chr1	16043935	16043958	+	1.16e-07
chr1	16058975	16058998	-	1.94e-07
chr1	16067493	16067516	-	2.33e-07
chr1	16087879	16087902	+	1.98e-07
chr1	16089676	16089699	+	1.19e-07
chr1	16089909	16089932	+	1.33e-07
chr1	16129399	16129422	+	2.54e-08
chr1	16145277	16145300	+	1.86e-07
chr1	16157123	16157146	-	2.17e-07
chr1	16165908	16165931	-	1.52e-07
chr1	16166259	16166282	-	1.18e-08
chr1	16173792	16173815	+	1.02e-07
chr1	16187760	16187783	-	9.21e-08
chr1	16191309	16191332	+	2.38e-07
chr1	16191312	16191335	+	1.46e-08
chr1	16210275	16210298	+	4.6e-08
chr1	16211538	16211561	+	3.09e-08
chr1	16247536	16247559	-	9.64e-08
chr1	16277384	16277407	-	6.9e-10
chr1	16329206	16329229	+	1.63e-07
chr1	16367222	16367245	+	2.17e-07
chr1	16367225	16367248	+	9.57e-08
chr1	16371383	16371406	-	1.4e-07
chr1	16371415	16371438	-	6.16e-08
chr1	16389270	16389293	+	1.43e-07
chr1	16399524	16399547	+	1.69e-07
chr1	16424844	16424867	-	1.59e-08
chr1	16491436	16491459	+	2.01e-07
chr1	16509220	16509243	+	8.21e-09
chr1	16520855	16520878	-	2.14e-07
chr1	16554448	16554471	+	1.66e-07
chr1	16607160	16607183	+	6.68e-08
chr1	16614415	16614438	-	6.94e-09
chr1	16617931	16617954	+	1.2e-08
chr1	16631672	16631695	-	1.26e-07
chr1	16661899	16661922	+	8.21e-09
chr1	16696991	16697014	-	1.79e-07
chr1	16702834	16702857	+	2.04e-07
chr1	16710438	16710461	-	1.03e-07
chr1	16711954	16711977	-	9.57e-08
chr1	16724490	16724513	+	1.96e-08
chr1	16724491	16724514	+	5.57e-09
chr1	16745540	16745563	-	8.21e-09
chr1	16779297	16779320	+	2.11e-07
chr1	16779402	16779425	+	7.52e-08
chr1	16779420	16779443	+	1.68e-07
chr1	16779458	16779481	+	1.78e-07
chr1	16779459	16779482	+	1.36e-08
chr1	16853467	16853490	-	1.66e-07
chr1	16889460	16889483	+	2.14e-07
chr1	16900995	16901018	-	8.21e-09
chr1	16926409	16926432	-	1.51e-07
chr1	16928287	16928310	-	1.82e-07
chr1	16938879	16938902	-	5.52e-10
chr1	16939207	16939230	+	1.98e-08
chr1	16963663	16963686	-	1.44e-07
chr1	16979994	16980017	-	1.34e-07
chr1	16997880	16997903	+	1.94e-07
chr1	17010077	17010100	-	1.66e-07
chr1	17010086	17010109	-	1.71e-08
chr1	17127127	17127150	+	2.23e-07
chr1	17156838	17156861	+	1.98e-07
chr1	17163558	17163581	-	1.17e-07
chr1	17167200	17167223	-	6.52e-08
chr1	17191801	17191824	-	1.45e-07
chr1	17198659	17198682	+	3.04e-08
chr1	17202340	17202363	-	2.5e-09
chr1	17217017	17217040	+	3.96e-08
chr1	17217022	17217045	+	1.76e-07
chr1	17217044	17217067	+	3.96e-08
chr1	17217049	17217072	+	1.76e-07
chr1	17229700	17229723	-	2.24e-08
chr1	17265043	17265066	-	1e-07
chr1	17277066	17277089	+	1.58e-07
chr1	17292884	17292907	+	2.66e-07
chr1	17292888	17292911	+	1.48e-07
chr1	17352182	17352205	+	1.84e-07
chr1	17352250	17352273	+	4.49e-08
chr1	17364209	17364232	+	2.55e-07
chr1	17398642	17398665	-	2.57e-07
chr1	17398645	17398668	-	1.58e-07
chr1	17414030	17414053	+	1.62e-08
chr1	17566275	17566298	-	2.43e-07
chr1	17582850	17582873	-	2.09e-10
chr1	17600235	17600258	-	7.88e-08
chr1	17607692	17607715	-	2.11e-07
chr1	17640400	17640423	+	2.08e-07
chr1	17643986	17644009	-	4.3e-09
chr1	17652696	17652719	+	1.39e-08
chr1	17656718	17656741	+	2.46e-07
chr1	17662635	17662658	+	2.94e-08
chr1	17663018	17663041	-	7.17e-08
chr1	17684823	17684846	-	1.74e-07
chr1	17689444	17689467	-	1.91e-07
chr1	17689520	17689543	-	2.46e-07
chr1	17689552	17689575	-	2.46e-07
chr1	17689588	17689611	-	2.46e-07
chr1	17689604	17689627	-	1.31e-07
chr1	17692601	17692624	-	2.7e-09
chr1	17712413	17712436	+	1.01e-07
chr1	17712414	17712437	+	1.03e-07
chr1	17763740	17763763	-	1.58e-07
chr1	17806042	17806065	-	2.47e-09
chr1	17833579	17833602	+	1.94e-07
chr1	17836828	17836851	+	8.53e-09
chr1	17844564	17844587	+	1.84e-07
chr1	17853003	17853026	-	1.03e-07
chr1	17854696	17854719	-	6.12e-08
chr1	17906232	17906255	+	1.75e-07
chr1	17948643	17948666	-	3.09e-08
chr1	18006539	18006562	+	2.36e-07
chr1	18006548	18006571	+	1.51e-07
chr1	18028311	18028334	+	9e-08
chr1	18064594	18064617	-	3.89e-08
chr1	18073762	18073785	+	5.46e-08
chr1	18097420	18097443	-	1.12e-07
chr1	18097595	18097618	-	2.08e-07
chr1	18101210	18101233	-	1.37e-07
chr1	18101232	18101255	-	2.92e-10
chr1	18101237	18101260	-	7.82e-08
chr1	18101241	18101264	-	2.66e-07
chr1	18101261	18101284	-	6.73e-08
chr1	18101364	18101387	-	2.5e-07
chr1	18106061	18106084	+	3.6e-09
chr1	18107699	18107722	+	1.73e-08
chr1	18112931	18112954	-	2.3e-07
chr1	18115913	18115936	+	3.4e-08
chr1	18129318	18129341	+	2.5e-07
chr1	18132729	18132752	+	2.46e-07
chr1	18132909	18132932	+	1.48e-07
chr1	18132916	18132939	+	1.86e-07
chr1	18154766	18154789	-	4.23e-08
chr1	18166670	18166693	+	1.75e-07
chr1	18181110	18181133	-	2.08e-07
chr1	18231958	18231981	+	3.23e-08
chr1	18249979	18250002	+	1.9e-07
chr1	18250040	18250063	-	3.21e-09
chr1	18250052	18250075	-	2.79e-09
chr1	18250059	18250082	-	2.2e-08
chr1	18267600	18267623	+	1.35e-07
chr1	18272320	18272343	+	2.38e-07
chr1	18281777	18281800	+	4.49e-09
chr1	18283512	18283535	+	1.09e-07
chr1	18340935	18340958	-	6.16e-08
chr1	18340941	18340964	-	1.79e-07
chr1	18364389	18364412	-	1.33e-07
chr1	18369110	18369133	+	3.79e-08
chr1	18385711	18385734	-	4.56e-08
chr1	18389671	18389694	+	2.55e-07
chr1	18403471	18403494	+	2.16e-08
chr1	18439456	18439479	-	9.94e-08
chr1	18446790	18446813	-	4.92e-09
chr1	18469729	18469752	-	3.93e-08
chr1	18478566	18478589	+	2.02e-07
chr1	18479903	18479926	+	2.47e-08
chr1	18481143	18481166	+	2.53e-07
chr1	18488530	18488553	-	1.48e-07
chr1	18493099	18493122	+	1.42e-07
chr1	18503854	18503877	+	2.02e-07
chr1	18525204	18525227	+	8.66e-08
chr1	18528055	18528078	+	6.78e-08
chr1	18528058	18528081	+	1.7e-07
chr1	18528064	18528087	+	1.18e-07
chr1	18539965	18539988	+	1.04e-07
chr1	18539981	18540004	+	1.86e-07
chr1	18568730	18568753	+	9.64e-08
chr1	18590373	18590396	-	6.47e-09
chr1	18599479	18599502	+	1.69e-07
chr1	18599500	18599523	+	1.45e-07
chr1	18606453	18606476	+	2.38e-07
chr1	18608188	18608211	+	2.49e-08
chr1	18611229	18611252	+	2.1e-07
chr1	18630797	18630820	-	2.25e-07
chr1	18640509	18640532	+	1.64e-07
chr1	18640967	18640990	-	6.52e-08
chr1	18642959	18642982	+	2.48e-07
chr1	18647196	18647219	+	1.78e-07
chr1	18651082	18651105	-	1.82e-07
chr1	18651804	18651827	-	2.61e-09
chr1	18651809	18651832	-	2.64e-07
chr1	18676400	18676423	+	1.9e-10
chr1	18676489	18676512	+	6.52e-08
chr1	18676494	18676517	+	1.87e-07
chr1	18676519	18676542	+	1.07e-07
chr1	18691722	18691745	-	1.67e-08
chr1	18692185	18692208	+	4.26e-09
chr1	18706258	18706281	-	2.41e-08
chr1	18723813	18723836	+	1.66e-07
chr1	18726079	18726102	-	3.34e-08
chr1	18726213	18726236	-	9.64e-08
chr1	18730934	18730957	+	2.45e-08
chr1	18732818	18732841	-	2.38e-07
chr1	18738525	18738548	-	1.65e-07
chr1	18759231	18759254	+	2.26e-07
chr1	18777595	18777618	-	1.87e-07
chr1	18777606	18777629	-	2.2e-07
chr1	18787928	18787951	+	1.11e-07
chr1	18787964	18787987	+	2.94e-08
chr1	18787971	18787994	+	9.57e-08
chr1	18832827	18832850	-	2.28e-07
chr1	18865747	18865770	-	1.69e-09
chr1	18871383	18871406	-	1.71e-07
chr1	18876472	18876495	+	5.78e-08
chr1	18892553	18892576	+	2.23e-07
chr1	18925552	18925575	+	1.23e-07
chr1	18930453	18930476	+	1.24e-08
chr1	18962176	18962199	-	3.09e-08
chr1	18973593	18973616	-	2.66e-07
chr1	18981969	18981992	+	2.45e-07
chr1	19000055	19000078	+	2.5e-07
chr1	19000058	19000081	+	2.4e-07
chr1	19000097	19000120	+	2.45e-07
chr1	19006780	19006803	-	2.4e-07
chr1	19030182	19030205	+	1.8e-07
chr1	19030186	19030209	+	1.35e-07
chr1	19030224	19030247	+	1.4e-07
chr1	19030698	19030721	+	2.66e-07
chr1	19030703	19030726	+	1.07e-07
chr1	19030708	19030731	+	2.31e-07
chr1	19033403	19033426	-	7.58e-08
chr1	19058191	19058214	+	1.12e-07
chr1	19059365	19059388	+	7e-08
chr1	19060296	19060319	-	2.55e-07
chr1	19071172	19071195	+	9.14e-08
chr1	19115235	19115258	-	1.22e-07
chr1	19185193	19185216	+	1.14e-07
chr1	19199302	19199325	-	1.88e-07
chr1	19209460	19209483	+	1.1e-07
chr1	19262479	19262502	+	9.79e-08
chr1	19328466	19328489	+	1.31e-07
chr1	19420600	19420623	+	1.62e-08
chr1	19448315	19448338	-	2.41e-07
chr1	19461091	19461114	+	7.7e-08
chr1	19467354	19467377	+	1.63e-07
chr1	19563014	19563037	-	1.86e-07
chr1	19563017	19563040	-	1.3e-07
chr1	19566817	19566840	+	7.4e-08
chr1	19652096	19652119	-	2.14e-07
chr1	19695940	19695963	-	6.37e-08
chr1	19709330	19709353	-	1.64e-07
chr1	19773309	19773332	+	8.53e-09
chr1	19783944	19783967	+	6.89e-08
chr1	19830986	19831009	-	1.01e-07
chr1	19891608	19891631	+	1.53e-08
chr1	19953398	19953421	+	1.08e-07
chr1	19954842	19954865	-	1.7e-07
chr1	19963034	19963057	-	1.29e-07
chr1	20043489	20043512	+	2.28e-07
chr1	20092156	20092179	+	1.71e-07
chr1	20093174	20093197	-	1.58e-07
chr1	20093198	20093221	-	7.58e-08
chr1	20137236	20137259	+	1.58e-07
chr1	20138096	20138119	-	4.58e-09
chr1	20139259	20139282	+	2.38e-07
chr1	20149977	20150000	+	8.2e-08
chr1	20151288	20151311	+	4.49e-08
chr1	20184787	20184810	+	2.62e-07
chr1	20195923	20195946	-	2.07e-08
chr1	20289339	20289362	-	7.23e-08
chr1	20292174	20292197	-	1.73e-07
chr1	20314663	20314686	+	1.31e-07
chr1	20316908	20316931	+	1.02e-07
chr1	20331495	20331518	+	7.15e-09
chr1	20352228	20352251	-	6.21e-08
chr1	20353336	20353359	+	3.84e-09
chr1	20353339	20353362	+	6.37e-08
chr1	20354286	20354309	+	9.57e-08
chr1	20367113	20367136	+	2.02e-07
chr1	20373188	20373211	+	1.66e-07
chr1	20415452	20415475	+	1.86e-07
chr1	20431068	20431091	-	4.95e-08
chr1	20433682	20433705	+	1.92e-07
chr1	20433686	20433709	+	1.45e-07
chr1	20433690	20433713	+	6.89e-08
chr1	20465309	20465332	-	1.07e-07
chr1	20481401	20481424	-	2.62e-07
chr1	20485863	20485886	+	6.07e-08
chr1	20486161	20486184	+	2.28e-07
chr1	20486791	20486814	+	1.18e-07
chr1	20505677	20505700	+	1.31e-07
chr1	20565537	20565560	-	2.23e-07
chr1	20574056	20574079	+	2.41e-08
chr1	20574148	20574171	+	2.61e-07
chr1	20574155	20574178	+	2.3e-07
chr1	20602131	20602154	+	3.61e-08
chr1	20602151	20602174	+	1.28e-07
chr1	20602156	20602179	+	1.28e-07
chr1	20602161	20602184	+	1.17e-07
chr1	20647881	20647904	-	1.54e-07
chr1	20664855	20664878	-	9.42e-08
chr1	20666179	20666202	+	1.56e-07
chr1	20685486	20685509	-	1.4e-08
chr1	20686137	20686160	+	4.53e-09
chr1	20701640	20701663	+	6.31e-08
chr1	20719412	20719435	+	6.37e-08
chr1	20730129	20730152	+	3.92e-09
chr1	20814750	20814773	-	1.96e-07
chr1	20814753	20814776	-	1.86e-07
chr1	20814756	20814779	-	1.96e-07
chr1	20814759	20814782	-	1.86e-07
chr1	20814762	20814785	-	1.96e-07
chr1	20819876	20819899	+	7.94e-08
chr1	20858611	20858634	-	1.84e-07
chr1	20989058	20989081	+	1.28e-07
chr1	20989068	20989091	+	6.78e-08
chr1	21023220	21023243	-	1.2e-07
chr1	21023226	21023249	-	1.82e-08
chr1	21023233	21023256	-	2.22e-07
chr1	21023240	21023263	-	2.77e-08
chr1	21023241	21023264	-	1.94e-08
chr1	21023251	21023274	-	1.56e-07
chr1	21052545	21052568	-	1.64e-07
chr1	21280584	21280607	+	1.59e-08
chr1	21289956	21289979	+	2.61e-07
chr1	21313085	21313108	-	1.45e-07
chr1	21332073	21332096	-	9.14e-08
chr1	21332638	21332661	+	2.73e-09
chr1	21332702	21332725	+	2.72e-08
chr1	21332707	21332730	+	1.2e-07
chr1	21332712	21332735	+	1.28e-07
chr1	21332717	21332740	+	1.28e-07
chr1	21332722	21332745	+	1.28e-07
chr1	21332727	21332750	+	1.28e-07
chr1	21332732	21332755	+	1.28e-07
chr1	21332742	21332765	+	2.13e-07
chr1	21334874	21334897	-	2.96e-08
chr1	21338048	21338071	-	1.31e-07
chr1	21346648	21346671	+	2.43e-07
chr1	21387010	21387033	-	6.47e-08
chr1	21387013	21387036	-	3.61e-08
chr1	21387016	21387039	-	8.01e-08
chr1	21387019	21387042	-	1.86e-07
chr1	21387022	21387045	-	1.96e-07
chr1	21387025	21387048	-	1.86e-07
chr1	21387028	21387051	-	1.96e-07
chr1	21415208	21415231	+	1.66e-07
chr1	21435985	21436008	+	4.75e-08
chr1	21436546	21436569	-	1.19e-07
chr1	21446560	21446583	-	1.16e-07
chr1	21446564	21446587	-	2.53e-07
chr1	21503494	21503517	+	1.34e-07
chr1	21503495	21503518	+	1.03e-07
chr1	21534714	21534737	+	5.64e-08
chr1	21552112	21552135	-	2.24e-09
chr1	21552116	21552139	-	7.88e-08
chr1	21552126	21552149	-	2.63e-08
chr1	21563964	21563987	+	7.12e-08
chr1	21564484	21564507	-	2.31e-07
chr1	21568809	21568832	+	1.36e-07
chr1	21569857	21569880	-	8.01e-08
chr1	21591929	21591952	-	2.08e-07
chr1	21604384	21604407	+	1.07e-07
chr1	21604411	21604434	+	7.76e-08
chr1	21615286	21615309	-	4.71e-08
chr1	21623608	21623631	-	2.19e-07
chr1	21628904	21628927	+	2.07e-08
chr1	21634060	21634083	+	2e-09
chr1	21636854	21636877	+	2.08e-07
chr1	21636857	21636880	+	1.11e-07
chr1	21653584	21653607	-	1.37e-07
chr1	21818892	21818915	-	8.86e-08
chr1	21858666	21858689	-	2.38e-07
chr1	21869502	21869525	+	1.7e-07
chr1	21869505	21869528	+	2.63e-08
chr1	21893528	21893551	+	1.24e-08
chr1	21922495	21922518	+	2.02e-07
chr1	21930080	21930103	-	1.37e-07
chr1	21931606	21931629	+	7.23e-08
chr1	21961878	21961901	+	1.03e-08
chr1	22088985	22089008	+	9.21e-08
chr1	22143503	22143526	-	1.16e-07
chr1	22152018	22152041	-	1.37e-07
chr1	22174328	22174351	-	6.57e-08
chr1	22190588	22190611	+	8.93e-08
chr1	22207748	22207771	-	9.4e-09
chr1	22213472	22213495	+	1.57e-07
chr1	22251020	22251043	-	2.25e-07
chr1	22257399	22257422	-	4.99e-08
chr1	22265073	22265096	+	5.37e-08
chr1	22266163	22266186	+	1.26e-07
chr1	22266172	22266195	+	2.3e-08
chr1	22267924	22267947	+	4.56e-08
chr1	22268691	22268714	+	1.18e-07
chr1	22268697	22268720	+	1.71e-07
chr1	22291015	22291038	-	1.28e-07
chr1	22323663	22323686	+	6.42e-08
chr1	22346711	22346734	-	6.52e-08
chr1	22346717	22346740	-	1.01e-07
chr1	22350736	22350759	+	1.3e-07
chr1	22350944	22350967	-	9.81e-10
chr1	22350947	22350970	-	1.98e-08
chr1	22350956	22350979	-	1.62e-07
chr1	22370147	22370170	-	1.12e-07
chr1	22374475	22374498	-	1.68e-07
chr1	22386166	22386189	-	1.25e-08
chr1	22394181	22394204	+	8.52e-08
chr1	22394350	22394373	+	5.87e-08
chr1	22394355	22394378	+	2.08e-07
chr1	22394360	22394383	+	1.54e-07
chr1	22540442	22540465	+	1.44e-07
chr1	22540652	22540675	+	3.55e-08
chr1	22546952	22546975	-	6.52e-08
chr1	22547549	22547572	-	4.2e-08
chr1	22547590	22547613	-	2.41e-07
chr1	22547755	22547778	-	2.81e-08
chr1	22547756	22547779	-	9.28e-08
chr1	22556543	22556566	+	2.2e-07
chr1	22564438	22564461	+	4.41e-08
chr1	22592696	22592719	+	9.42e-08
chr1	22595050	22595073	+	1.73e-07
chr1	22599602	22599625	+	1.55e-07
chr1	22599605	22599628	+	8.01e-08
chr1	22599723	22599746	+	1.87e-07
chr1	22599795	22599818	+	8.2e-08
chr1	22599822	22599845	+	1.02e-07
chr1	22599851	22599874	+	3.7e-08
chr1	22599876	22599899	+	1.14e-08
chr1	22599928	22599951	+	8.32e-08
chr1	22599944	22599967	+	1.37e-07
chr1	22600037	22600060	+	1.02e-08
chr1	22600059	22600082	+	1.96e-07
chr1	22600083	22600106	+	1.7e-07
chr1	22600149	22600172	+	1.31e-08
chr1	22600327	22600350	+	6.22e-09
chr1	22607416	22607439	-	2.28e-07
chr1	22607467	22607490	-	7.88e-08
chr1	22611057	22611080	-	3.31e-08
chr1	22612836	22612859	-	1.69e-07
chr1	22614025	22614048	+	2.57e-07
chr1	22614028	22614051	+	1.58e-07
chr1	22638293	22638316	-	1.3e-08
chr1	22640702	22640725	+	7.88e-08
chr1	22673607	22673630	-	1.2e-08
chr1	22710429	22710452	-	3.04e-08
chr1	22713117	22713140	+	2.99e-08
chr1	22731232	22731255	+	2.08e-07
chr1	22746347	22746370	+	9.14e-08
chr1	22749673	22749696	-	2.08e-07
chr1	22755475	22755498	-	1.23e-08
chr1	22756574	22756597	+	2.17e-07
chr1	22765883	22765906	+	1.32e-07
chr1	22797803	22797826	-	1.5e-07
chr1	22804852	22804875	-	1.52e-07
chr1	22806618	22806641	-	3.67e-08
chr1	22815265	22815288	+	1.7e-07
chr1	22830055	22830078	+	2.25e-07
chr1	22842482	22842505	-	5.07e-08
chr1	22853777	22853800	+	1.47e-07
chr1	22882314	22882337	-	1.27e-07
chr1	22915153	22915176	-	2.19e-07
chr1	22919700	22919723	+	2.02e-07
chr1	22956707	22956730	-	1.57e-07
chr1	22971954	22971977	+	9.87e-08
chr1	23001750	23001773	+	2.28e-07
chr1	23002983	23003006	+	2.25e-07
chr1	23036436	23036459	-	9.35e-08
chr1	23080703	23080726	-	1.91e-07
chr1	23103891	23103914	+	2.52e-07
chr1	23103894	23103917	+	7.7e-08
chr1	23103901	23103924	+	1.56e-07
chr1	23103902	23103925	+	7.58e-08
chr1	23103914	23103937	+	5.4e-09
chr1	23111749	23111772	-	2.16e-07
chr1	23111753	23111776	-	1.78e-08
chr1	23117467	23117490	-	6.41e-09
chr1	23117468	23117491	-	2.86e-08
chr1	23117469	23117492	-	5.73e-08
chr1	23117471	23117494	-	3.61e-08
chr1	23205238	23205261	+	4.03e-08
chr1	23205906	23205929	-	2.52e-07
chr1	23217370	23217393	-	2.59e-07
chr1	23332133	23332156	+	1.44e-07
chr1	23342319	23342342	+	4.91e-08
chr1	23352480	23352503	+	1.52e-08
chr1	23352481	23352504	+	2.55e-07
chr1	23424659	23424682	+	3.79e-08
chr1	23434445	23434468	+	2.2e-07
chr1	23503244	23503267	-	6.47e-08
chr1	23503247	23503270	-	3.61e-08
chr1	23503250	23503273	-	8.01e-08
chr1	23503253	23503276	-	1.86e-07
chr1	23505170	23505193	+	2.26e-08
chr1	23531342	23531365	-	2.66e-07
chr1	23531344	23531367	-	2.53e-07
chr1	23541063	23541086	-	9.79e-08
chr1	23591663	23591686	+	1.12e-07
chr1	23598614	23598637	-	2.16e-07
chr1	23598787	23598810	+	3.04e-08
chr1	23619714	23619737	-	4.05e-09
chr1	23629161	23629184	-	2.26e-08
chr1	23652406	23652429	+	8.79e-08
chr1	23652724	23652747	-	4.67e-08
chr1	23688163	23688186	-	1.62e-07
chr1	23708029	23708052	+	3.76e-10
chr1	23736506	23736529	-	2.13e-07
chr1	23779403	23779426	-	2.36e-07
chr1	23779406	23779429	-	8.93e-08
chr1	23779410	23779433	-	1.96e-07
chr1	23792342	23792365	-	7.36e-09
chr1	23827789	23827812	+	5.92e-08
chr1	23852452	23852475	-	1.78e-07
chr1	23934960	23934983	-	6.47e-08
chr1	23934963	23934986	-	3.61e-08
chr1	23934966	23934989	-	8.01e-08
chr1	23934969	23934992	-	1.86e-07
chr1	23990013	23990036	-	2.45e-07
chr1	24011005	24011028	-	1.46e-07
chr1	24037438	24037461	-	1.45e-07
chr1	24086604	24086627	-	2.09e-08
chr1	24120766	24120789	+	8.2e-08
chr1	24168154	24168177	-	1.48e-08
chr1	24173589	24173612	-	4.34e-08
chr1	24173600	24173623	-	2.02e-07
chr1	24187429	24187452	+	9.79e-08
chr1	24203457	24203480	-	1.57e-07
chr1	24203468	24203491	-	2.02e-07
chr1	24222407	24222430	+	2.72e-08
chr1	24290658	24290681	+	1.23e-07
chr1	24297994	24298017	+	2.26e-07
chr1	24336084	24336107	-	6.07e-08
chr1	24557683	24557706	+	1.03e-08
chr1	24567860	24567883	+	1.59e-07
chr1	24568377	24568400	-	2.2e-07
chr1	24597520	24597543	+	3.18e-08
chr1	24597522	24597545	+	1.34e-07
chr1	24597523	24597546	+	1.03e-07
chr1	24597526	24597549	+	1.96e-07
chr1	24597532	24597555	+	2.61e-07
chr1	24597535	24597558	+	2.02e-07
chr1	24597538	24597561	+	7.64e-08
chr1	24599816	24599839	-	7.12e-08
chr1	24599817	24599840	-	1.35e-07
chr1	24599825	24599848	-	1.42e-07
chr1	24664868	24664891	-	1.16e-07
chr1	24707821	24707844	+	7.88e-08
chr1	24707822	24707845	+	1.46e-08
chr1	24707824	24707847	+	1.42e-08
chr1	24707825	24707848	+	6.62e-08
chr1	24707828	24707851	+	9.07e-08
chr1	24707831	24707854	+	1.09e-07
chr1	24727313	24727336	-	1.03e-07
chr1	24730317	24730340	+	6.52e-08
chr1	24730321	24730344	+	1.49e-08
chr1	24730324	24730347	+	2.25e-07
chr1	24730328	24730351	+	6.47e-09
chr1	24730333	24730356	+	2.38e-07
chr1	24730337	24730360	+	1.12e-07
chr1	24730348	24730371	+	2.69e-08
chr1	24730359	24730382	+	1.45e-07
chr1	24833819	24833842	-	6.12e-08
chr1	24833827	24833850	-	2.05e-07
chr1	24849284	24849307	-	5.78e-08
chr1	24849320	24849343	-	1.39e-07
chr1	24849805	24849828	+	1.1e-08
chr1	24863114	24863137	-	1.37e-07
chr1	24863163	24863186	-	1.16e-07
chr1	24868363	24868386	+	3.24e-09
chr1	24925248	24925271	-	1.32e-07
chr1	24932326	24932349	+	3.37e-08
chr1	24947702	24947725	-	2.11e-07
chr1	24961859	24961882	+	2.2e-07
chr1	24989326	24989349	+	1.06e-07
chr1	24990993	24991016	+	1.41e-07
chr1	24991792	24991815	-	2.35e-07
chr1	25014081	25014104	-	2.11e-07
chr1	25028500	25028523	+	1.19e-07
chr1	25037819	25037842	-	2.66e-07
chr1	25037828	25037851	-	1.22e-07
chr1	25054419	25054442	-	1.5e-07
chr1	25054456	25054479	-	1.37e-07
chr1	25063057	25063080	-	1.99e-07
chr1	25088283	25088306	+	1.99e-07
chr1	25139299	25139322	-	1.37e-07
chr1	25166822	25166845	+	1.37e-07
chr1	25166897	25166920	+	6.47e-08
chr1	25166910	25166933	+	1.37e-07
chr1	25166946	25166969	+	1.37e-07
chr1	25166949	25166972	+	1.8e-07
chr1	25166969	25166992	+	6.47e-08
chr1	25170773	25170796	-	9e-08
chr1	25191132	25191155	+	2.5e-09
chr1	25193264	25193287	+	2.03e-09
chr1	25210783	25210806	-	1.3e-07
chr1	25247558	25247581	-	1.48e-07
chr1	25292335	25292358	+	7.64e-08
chr1	25356088	25356111	-	4.38e-08
chr1	25388593	25388616	+	1.35e-07
chr1	25401006	25401029	-	7.64e-08
chr1	25550852	25550875	+	1.26e-07
chr1	25554276	25554299	-	1.27e-07
chr1	25564103	25564126	-	8.59e-08
chr1	25565946	25565969	-	2.28e-07
chr1	25568364	25568387	-	1.46e-07
chr1	25573604	25573627	+	2.91e-09
chr1	25614760	25614783	-	2.08e-07
chr1	25667110	25667133	+	1.6e-07
chr1	25668232	25668255	-	2.11e-07
chr1	25797528	25797551	-	1.16e-07
chr1	25800127	25800150	-	1.41e-07
chr1	25800506	25800529	+	1.86e-07
chr1	25805571	25805594	+	2.36e-07
chr1	25806425	25806448	+	2.07e-07
chr1	25816499	25816522	-	2.65e-08
chr1	25817026	25817049	-	1.88e-07
chr1	25817934	25817957	-	1.52e-07
chr1	25871521	25871544	-	2.03e-08
chr1	25876878	25876901	+	1.69e-07
chr1	25927566	25927589	+	2.22e-07
chr1	25992289	25992312	+	6.41e-09
chr1	26004214	26004237	-	1.87e-07
chr1	26004219	26004242	-	4.3e-08
chr1	26006167	26006190	+	2.99e-08
chr1	26029574	26029597	-	2.14e-07
chr1	26111442	26111465	+	3.12e-08
chr1	26271943	26271966	-	7.29e-08
chr1	26272310	26272333	+	1e-07
chr1	26280496	26280519	-	1.57e-07
chr1	26282844	26282867	-	1.11e-07
chr1	26298117	26298140	+	3.09e-08
chr1	26299748	26299771	+	1.91e-07
chr1	26315582	26315605	-	1.47e-07
chr1	26316484	26316507	+	5.03e-08
chr1	26319770	26319793	+	5.12e-08
chr1	26352780	26352803	-	8.2e-08
chr1	26401293	26401316	-	6.62e-08
chr1	26410210	26410233	+	9.5e-08
chr1	26410658	26410681	+	4.23e-08
chr1	26441975	26441998	-	1.54e-07
chr1	26466904	26466927	+	1.18e-07
chr1	26510554	26510577	-	5.97e-08
chr1	26519063	26519086	-	1.66e-07
chr1	26534381	26534404	+	2.35e-07
chr1	26548076	26548099	+	3.43e-08
chr1	26557768	26557791	-	8.32e-08
chr1	26557778	26557801	-	1.28e-07
chr1	26557783	26557806	-	1.28e-07
chr1	26557788	26557811	-	2.28e-07
chr1	26573190	26573213	-	7.76e-08
chr1	26577872	26577895	-	4.56e-08
chr1	26654665	26654688	-	2.18e-08
chr1	26661630	26661653	+	9.21e-08
chr1	26682442	26682465	+	1.37e-07
chr1	26695955	26695978	-	6.95e-08
chr1	26695963	26695986	-	1.52e-07
chr1	26696339	26696362	+	1.17e-07
chr1	26696340	26696363	+	1.01e-07
chr1	26696508	26696531	+	2.19e-07
chr1	26774893	26774916	-	2.2e-07
chr1	26780914	26780937	-	1.26e-09
chr1	26784174	26784197	-	2.23e-07
chr1	26858980	26859003	+	2.79e-08
chr1	26912088	26912111	+	1.03e-08
chr1	26932742	26932765	-	5.37e-08
chr1	26946397	26946420	-	2.07e-08
chr1	26971348	26971371	+	1.58e-07
chr1	26993579	26993602	+	1.64e-08
chr1	26993581	26993604	+	1.2e-07
chr1	26993590	26993613	+	5.73e-08
chr1	27046685	27046708	-	8.39e-08
chr1	27046688	27046711	-	2.01e-08
chr1	27076992	27077015	-	1.8e-07
chr1	27077034	27077057	-	3.99e-08
chr1	27093729	27093752	-	7.34e-08
chr1	27093739	27093762	-	5.87e-08
chr1	27129320	27129343	-	7.4e-08
chr1	27129323	27129346	-	2.02e-07
chr1	27166414	27166437	-	1.63e-07
chr1	27235144	27235167	+	2.61e-07
chr1	27253408	27253431	-	1.36e-07
chr1	27253415	27253438	-	1.26e-07
chr1	27266772	27266795	+	4.41e-08
chr1	27308043	27308066	-	3.37e-08
chr1	27308054	27308077	-	1.13e-07
chr1	27322227	27322250	-	5.51e-08
chr1	27348070	27348093	+	3.4e-08
chr1	27361086	27361109	-	9.14e-08
chr1	27376203	27376226	+	1e-07
chr1	27379454	27379477	-	1.39e-08
chr1	27384062	27384085	-	1.15e-07
chr1	27408828	27408851	+	1.03e-07
chr1	27409919	27409942	+	1.88e-07
chr1	27428489	27428512	-	1.87e-07
chr1	27428529	27428552	+	1.17e-07
chr1	27450823	27450846	-	1.36e-09
chr1	27497325	27497348	-	2.26e-07
chr1	27504715	27504738	+	5.03e-08
chr1	27528984	27529007	+	2.05e-07
chr1	27534828	27534851	+	1.33e-07
chr1	27548846	27548869	+	1.87e-07
chr1	27548849	27548872	+	1.94e-07
chr1	27556212	27556235	-	2.53e-07
chr1	27556512	27556535	-	2.61e-07
chr1	27557255	27557278	-	3.86e-08
chr1	27558223	27558246	-	1.65e-08
chr1	27566678	27566701	+	2.35e-07
chr1	27571712	27571735	-	5.29e-08
chr1	27593395	27593418	-	1.64e-07
chr1	27602978	27603001	-	2.35e-07
chr1	27603643	27603666	-	1.12e-08
chr1	27603927	27603950	-	1.47e-07
chr1	27603940	27603963	-	2.49e-08
chr1	27630563	27630586	+	1.56e-07
chr1	27635176	27635199	+	9.57e-08
chr1	27639510	27639533	-	4.99e-08
chr1	27664962	27664985	+	5.6e-08
chr1	27667069	27667092	+	1.56e-08
chr1	27688495	27688518	+	1.13e-07
chr1	27786181	27786204	-	9.35e-08
chr1	27786226	27786249	-	5.73e-08
chr1	27816987	27817010	+	7.58e-08
chr1	27852140	27852163	-	1.96e-07
chr1	27857944	27857967	+	1.79e-07
chr1	27916793	27916816	-	2.5e-07
chr1	27916953	27916976	-	1.8e-07
chr1	27916956	27916979	-	1.37e-07
chr1	27917000	27917023	-	1.8e-07
chr1	27917003	27917026	-	1.37e-07
chr1	27917026	27917049	-	1.27e-07
chr1	27917052	27917075	-	6.42e-08
chr1	27917053	27917076	-	2.98e-09
chr1	27917077	27917100	-	1.51e-07
chr1	27917127	27917150	-	2.11e-08
chr1	27956932	27956955	+	1.52e-07
chr1	28023080	28023103	+	8.39e-08
chr1	28040848	28040871	+	6.07e-08
chr1	28096366	28096389	-	1.91e-07
chr1	28176990	28177013	+	3.96e-08
chr1	28249282	28249305	+	4.4e-10
chr1	28258724	28258747	+	3.67e-08
chr1	28260118	28260141	-	1.24e-07
chr1	28260130	28260153	-	1.2e-07
chr1	28260140	28260163	-	8.79e-08
chr1	28260149	28260172	-	4.92e-09
chr1	28304626	28304649	+	7.64e-08
chr1	28339933	28339956	+	1.94e-07
chr1	28378552	28378575	-	3.02e-08
chr1	28394291	28394314	+	9.07e-08
chr1	28429019	28429042	+	8.45e-09
chr1	28523001	28523024	+	2.02e-07
chr1	28530439	28530462	+	1.89e-08
chr1	28546806	28546829	+	7.52e-08
chr1	28745712	28745735	-	2.08e-07
chr1	28770881	28770904	-	1.36e-07
chr1	28770900	28770923	-	7.4e-08
chr1	28805694	28805717	+	5.78e-08
chr1	28836922	28836945	+	7.29e-08
chr1	28839914	28839937	+	6.68e-08
chr1	28865203	28865226	-	2.96e-08
chr1	28897600	28897623	+	4.6e-08
chr1	28897610	28897633	+	1.36e-07
chr1	28897620	28897643	+	1.36e-07
chr1	28897630	28897653	+	1.36e-07
chr1	28990378	28990401	-	4.23e-08
chr1	29234113	29234136	-	3.26e-08
chr1	29239681	29239704	-	3.58e-08
chr1	29239684	29239707	-	5.73e-08
chr1	29240778	29240801	+	1.11e-07
chr1	29249933	29249956	-	1.71e-07
chr1	29257124	29257147	+	1.62e-07
chr1	29322271	29322294	+	1.41e-11
chr1	29352924	29352947	+	1.11e-07
chr1	29357553	29357576	-	1.86e-07
chr1	29384568	29384591	+	2.19e-09
chr1	29393878	29393901	-	1.56e-07
chr1	29393882	29393905	-	1.16e-07
chr1	29393885	29393908	-	7.07e-10
chr1	29393916	29393939	-	1.29e-08
chr1	29453781	29453804	-	1.94e-07
chr1	29461148	29461171	+	8.13e-08
chr1	29461234	29461257	-	7e-08
chr1	29482762	29482785	-	1.82e-07
chr1	29498052	29498075	+	2.2e-07
chr1	29503194	29503217	-	7.58e-08
chr1	29505978	29506001	-	2.4e-07
chr1	29515754	29515777	-	1.79e-07
chr1	29515809	29515832	-	1.8e-07
chr1	29518640	29518663	-	1.4e-07
chr1	29518682	29518705	-	7.82e-08
chr1	29536640	29536663	-	2.02e-07
chr1	29536660	29536683	-	2.02e-07
chr1	29549513	29549536	-	1.94e-07
chr1	29557144	29557167	-	1.34e-08
chr1	29557736	29557759	-	4.79e-08
chr1	29604166	29604189	-	1.19e-08
chr1	29630690	29630713	-	1.71e-07
chr1	29630702	29630725	-	1.06e-07
chr1	29630711	29630734	-	1.07e-07
chr1	29630714	29630737	-	1.74e-08
chr1	29685670	29685693	-	2.23e-07
chr1	29689491	29689514	-	1.98e-07
chr1	29707393	29707416	+	8.32e-08
chr1	29707423	29707446	+	8.32e-08
chr1	29707438	29707461	+	1.4e-07
chr1	29707458	29707481	+	1.4e-07
chr1	29707478	29707501	+	1.28e-07
chr1	29707483	29707506	+	1.28e-07
chr1	29707488	29707511	+	1.87e-07
chr1	29707493	29707516	+	1.4e-07
chr1	29707513	29707536	+	1.4e-07
chr1	29707533	29707556	+	8.32e-08
chr1	29707548	29707571	+	1.28e-07
chr1	29707553	29707576	+	1.28e-07
chr1	29707563	29707586	+	5.2e-08
chr1	29707581	29707604	+	1.41e-07
chr1	29707586	29707609	+	5.69e-08
chr1	29707606	29707629	+	2.45e-08
chr1	29707624	29707647	+	3.58e-08
chr1	29727224	29727247	+	1.42e-07
chr1	29727419	29727442	+	1.07e-07
chr1	29727671	29727694	+	1.07e-07
chr1	29727811	29727834	+	1.07e-07
chr1	29733219	29733242	-	2.28e-07
chr1	29736861	29736884	-	1.99e-07
chr1	29744966	29744989	-	3.93e-08
chr1	29749542	29749565	+	2.32e-08
chr1	29749573	29749596	+	2.14e-08
chr1	29754407	29754430	-	2.56e-08
chr1	29756187	29756210	+	2.54e-08
chr1	29784030	29784053	-	4.95e-08
chr1	29851351	29851374	+	1.9e-07
chr1	29863117	29863140	+	1.47e-10
chr1	29866945	29866968	-	1.96e-08
chr1	29878292	29878315	-	1.93e-08
chr1	29898528	29898551	+	1.65e-08
chr1	29898940	29898963	+	1.25e-08
chr1	29900915	29900938	+	1.48e-07
chr1	29917227	29917250	-	9.42e-08
chr1	29917315	29917338	-	1.49e-07
chr1	29917324	29917347	-	1.14e-07
chr1	29917422	29917445	-	4.52e-08
chr1	29924555	29924578	-	1.66e-07
chr1	29924575	29924598	-	2.02e-07
chr1	29934954	29934977	-	1.55e-07
chr1	29947842	29947865	-	3.23e-08
chr1	30011200	30011223	-	1.92e-07
chr1	30045517	30045540	+	8.13e-08
chr1	30045603	30045626	-	1.84e-07
chr1	30050335	30050358	+	1.04e-07
chr1	30084343	30084366	+	3.28e-09
chr1	30091942	30091965	+	5.78e-08
chr1	30097467	30097490	+	3.46e-08
chr1	30125794	30125817	+	1.06e-08
chr1	30189301	30189324	-	8.59e-08
chr1	30198178	30198201	+	2.24e-08
chr1	30198179	30198202	+	4.41e-08
chr1	30198396	30198419	+	2.26e-07
chr1	30215770	30215793	-	7e-08
chr1	30219576	30219599	+	1.42e-08
chr1	30301382	30301405	+	2.63e-08
chr1	30301387	30301410	+	1.28e-07
chr1	30301392	30301415	+	1.28e-07
chr1	30301397	30301420	+	1.17e-07
chr1	30301402	30301425	+	9.5e-08
chr1	30302639	30302662	-	7.17e-08
chr1	30314568	30314591	+	8.79e-08
chr1	30335356	30335379	-	2.33e-07
chr1	30339415	30339438	+	1.17e-07
chr1	30365603	30365626	+	1.28e-07
chr1	30365608	30365631	+	1.28e-07
chr1	30365613	30365636	+	1.28e-07
chr1	30365618	30365641	+	1.28e-07
chr1	30365623	30365646	+	1.28e-07
chr1	30365628	30365651	+	1.17e-07
chr1	30365633	30365656	+	9.5e-08
chr1	30374790	30374813	-	2.36e-07
chr1	30401989	30402012	-	1.78e-07
chr1	30477077	30477100	-	2.63e-08
chr1	30479451	30479474	-	8.07e-08
chr1	30479589	30479612	-	2.19e-07
chr1	30479617	30479640	-	2.07e-07
chr1	30479645	30479668	-	3.99e-08
chr1	30479673	30479696	-	1.04e-07
chr1	30524517	30524540	+	2.28e-07
chr1	30524522	30524545	+	1.28e-07
chr1	30524527	30524550	+	1.28e-07
chr1	30524532	30524555	+	1.28e-07
chr1	30524537	30524560	+	1.28e-07
chr1	30524542	30524565	+	1.28e-07
chr1	30524547	30524570	+	1.28e-07
chr1	30524552	30524575	+	1.28e-07
chr1	30524557	30524580	+	1.28e-07
chr1	30524562	30524585	+	1.17e-07
chr1	30524567	30524590	+	9.5e-08
chr1	30524587	30524610	+	1.73e-07
chr1	30524616	30524639	+	1.24e-08
chr1	30525442	30525465	+	4.52e-08
chr1	30594275	30594298	+	1.37e-07
chr1	30594348	30594371	+	1.8e-07
chr1	30594361	30594384	+	1.64e-09
chr1	30610154	30610177	-	1.13e-07
chr1	30635775	30635798	-	6.84e-08
chr1	30646907	30646930	+	1.8e-07
chr1	30651410	30651433	-	2.13e-07
chr1	30651458	30651481	-	2.13e-07
chr1	30651506	30651529	-	2.13e-07
chr1	30651592	30651615	-	2.13e-07
chr1	30651640	30651663	-	2.13e-07
chr1	30659160	30659183	+	7.94e-08
chr1	30686640	30686663	+	6.02e-08
chr1	30692746	30692769	+	1e-07
chr1	30714332	30714355	+	1.02e-07
chr1	30718583	30718606	-	2.01e-07
chr1	30727944	30727967	-	3.67e-08
chr1	30731671	30731694	-	1.05e-07
chr1	30735988	30736011	+	1.44e-07
chr1	30772734	30772757	-	1.12e-08
chr1	30788181	30788204	-	2.43e-07
chr1	30791332	30791355	+	4.05e-09
chr1	30791774	30791797	+	4.05e-09
chr1	30791794	30791817	+	1.48e-07
chr1	30808077	30808100	+	9.28e-08
chr1	30864394	30864417	+	7.7e-08
chr1	30880351	30880374	+	4.52e-08
chr1	30952677	30952700	+	3.29e-10
chr1	30972284	30972307	+	2.28e-07
chr1	30972289	30972312	+	1.28e-07
chr1	30972294	30972317	+	1.28e-07
chr1	30972299	30972322	+	1.28e-07
chr1	30972304	30972327	+	1.28e-07
chr1	30972309	30972332	+	1.28e-07
chr1	30972314	30972337	+	1.28e-07
chr1	30972319	30972342	+	1.28e-07
chr1	30972324	30972347	+	1.28e-07
chr1	30972329	30972352	+	1.28e-07
chr1	30972334	30972357	+	1.28e-07
chr1	30972339	30972362	+	1.28e-07
chr1	30972344	30972367	+	1.28e-07
chr1	30972349	30972372	+	1.28e-07
chr1	30972354	30972377	+	1.28e-07
chr1	30972359	30972382	+	1.28e-07
chr1	30972364	30972387	+	1.28e-07
chr1	30972369	30972392	+	1.28e-07
chr1	30972374	30972397	+	1.28e-07
chr1	30972379	30972402	+	1.28e-07
chr1	30972384	30972407	+	1.28e-07
chr1	30972389	30972412	+	1.28e-07
chr1	30972394	30972417	+	1.28e-07
chr1	30972399	30972422	+	1.28e-07
chr1	30972404	30972427	+	1.28e-07
chr1	30972409	30972432	+	1.28e-07
chr1	30972414	30972437	+	1.28e-07
chr1	30972419	30972442	+	1.28e-07
chr1	30972424	30972447	+	1.28e-07
chr1	30972434	30972457	+	4.95e-08
chr1	30984914	30984937	-	1.05e-07
chr1	31031112	31031135	+	1.51e-08
chr1	31064764	31064787	+	1.4e-07
chr1	31064767	31064790	+	2.12e-09
chr1	31086752	31086775	+	2.26e-07
chr1	31099722	31099745	-	5.51e-08
chr1	31101283	31101306	+	2.46e-07
chr1	31120942	31120965	+	5.51e-08
chr1	31154989	31155012	+	1.98e-07
chr1	31181781	31181804	-	9.14e-08
chr1	31214722	31214745	+	7.4e-08
chr1	31295022	31295045	+	5.55e-08
chr1	31389128	31389151	+	2.11e-07
chr1	31418709	31418732	-	1.49e-07
chr1	31431089	31431112	-	1.25e-07
chr1	31431094	31431117	-	8.66e-08
chr1	31437041	31437064	-	5.33e-08
chr1	31482003	31482026	-	1.83e-07
chr1	31509720	31509743	+	2.94e-08
chr1	31553843	31553866	-	3.18e-08
chr1	31576060	31576083	+	1.65e-07
chr1	31580351	31580374	+	2.11e-08
chr1	31581277	31581300	+	3.61e-08
chr1	31625658	31625681	-	8.13e-08
chr1	31626665	31626688	-	1.52e-07
chr1	31663019	31663042	-	1.29e-07
chr1	31664869	31664892	-	1.29e-07
chr1	31667452	31667475	+	6.73e-10
chr1	31667779	31667802	-	1.24e-07
chr1	31679855	31679878	+	6.95e-08
chr1	31684735	31684758	+	1.04e-07
chr1	31691720	31691743	-	6.84e-08
chr1	31695976	31695999	+	2.4e-07
chr1	31696314	31696337	-	1.44e-07
chr1	31704384	31704407	+	2.73e-09
chr1	31714723	31714746	+	5.92e-08
chr1	31732170	31732193	+	1.82e-07
chr1	31735362	31735385	+	1.49e-07
chr1	31735923	31735946	-	1.33e-07
chr1	31756424	31756447	-	2.59e-07
chr1	31762063	31762086	+	4.75e-08
chr1	31792614	31792637	+	6.52e-08
chr1	31795504	31795527	-	1.31e-08
chr1	31807391	31807414	+	2.28e-07
chr1	31807401	31807424	+	6.62e-08
chr1	31807405	31807428	+	1.73e-09
chr1	31807411	31807434	+	1.34e-07
chr1	31810068	31810091	-	4.16e-08
chr1	31829986	31830009	+	2.43e-07
chr1	31847350	31847373	+	1.49e-07
chr1	31924356	31924379	-	1.31e-07
chr1	31927599	31927622	+	1.32e-07
chr1	31938212	31938235	-	6.02e-08
chr1	32025712	32025735	-	8.86e-08
chr1	32025743	32025766	-	2.24e-08
chr1	32102746	32102769	+	2.55e-07
chr1	32105884	32105907	+	7e-08
chr1	32198821	32198844	+	2.64e-07
chr1	32211631	32211654	-	8.93e-08
chr1	32248261	32248284	+	2.33e-07
chr1	32265490	32265513	+	1.75e-07
chr1	32266581	32266604	-	5.12e-08
chr1	32266590	32266613	-	2.13e-07
chr1	32266637	32266660	-	1.58e-07
chr1	32266640	32266663	-	1.82e-07
chr1	32266656	32266679	-	1.36e-07
chr1	32266667	32266690	-	8.59e-08
chr1	32266682	32266705	-	2.17e-07
chr1	32266700	32266723	-	6.57e-08
chr1	32266703	32266726	-	7.76e-08
chr1	32266709	32266732	-	5.69e-08
chr1	32266721	32266744	-	6.57e-08
chr1	32266724	32266747	-	1.42e-07
chr1	32266745	32266768	-	2.69e-08
chr1	32266756	32266779	-	9.42e-08
[truncated: 92,927 more rows]

## Sheet: Supplementary Data 3
chr1	181562	181788
chr1	1019594	1022007
chr1	1304808	1310028
chr1	1427288	1428135
chr1	1433378	1436787
chr1	1539296	1541170
chr1	2314243	2315609
chr1	3068368	3069309
chr1	3069445	3070956
chr1	3454246	3455336
chr1	5990938	5994002
chr1	6437230	6437871
chr1	6440485	6440909
chr1	6579445	6581180
chr1	6613639	6616022
chr1	8017388	8018853
chr1	9201304	9202717
chr1	9651474	9652791
chr1	9688843	9690482
chr1	9821771	9824806
chr1	9875030	9875368
chr1	10032895	10034972
chr1	10866497	10867755
chr1	10943928	10944884
chr1	13583024	13586823
chr1	13587358	13587583
chr1	13748596	13751444
chr1	14597817	14601024
chr1	15523326	15526615
chr1	15683457	15685695
chr1	16145053	16146531
chr1	16367154	16368958
chr1	16710034	16711026
chr1	16980009	16980582
chr1	18646510	18647272
chr1	19208714	19211585
chr1	20366384	20367239
chr1	20482969	20487374
chr1	21289645	21291207
chr1	21344079	21346668
chr1	22143096	22143907
chr1	22709916	22712670
chr1	23216798	23217851
chr1	23340456	23344397
chr1	23528440	23531883
chr1	23777657	23779968
chr1	23790627	23792598
chr1	24186985	24187766
chr1	24931872	24932366
chr1	25245472	25248294
chr1	25799653	25800184
chr1	25800324	25801254
chr1	25926940	25927722
chr1	26110318	26113123
chr1	26279405	26281194
chr1	26694930	26700291
chr1	26993006	26995451
chr1	27234027	27235972
chr1	27322152	27323497
chr1	27527372	27529244
chr1	27556930	27557390
chr1	27601414	27604596
chr1	28259412	28261592
chr1	31063153	31066306
chr1	31154652	31156048
chr1	31703241	31704577
chr1	31936533	31938422
chr1	32333969	32336627
chr1	32351081	32352640
chr1	32538837	32540734
chr1	32651077	32652389
chr1	32753543	32755185
chr1	32816148	32819052
chr1	32870343	32870785
chr1	32892947	32893679
chr1	32972560	32973458
chr1	33180323	33182574
chr1	34162999	34166829
chr1	35268282	35270157
chr1	35886034	35886492
chr1	36155195	36158298
chr1	36306400	36307896
chr1	37037248	37038323
chr1	37556392	37557672
chr1	37688930	37693570
chr1	37752483	37753609
chr1	37793208	37795922
chr1	37988747	37990470
chr1	38003532	38005962
chr1	38727513	38728399
chr1	38803725	38804725
chr1	39104017	39109137
chr1	39267880	39268982
chr1	39490905	39491863
chr1	39690961	39692194
chr1	39701333	39701860
chr1	39955017	39956538
chr1	41361179	41363779
chr1	42034139	42036695
chr1	42379954	42381689
chr1	42680818	42686669
chr1	43068220	43068774
chr1	43366469	43369013
chr1	43530305	43532710
chr1	43979327	43980842
chr1	44404748	44409732
chr1	44799821	44802019
chr1	45684815	45689153
chr1	45749926	45751197
chr1	46197396	46198971
chr1	46300761	46304944
chr1	46339587	46341729
chr1	46532959	46533719
chr1	47333043	47335379
chr1	47532866	47534213
chr1	47708947	47710602
chr1	47996723	47997940
chr1	48469234	48472261
chr1	48775778	48777932
chr1	50958780	50961029
chr1	50966971	50980847
chr1	52551384	52554574
chr1	53061578	53062956
chr1	53328183	53328692
chr1	54404429	54408105
chr1	54487509	54489727
chr1	54885195	54888068
chr1	55212970	55216424
chr1	58784263	58786165
chr1	59150645	59151157
chr1	59295998	59297645
chr1	61049747	61051404
chr1	61076583	61078450
chr1	61081196	61084736
chr1	63317010	63318092
chr1	63321922	63323115
chr1	64469552	64472979
chr1	64744159	64746682
chr1	65066370	65067518
chr1	65067578	65068919
chr1	65147218	65149347
chr1	65309092	65310359
chr1	67830609	67833860
chr1	70220957	70223492
chr1	72281921	72284919
chr1	74731565	74734705
chr1	77888164	77889902
chr1	84504041	84507376
chr1	85579498	85584085
chr1	87131930	87132276
chr1	87333970	87336079
chr1	88890267	88892328
chr1	89524010	89525840
chr1	91884535	91886798
chr1	92482134	92486075
chr1	92960205	92962705
chr1	94094228	94095440
chr1	97916975	97922162
chr1	98052837	98055210
chr1	99003606	99005558
chr1	100351225	100354087
chr1	103106499	103109388
chr1	107140003	107142173
chr1	108559550	108561176
chr1	109213380	109215770
chr1	109483030	109483818
chr1	109483872	109485419
chr1	109508993	109510554
chr1	109619182	109622329
chr1	109877166	109877403
chr1	109909865	109913547
chr1	110209650	110211702
chr1	111203853	111204854
chr1	111754663	111757411
chr1	112704232	112705048
chr1	113389140	113392319
chr1	113809991	113812408
chr1	114509043	114512196
chr1	115838957	115839794
chr1	116372592	116378789
chr1	116909072	116911916
chr1	117120924	117122554
chr1	117366036	117370711
chr1	118987677	118988147
chr1	119000819	119001825
chr1	119327072	119327962
chr1	119631241	119632060
chr1	120180071	120181166
chr1	120232533	120233959
chr1	120340190	120342761
chr1	120664587	120665784
chr1	120912210	120914825
chr1	121182406	121184440
chr1	121395712	121397485
chr1	143496942	143498883
chr1	143970139	143972102
chr1	143970139	143972102
chr1	144076239	144078775
chr1	144881954	144884284
chr1	144917490	144917715
chr1	145095879	145097835
chr1	145095879	145097835
chr1	145214135	145216885
chr1	145504869	145506013
chr1	145822810	145825444
chr1	145917654	145920074
chr1	145960153	145963204
chr1	146376595	146376955
chr1	147667960	147670975
chr1	148078137	148079156
chr1	148333980	148335237
chr1	148457922	148460865
chr1	148791235	148792602
chr1	148843923	148845264
chr1	149175113	149177906
chr1	149284980	149286208
chr1	149337638	149339626
chr1	149606323	149609201
chr1	149830070	149834761
chr1	149859034	149863647
chr1	150255650	150259259
chr1	150267473	150269525
chr1	150560951	150562823
chr1	150696212	150698066
chr1	151145512	151147444
chr1	151188948	151190601
chr1	151254376	151255884
chr1	151457364	151458697
chr1	151458899	151459885
chr1	151716248	151717696
chr1	153678028	153679757
chr1	153958854	153959079
chr1	154324376	154327178
chr1	154606880	154609377
chr1	154999141	155004603
chr1	155016960	155018307
chr1	155084396	155086196
chr1	155126301	155130609
chr1	155194285	155197525
chr1	155322180	155325524
chr1	155560493	155564734
chr1	155686430	155690063
chr1	155974286	155980018
chr1	156052718	156055906
chr1	156079915	156083574
chr1	156126619	156127292
chr1	156160820	156161592
chr1	156417368	156422359
chr1	156435182	156437312
chr1	156673968	156678126
chr1	156749015	156752867
chr1	157042462	157046645
chr1	158010678	158010905
chr1	159853901	159855342
chr1	160097554	160098901
chr1	160341660	160344425
chr1	160399872	160402292
chr1	160410977	160411462
chr1	162145155	162145664
chr1	164588170	164589523
chr1	165375908	165377027
chr1	165597715	165598872
chr1	166163955	166167826
chr1	167220809	167223015
chr1	167630113	167630567
chr1	167713436	167716618
chr1	167934373	167938435
chr1	169105332	169109390
chr1	169483822	169487163
chr1	170073225	170075398
chr1	170661574	170665700
chr1	173865514	173869395
chr1	174020471	174023183
chr1	174158514	174160752
chr1	174799437	174800746
chr1	176205002	176208368
chr1	177163916	177165425
chr1	177181471	177182214
chr1	178724491	178726861
chr1	179585887	179586901
chr1	179814461	179816000
chr1	179881412	179884354
chr1	180229017	180232357
chr1	182029130	182030596
chr1	183022029	183027264
chr1	183470212	183473957
chr1	183632797	183637346
chr1	184385821	184389434
chr1	185314148	185318106
chr1	186680160	186681001
chr1	196608229	196608955
chr1	197200252	197202516
chr1	197902091	197903597
chr1	200038935	200040145
chr1	200668771	200671015
chr1	200738199	200742479
chr1	201022943	201024027
chr1	201505774	201507647
chr1	201538332	201541208
chr1	201647664	201651034
chr1	201945988	201947173
chr1	201954611	201956547
chr1	202642497	202644204
chr1	202810139	202811718
chr1	203126805	203130187
chr1	203487576	203487855
chr1	203626152	203629090
chr1	204412052	204412482
chr1	205210143	205212066
chr1	205316473	205322116
chr1	205355329	205357583
chr1	205444754	205445246
chr1	205455846	205457749
chr1	205473070	205473334
chr1	205504309	205505617
chr1	205747316	205750971
chr1	206117003	206118075
chr1	206200806	206202988
chr1	206634803	206636456
chr1	207963704	207964200
chr1	210232372	210234373
chr1	210250745	210252093
chr1	210310883	210311790
chr1	211257727	211261669
chr1	211382204	211383614
chr1	212284326	212287707
chr1	212606973	212611311
chr1	215083052	215083744
chr1	215566525	215569219
chr1	218344729	218350625
chr1	220093976	220095125
chr1	220270933	220273359
chr1	220527207	220530219
chr1	220786161	220787661
chr1	221740855	221743825
chr1	222618014	222619619
chr1	224431996	224436076
chr1	224502267	224504002
chr1	224615329	224621919
chr1	225425410	225429321
chr1	225650970	225654383
chr1	225881500	225883439
chr1	225923292	225924907
chr1	225998070	226000190
chr1	226061326	226062601
chr1	226082706	226084042
chr1	226109485	226111407
chr1	226121202	226122976
chr1	226185176	226187443
chr1	226307974	226310368
chr1	226547986	226550503
chr1	226734369	226739825
chr1	227437476	227437904
chr1	228081352	228085119
chr1	228213751	228214043
chr1	229253026	229253337
chr1	232627674	232631356
chr1	233294325	233296319
chr1	233326961	233328594
chr1	234603099	234609705
chr1	234609941	234611729
chr1	234722810	234724100
chr1	235325100	235328315
chr1	235328458	235330360
chr1	236503006	236503485
chr1	240090547	240096671
chr1	241638567	241640431
chr1	242523218	242525550
chr1	243252843	243255834
chr1	243848659	243851708
chr1	244048635	244050978
chr1	244969199	244972403
chr1	246930152	246932857
chr10	133767	137082
chr10	3780881	3785317
chr10	5412102	5413768
chr10	5684714	5686753
chr10	5976190	5978470
chr10	8034523	8035452
chr10	8049341	8051071
chr10	8053532	8055171
chr10	11164883	11166502
chr10	12041457	12043234
chr10	12348525	12351254
chr10	13346218	13350486
chr10	14172872	14174548
chr10	14837259	14839776
chr10	15166612	15168734
chr10	19815388	19817509
chr10	21514286	21520869
chr10	21523889	21529481
chr10	21534192	21536069
chr10	22320020	22321814
chr10	22712266	22714514
chr10	23095329	23096869
chr10	23343786	23345062
chr10	28531634	28535054
chr10	30347850	30349439
chr10	31133562	31134982
chr10	31318069	31322252
chr10	31602500	31604119
chr10	31926023	31931202
chr10	32376631	32379700
chr10	32956813	32959922
chr10	33330574	33337658
chr10	34813347	34816911
chr10	35126762	35128282
chr10	35195262	35196767
chr10	43304632	43305331
chr10	43396045	43397975
chr10	43409373	43409642
chr10	43648132	43649396
chr10	46029282	46030733
chr10	46597556	46598176
chr10	47743630	47744366
chr10	47743630	47744366
chr10	50621632	50626235
chr10	51073839	51074664
chr10	59904222	59907440
chr10	61899952	61904802
chr10	62048680	62051207
chr10	62814453	62818326
chr10	67883904	67886651
chr10	68560059	68563552
chr10	69801792	69802664
chr10	71396844	71397197
chr10	71963710	71966871
chr10	72215386	72217039
chr10	72260639	72261656
chr10	72272605	72273785
chr10	73624672	73626762
chr10	74824553	74826210
chr10	77635509	77639040
chr10	77925232	77927407
chr10	78973800	78974660
chr10	79066603	79072452
chr10	79347360	79349036
chr10	79443049	79447069
chr10	80078127	80079905
chr10	84138881	84140806
chr10	86632069	86632540
chr10	86756537	86759499
chr10	87095113	87096179
chr10	87203441	87204379
chr10	88879855	88881368
chr10	91879753	91880542
chr10	92239193	92241490
chr10	95559236	95561406
chr10	96832242	96834586
chr10	97179506	97180538
chr10	97318666	97320334
chr10	97331915	97335444
chr10	97713163	97715259
chr10	98268415	98269330
chr10	99731217	99733387
chr10	100184336	100187527
chr10	100346009	100350318
chr10	100481722	100482880
chr10	100653865	100654529
chr10	100744071	100746283
chr10	100827468	100829577
chr10	101065825	101068091
chr10	101131003	101132125
chr10	101224296	101225842
chr10	101291301	101293119
chr10	101693647	101695592
chr10	101776080	101776488
chr10	101815472	101818526
chr10	101839501	101841713
chr10	102393650	102396665
chr10	102408674	102409763
chr10	102641513	102647551
chr10	102743822	102745046
chr10	103191674	103193705
chr10	103555034	103555861
chr10	103854453	103856310
chr10	104231403	104232957
chr10	104254337	104256429
chr10	104327789	104329331
chr10	104336389	104339472
chr10	104640818	104643079
chr10	110007218	110009323
chr10	110207312	110211774
chr10	110303341	110305771
chr10	110919454	110921559
chr10	112950170	112956392
chr10	113058121	113059510
chr10	113563265	113563601
chr10	114173328	114175122
chr10	114767496	114768632
chr10	115092296	115094361
chr10	117138813	117139532
chr10	117542127	117542744
chr10	118752967	118755172
chr10	119029741	119031483
chr10	119164687	119166300
chr10	119206410	119210126
chr10	119541974	119543823
chr10	119594921	119597115
chr10	119650612	119654049
chr10	122460784	122463670
chr10	122979891	122981030
chr10	123154262	123155804
chr10	124092158	124093911
chr10	124417485	124419486
chr10	124449331	124450512
chr10	124461498	124462593
chr10	124790963	124792860
chr10	124915941	124918739
chr10	125157187	125162338
chr10	127194663	127197339
chr10	127907007	127908656
chr10	128123982	128127134
chr10	132186122	132188477
chr10	132941824	132943309
chr10	133159977	133161521
chr10	133394093	133395190
chr10_KI270825v1_alt	163913	166046
chr11	206165	210081
chr11	235485	238294
chr11	368407	370995
chr11	449677	452005
chr11	555073	555691
chr11	789199	790468
chr11	848829	851194
chr11	1335693	1336670
chr11	1946741	1948716
chr11	2892280	2892911
chr11	3839799	3841877
chr11	6602037	6605663
chr11	6654917	6656305
chr11	7019667	7020858
chr11	7577398	7578460
chr11	7986493	7987146
chr11	8283183	8284180
chr11	8869914	8871864
chr11	9090861	9092162
chr11	9757896	9759171
chr11	10750329	10752516
chr11	10806658	10809016
chr11	12673610	12680419
chr11	12692130	12693517
chr11	14498799	14501055
chr11	14642844	14646939
chr11	16603892	16608631
chr11	17013275	17015435
chr11	17388728	17390115
chr11	17476082	17477104
chr11	17734351	17737460
chr11	17764687	17764949
chr11	19349589	19350385
chr11	19552835	19553190
chr11	20162879	20164192
chr11	22666064	22667434
chr11	27361911	27363966
chr11	27698731	27701943
chr11	27717861	27720061
chr11	30584241	30586791
chr11	31808902	31812355
chr11	31812591	31814835
chr11	32891669	32895314
chr11	33038866	33040845
chr11	34266899	34267438
chr11	34358185	34359681
chr11	35138286	35144603
chr11	35661434	35663940
chr11	36375828	36377853
chr11	40288693	40294280
chr11	41458062	41460782
chr11	43578527	43580341
chr11	43941790	43944839
chr11	44565521	44566320
chr11	45771345	45772090
chr11	45899257	45901989
chr11	46118448	46121494
chr11	46121557	46123198
chr11	46332482	46333790
chr11	47247814	47249856
chr11	47257223	47258259
chr11	47408551	47409687
chr11	47551381	47553826
chr11	47847090	47849180
chr11	47980028	47982290
chr11	57321962	57323155
chr11	57323431	57326560
chr11	57476219	57477218
chr11	57566234	57568692
chr11	57637787	57639879
chr11	57649173	57650129
chr11	58577277	58581158
chr11	59171581	59174001
chr11	59613961	59615918
chr11	60913509	60916197
chr11	61160399	61162668
chr11	61555256	61555977
chr11	61826858	61830997
chr11	61889838	61892265
chr11	62501716	62502226
chr11	62544512	62547481
chr11	62572396	62573971
chr11	62664172	62667109
chr11	62830568	62833496
chr11	62879616	62884086
chr11	62921077	62922140
chr11	63915729	63920141
chr11	63938861	63940106
chr11	63985518	63987534
chr11	64028199	64028833
chr11	64035133	64037046
chr11	64225294	64227240
chr11	64244619	64247974
chr11	64283753	64286577
chr11	64299162	64300066
chr11	64642698	64643890
chr11	64722628	64723977
chr11	64742592	64743635
chr11	65180779	65182760
chr11	65390347	65391339
chr11	65476593	65478173
chr11	65487939	65488729
chr11	65497690	65506739
chr11	65540006	65541484
chr11	65557000	65559720
chr11	65574472	65574711
chr11	65613211	65615402
chr11	65652286	65653449
chr11	65833045	65834819
chr11	65887381	65889565
chr11	65919325	65920737
chr11	66000931	66003606
chr11	66048499	66049534
chr11	66277683	66279419
chr11	66291853	66292572
chr11	66466179	66468145
chr11	66855680	66858000
chr11	67289335	67290471
chr11	67503326	67506105
chr11	68838731	68842355
chr11	68902769	68905424
chr11	69471722	69471947
chr11	69638773	69644495
chr11	70269841	70272236
chr11	71446804	71450120
chr11	72222667	72226131
chr11	72672633	72674653
chr11	72821622	72822958
chr11	73307038	73309759
chr11	73375948	73378147
chr11	74730854	74731208
chr11	74948367	74950746
chr11	76207408	76210791
chr11	76443289	76446712
chr11	76721969	76722325
chr11	77472912	77474805
chr11	77818887	77822214
chr11	78078207	78080541
chr11	78962266	78962618
chr11	79439698	79441572
chr11	83155869	83156830
chr11	86803782	86804007
chr11	86954118	86956682
chr11	93738211	93742538
chr11	96337965	96343308
chr11	100686719	100689857
chr11	102109416	102113238
chr11	103108735	103110275
chr11	105034885	105035136
chr11	107017100	107019487
chr11	107857278	107860190
chr11	110092020	110094929
chr11	111298794	111300000
chr11	112073488	112075504
chr11	114058900	114061834
chr11	114399770	114401966
chr11	115500568	115505820
chr11	115716484	115717459
chr11	116192678	116194480
chr11	117094963	117099168
chr11	117178064	117179964
chr11	117230802	117233790
chr11	117314464	117316959
chr11	117535138	117536232
chr11	117874118	117877478
chr11	118152300	118153770
chr11	118434119	118439260
chr11	118918412	118920671
chr11	118920806	118926215
chr11	118928153	118930675
chr11	119092673	119095552
chr11	119100362	119102904
chr11	119726613	119729928
chr11	120324749	120326387
chr11	120511230	120512634
chr11	121466441	121466727
chr11	121721984	121724115
chr11	121928970	121930771
chr11	122095651	122102539
chr11	123062325	123064293
chr11	123187823	123188784
chr11	123194161	123195615
chr11	124953279	124955053
chr11	125164190	125167844
chr11	125902176	125904754
chr11	126146461	126147251
chr11	126210499	126212935
chr11	126267638	126269862
chr11	128905044	128906308
chr11	130068842	130072637
chr11	130313285	130315434
chr11	131909622	131912556
chr11	132126055	132127019
chr11	132942839	132944587
chr11	133946595	133947413
chr11	133951049	133958015
chr11	134036879	134037994
chr11	134410778	134413394
chr11_KI270721v1_random	2040	3970
chr11_KI270721v1_random	2040	3970
chr11_KI270831v1_alt	124494	124769
chr11_KI270832v1_alt	84396	85598
chr12	750450	756979
chr12	1661454	1662726
chr12	1690065	1692675
chr12	2958157	2961722
chr12	3076585	3078677
chr12	3604787	3605652
chr12	4273310	4276669
chr12	4293594	4294536
chr12	4809166	4810112
chr12	4809166	4810112
chr12	5432205	5434319
chr12	6199810	6203079
chr12	6492142	6495537
chr12	6612668	6613647
chr12	6687091	6690669
chr12	6778030	6779196
chr12	6821169	6822739
chr12	6827604	6830210
chr12	6849998	6853767
chr12	6866832	6869866
chr12	6913967	6915783
chr12	6926845	6930232
chr12	7108314	7109377
chr12	7129490	7131332
chr12	8241793	8244630
chr12	8696590	8699376
chr12	8947759	8951319
chr12	10720654	10724348
chr12	11812145	11813946
chr12	11822687	11823121
chr12	12559459	12563544
chr12	12611231	12612987
chr12	12683191	12685251
chr12	12713882	12727245
chr12	12791606	12792193
chr12	13196640	13199443
chr12	13255894	13256462
chr12	13978199	13982309
chr12	14801939	14804811
chr12	15881582	15884482
chr12	16347253	16348769
chr12	16605718	16606972
chr12	19439422	19442305
chr12	20367957	20370378
chr12	22045878	22047462
chr12	22624265	22628683
chr12	23947169	23951525
chr12	24560836	24564213
chr12	25249753	25252058
chr12	25957390	25962432
chr12	26121594	26127187
chr12	26935764	26940660
chr12	27967803	27971134
chr12	29782285	29784894
chr12	30753550	30755694
chr12	31116992	31119743
chr12	38905516	38905750
chr12	39441018	39444513
chr12	42143012	42145676
chr12	42236812	42239247
chr12	45724831	45733297
chr12	45988027	45990737
chr12	46382522	46384482
chr12	47812720	47813641
chr12	47818294	47821277
chr12	48787470	48790030
chr12	48814102	48816346
chr12	48890495	48891406
chr12	48955578	48958320
chr12	49264168	49268560
chr12	49621648	49624127
chr12	50050585	50050935
chr12	50504593	50507329
chr12	50763247	50765603
chr12	51023984	51026736
chr12	51590196	51592806
chr12	51846499	51849065
chr12	51868871	51869852
chr12	51950890	51953377
chr12	53048975	53051242
chr12	53179686	53182294
chr12	53231301	53233165
chr12	53233995	53234532
chr12	53251401	53253277
chr12	53299227	53300895
chr12	53370734	53371829
chr12	53380044	53381692
chr12	53451909	53454218
chr12	53492371	53493695
chr12	53498245	53502566
chr12	53750714	53752256
chr12	53965805	53966394
chr12	53974645	53975747
chr12	53999579	54001030
chr12	54053064	54055135
chr12	54082563	54082896
chr12	54090179	54090773
chr12	54369838	54370914
chr12	54378346	54379825
chr12	54390968	54391658
chr12	54417717	54419905
chr12	55703456	55709027
chr12	55718305	55719089
chr12	55726703	55731025
chr12	55742296	55746230
chr12	55925963	55928524
chr12	55966260	55968127
chr12	56006913	56008376
chr12	56041214	56043668
chr12	56128101	56129985
chr12	56157333	56160546
chr12	56188037	56190650
chr12	56220638	56222564
chr12	56521442	56523368
chr12	56633954	56636883
chr12	57086224	57090961
chr12	57127084	57130349
chr12	57242198	57244000
chr12	57429636	57431716
chr12	57458797	57462847
chr12	57475355	57476565
chr12	57521877	57524586
chr12	57549545	57551101
chr12	57610764	57612431
chr12	57631847	57633689
chr12	57735258	57739638
chr12	57744005	57746287
chr12	57754288	57756997
chr12	57840269	57840912
chr12	57844067	57847461
chr12	59595422	59597126
chr12	63843207	63846949
chr12	64609427	64612473
chr12	64823977	64826482
chr12	65278196	65279891
chr12	65822664	65828532
chr12	65881590	65882030
chr12	71438832	71441000
chr12	75390593	75390990
chr12	76877040	76879927
chr12	79932148	79936317
chr12	80936319	80938165
chr12	81757936	81759805
chr12	85036086	85036719
chr12	89352723	89355453
chr12	89706514	89710880
chr12	92146029	92147462
chr12	93569507	93572519
chr12	94147857	94150492
chr12	94424797	94425191
chr12	95072292	95074000
chr12	96193875	96196806
chr12	96985678	96986211
chr12	99983978	99985789
chr12	102956346	102959387
chr12	103494912	103496222
chr12	103928725	103933231
chr12	104671320	104671818
chr12	105330071	105332104
chr12	106301835	106304138
chr12	106418816	106419534
chr12	106581071	106587913
chr12	106767871	106768231
chr12	106898111	106898881
chr12	106954864	106958244
chr12	109097122	109099415
chr12	109463469	109464246
chr12	109725366	109725861
chr12	110739451	110744258
chr12	111404765	111407626
chr12	112012100	112014765
chr12	113056411	113057526
chr12	113514974	113515547
chr12	113762249	113762777
chr12	113862785	113863318
chr12	115451620	115452510
chr12	116275135	116278456
chr12	116532759	116535050
chr12	116736322	116739466
chr12	116876094	116877047
chr12	116878540	116882269
chr12	117188486	117190950
chr12	117968426	117969609
chr12	120389053	120389510
chr12	120467961	120470617
chr12	120495017	120498490
chr12	120534016	120536668
chr12	120685906	120690079
chr12	120709876	120711963
chr12	120902268	120904957
chr12	121015194	121016596
chr12	121295190	121296760
chr12	121578523	121582585
chr12	122523823	122527072
chr12	122979378	122982525
chr12	123435594	123437307
chr12	123532213	123533648
chr12	123670736	123672318
chr12	124457280	124457985
chr12	124567646	124568378
chr12	124676068	124676542
chr12	124861774	124864379
chr12	130714146	130717095
chr12	131827786	131831600
chr12	131894038	131897125
chr12	132083653	132085855
chr12	132886750	132888559
chr12_KI270835v1_alt	5471	8469
chr13	20118090	20119160
chr13	20524967	20526739
chr13	20566381	20568403
chr13	20901337	20903382
chr13	21059948	21061920
chr13	21075388	21076325
chr13	21139841	21141741
chr13	21457878	21459437
chr13	21673504	21675705
chr13	23546918	23547746
chr13	24160081	24162903
chr13	28137456	28140478
chr13	30420955	30422936
chr13	32586406	32586968
chr13	33349631	33351100
chr13	34750422	34750788
chr13	42039413	42042436
chr13	42271035	42273332
chr13	44433441	44437864
chr13	46386456	46387808
chr13	46552440	46555291
chr13	49110113	49111105
chr13	49690016	49692071
chr13	49996035	49996880
chr13	50123321	50126591
chr13	51451065	51453088
chr13	71866580	71868121
chr13	75548980	75550764
chr13	76885011	76887041
chr13	77025745	77028223
chr13	77325070	77327161
chr13	77478111	77478561
chr13	77696908	77697562
chr13	79403541	79407394
chr13	80334878	80341131
chr13	80341398	80343561
chr13	91347019	91350859
chr13	94601758	94603077
chr13	94707124	94714915
chr13	95641701	95645213
chr13	97434108	97436258
chr13	98577356	98578087
chr13	99085637	99088331
chr13	99968193	99970514
chr13	99970592	99972013
chr13	99979134	99985502
chr13	102798060	102801194
chr13	107866749	107867977
chr13	110713152	110715452
chr13	110874347	110875130
chr13	112066397	112066847
chr13	112072545	112073664
chr13	112689359	112692267
chr13	112893808	112895114
chr13	112968536	112970561
chr13	113207472	113210980
chr13	114280660	114283201
chr14	20343566	20344505
chr14	20468815	20471065
chr14	21024272	21026562
chr14	21068586	21072246
chr14	21097237	21099982
chr14	21267066	21269517
chr14	21525492	21527077
chr14	22870893	22873168
chr14	23056312	23058284
chr14	23093678	23096807
chr14	23301875	23303291
chr14	23306122	23308110
chr14	23351769	23353324
chr14	23351769	23353324
chr14	23550428	23552073
chr14	23969359	23970315
chr14	24006490	24007469
chr14	24035846	24036985
chr14	24051330	24052986
chr14	24171960	24173374
chr14	24231298	24233982
chr14	24366603	24367247
chr14	24367981	24369242
chr14	24398702	24399628
chr14	26589699	26598285
chr14	26775077	26775958
chr14	28754549	28766628
chr14	28766798	28780851
chr14	29924784	29928212
chr14	31023833	31027649
chr14	32074880	32080102
chr14	32932935	32941025
chr14	34462394	34463185
chr14	36519225	36521043
chr14	39102178	39104260
chr14	49619343	49623622
chr14	50229888	50232451
chr14	50942920	50945378
chr14	51650772	51654278
chr14	53150709	53153777
chr14	54487907	54489751
chr14	54509122	54511215
chr14	54564475	54570771
chr14	56117436	56121283
chr14	58296252	58300373
chr14	59187559	59190781
chr14	59869616	59871423
chr14	60646756	60650674
chr14	60720679	60724857
chr14	63541407	63543447
chr14	63852251	63854956
chr14	64502163	64506228
chr14	64879165	64881010
chr14	64971262	64972864
chr14	65101041	65102657
chr14	66506836	66510447
chr14	67269579	67269841
chr14	68364144	68364402
chr14	68682663	68682912
chr14	68789093	68796509
chr14	69259230	69261498
chr14	70599373	70601445
chr14	70821408	70823132
chr14	70906821	70910080
chr14	71319679	71323486
chr14	72926337	72927851
chr14	73057722	73060503
chr14	73456994	73458701
chr14	73462052	73462633
chr14	74083545	74084573
chr14	75276608	75281804
chr14	75868152	75869364
chr14	76376037	76377986
chr14	76760686	76764255
chr14	76829629	76830131
chr14	77028872	77029483
chr14	77032282	77034815
chr14	77037599	77040277
chr14	77040600	77041075
chr14	77096922	77099618
chr14	77319503	77322361
chr14	77456514	77459774
chr14	77965812	77966461
chr14	81218444	81221957
chr14	85533109	85533989
chr14	90059987	90062289
chr14	90381726	90383244
chr14	90396202	90399686
chr14	90816539	90816969
chr14	91573609	91574728
chr14	92038197	92041285
chr14	92105275	92106692
chr14	94129209	94130230
chr14	94173595	94175078
chr14	95875968	95876853
chr14	96204375	96205238
chr14	96361592	96364796
chr14	96741017	96742048
chr14	99191876	99192520
chr14	99270179	99272757
chr14	99274295	99274865
chr14	99604475	99606172
chr14	100238761	100241717
chr14	100304607	100307840
chr14	100567149	100569296
chr14	100825609	100827993
chr14	101760912	101761568
chr14	101781335	101782166
chr14	102138510	102141722
chr14	102313984	102315101
chr14	102508536	102509723
chr14	102922739	102923271
chr14	103055935	103057505
chr14	103057723	103058782
chr14	103519954	103523605
chr14	103528367	103530563
chr14	103541300	103542808
chr14	103628288	103631026
chr14	103846321	103848455
chr14	104677830	104678211
chr14	104795831	104796293
chr14	104814981	104817227
chr14	104932748	104934243
chr14	104973524	104974204
chr14	105180622	105181775
chr14	105418877	105421856
chr14	105481021	105482368
chr14_KI270844v1_alt	37763	38884
chr14_KI270847v1_alt	1243750	1244857
chr14_KI270847v1_alt	1288082	1289625
chr15	22714784	22715331
chr15	25849956	25851003
chr15	26772133	26774102
chr15	28788989	28789463
chr15	29674674	29675326
chr15	30191751	30192741
chr15	31215590	31216461
chr15	31391613	31392744
chr15	32345992	32347104
chr15	34365925	34368249
chr15	34721642	34722566
chr15	36886979	36888668
chr15	37092714	37105872
chr15	37106047	37107432
chr15	38072118	38074254
chr15	38250698	38257292
chr15	40323419	40325950
chr15	40771036	40771270
chr15	41557794	41561024
chr15	43369804	43372261
chr15	43492150	43493903
chr15	43509131	43510884
chr15	43516933	43519056
chr15	43792195	43793920
chr15	44535889	44538865
chr15	44710735	44713154
chr15	45455109	45455444
chr15	45705004	45705870
chr15	49044928	49047012
chr15	49154004	49157291
chr15	50423868	50425715
chr15	52018758	52019492
chr15	52566736	52569398
chr15	52677315	52680264
chr15	55586640	55589275
chr15	56241334	56244815
chr15	56464336	56465658
chr15	59656442	59657921
chr15	59687872	59690272
chr15	59996890	59998496
chr15	60395002	60398867
chr15	61226752	61229950
chr15	63041679	63045996
chr15	63378825	63382326
chr15	64045557	64046905
chr15	64153138	64153553
chr15	64460004	64462499
chr15	64774677	64776476
chr15	65132287	65134422
chr15	65376277	65378761
chr15	66251859	66254469
chr15	68276927	68280697
chr15	68577756	68581295
chr15	68816281	68822606
chr15	70111633	70112007
chr15	70762426	70764410
chr15	71115263	71116377
chr15	72226878	72232479
chr15	72473142	72476377
chr15	73051205	73053657
chr15	73631194	73634044
chr15	73751334	73753204
chr15	73926318	73928480
chr15	74135518	74137107
chr15	74614564	74617155
chr15	74872424	74874051
chr15	74889553	74890945
chr15	74995549	74996923
chr15	75201205	75203881
chr15	75347050	75348803
chr15	75367878	75369645
chr15	75450012	75451796
chr15	75638324	75641105
chr15	75646498	75649032
chr15	76059906	76060597
chr15	76190621	76190874
chr15	76335550	76337399
chr15	76904346	76905886
chr15	77418320	77420239
chr15	78234020	78234861
chr15	80694271	80697471
chr15	82047228	82047527
chr15	82708655	82710720
chr15	84747313	84750010
chr15	85618698	85620350
chr15	85840280	85840648
chr15	88254972	88258358
chr15	88638235	88639387
chr15	88704991	88705878
chr15	89358706	89359400
chr15	90000587	90003023
chr15	91852273	91854597
chr15	92393393	92395259
chr15	96330573	96341698
chr15	97959786	97962557
chr15	98646455	98648433
chr15	98648497	98652463
chr15	99058655	99060011
chr15	99486233	99487482
chr15	99564822	99567968
chr15	100602412	100603823
chr15_GL383555v2_alt	355790	358342
chr15_KI270849v1_alt	34001	36563
chr15_KI270905v1_alt	1064850	1065308
chr15_KI270905v1_alt	1958750	1959508
chr15_KI270905v1_alt	2476673	2477644
chr15_KI270905v1_alt	3501326	3502545
chr15_KI270905v1_alt	3677343	3678669
chr16	137419	139326
chr16	227543	229836
chr16	634948	637823
chr16	679256	682780
chr16	704068	706896
chr16	726562	729279
chr16	1152313	1153061
chr16	1413806	1414766
chr16	1474000	1475857
chr16	1492807	1494899
chr16	1612299	1616075
chr16	1704730	1708325
chr16	1918348	1918707
chr16	1929292	1929775
chr16	1989563	1990924
chr16	2022740	2023717
chr16	2148125	2150050
chr16	2158599	2160186
chr16	2195323	2196653
chr16	2223055	2223347
chr16	2459116	2461230
chr16	2470869	2472118
chr16	2473351	2476305
chr16	2693430	2693751
chr16	2720510	2721960
chr16	2751539	2755488
chr16	2979401	2981091
chr16	3058160	3059938
chr16	3877895	3881408
chr16	4116645	4117248
chr16	4314633	4318296
chr16	8673842	8675705
chr16	9091495	9095941
chr16	11201832	11202438
chr16	11741400	11743350
chr16	12900307	12905550
chr16	14300941	14303944
chr16	14703470	14703958
chr16	14703470	14703958
chr16	14703470	14703958
chr16	14703470	14703958
chr16	14703470	14703958
chr16	14742504	14743128
chr16	14742504	14743128
chr16	14742504	14743128
chr16	14742504	14743128
chr16	14742504	14743128
chr16	15641981	15644274
chr16	17468403	17468800
chr16	17468858	17471485
chr16	18570744	18571793
chr16	18923982	18927106
chr16	19167690	19169733
chr16	20072579	20074475
chr16	21278056	21278574
chr16	21500314	21502964
chr16	22006987	22009568
chr16	22436388	22439223
chr16	23147989	23150310
chr16	23508573	23510978
chr16	24538634	24543007
chr16	24728849	24731552
chr16	28402573	28404152
chr16	28402573	28404152
chr16	28553443	28554872
chr16	28711177	28712735
chr16	28822083	28825259
chr16	28844987	28847607
chr16	28878863	28880527
chr16	29804464	29806302
chr16	29810788	29813369
chr16	29815176	29817547
chr16	29898359	29902033
chr16	29973754	29976777
chr16	30021100	30021908
chr16	30030337	30031873
chr16	30091254	30092761
chr16	30182689	30184516
chr16	30377538	30379508
chr16	30406946	30408575
chr16	30747727	30749410
chr16	30922710	30925178
chr16	30947773	30950079
chr16	31009737	31011335
chr16	31071964	31075336
chr16	31471377	31473161
chr16	46829056	46831873
chr16	49754869	49755410
chr16	49854745	49857665
chr16	50152220	50155943
chr16	50369112	50369524
chr16	50469556	50470228
chr16	50741906	50743263
chr16	52543222	52547951
chr16	53054414	53056374
chr16	53080141	53081293
chr16	53089679	53090872
chr16	53090953	53091959
chr16	53099097	53100449
chr16	53129898	53132639
chr16	53503573	53504415
chr16	54285368	54287860
chr16	54926749	54932555
chr16	55478848	55481130
chr16	55508787	55510550
chr16	56423123	56425492
chr16	56729035	56731304
chr16	56931478	56934530
chr16	56988880	56990493
chr16	57091334	57094194
chr16	57244426	57246366
chr16	57627814	57632056
chr16	57999510	58002140
chr16	58022660	58023499
chr16	58025133	58027921
chr16	58196722	58198723
chr16	65120072	65124149
chr16	66270145	66270573
chr16	66603719	66606289
chr16	67013426	67014788
chr16	67028458	67031233
chr16	67158907	67161263
chr16	67226038	67228351
chr16	67528271	67531099
chr16	67652612	67654308
chr16	67659112	67661810
chr16	68447403	68448598
chr16	68448679	68449402
chr16	68644778	68646504
chr16	69130911	69134587
chr16	69564693	69568090
chr16	70379755	70381455
chr16	71288125	71290024
chr16	71807358	71809807
chr16	72424626	72430566
chr16	72848520	72849466
chr16	73047313	73049090
chr16	73056515	73059460
chr16	73546229	73547048
chr16	74774013	74775288
chr16	74865980	74866397
chr16	74998469	75001915
chr16	75110135	75111422
chr16	77211948	77212726
chr16	81313437	81316533
chr16	81443970	81447122
chr16	84228446	84228678
chr16	84391650	84391879
chr16	84548999	84549825
chr16	84615043	84618792
chr16	85137223	85138054
chr16	85168720	85169268
chr16	85174328	85174752
chr16	85234755	85236336
chr16	85310633	85310858
chr16	85514124	85514466
chr16	85552943	85559047
chr16	85594126	85594468
chr16	85606734	85607812
chr16	85610770	85615706
chr16	85651085	85651632
chr16	85715504	85716480
chr16	86508720	86510502
chr16	87391377	87394124
chr16	87635615	87636608
chr16	87806402	87807381
chr16	88532920	88535480
chr16	88802863	88805447
chr16	88855853	88858301
chr16	88921213	88921774
chr16	88941348	88942346
chr16	89191733	89192694
chr16	89921294	89926550
chr16_KI270853v1_alt	276231	276827
chr16_KI270853v1_alt	1299978	1302136
chr16_KI270855v1_alt	15000	18533
chr16_KI270856v1_alt	48556	48958
chr16_KI270856v1_alt	59432	59919
chr17	410288	411202
chr17	978538	979424
chr17	1108435	1109784
chr17	1397768	1400251
chr17	1490567	1492126
chr17	1643367	1643655
chr17	1714261	1714631
chr17	2398899	2401664
chr17	2592752	2596555
chr17	3694531	3696504
chr17	4141840	4144608
chr17	4498850	4500170
chr17	4940238	4941597
chr17	4946195	4950378
chr17	5110932	5112475
chr17	6257620	6257867
chr17	6650351	6652323
chr17	7035283	7036811
chr17	7213972	7217983
chr17	7237369	7239609
chr17	7250047	7253417
chr17	7307498	7309674
chr17	7350943	7352920
chr17	7404290	7406549
chr17	7484378	7484748
chr17	7561108	7563270
chr17	7704711	7705990
chr17	7837942	7838581
chr17	7841180	7845589
chr17	7884528	7887709
chr17	8120383	8125737
chr17	8125812	8127230
chr17	8294952	8295990
chr17	8745616	8746698
chr17	9331055	9332187
chr17	10729585	10730464
chr17	10845060	10845294
chr17	14301040	14304866
chr17	15384098	15384703
chr17	15683521	15684750
chr17	16491068	16492246
chr17	17740864	17741491
chr17	17781562	17784108
chr17	17839917	17840896
chr17	17971003	17972510
chr17	18410657	18412581
chr17	18697617	18698680
chr17	19064510	19064882
chr17	19088701	19089594
chr17	19162376	19163390
chr17	19214759	19215917
chr17	19410988	19411675
chr17	19507052	19508789
chr17	20531827	20533771
chr17	21040634	21043033
chr17	21284656	21287756
chr17	21376276	21377453
chr17	28041672	28042776
chr17	28371535	28373583
chr17	28551717	28552885
chr17	28643914	28645744
chr17	28710506	28711371
chr17	28715916	28718702
chr17	28811498	28813283
chr17	28948068	28951542
chr17	29389609	29391896
chr17	30667157	30669409
chr17	30731588	30733891
chr17	30921711	30922775
chr17	31094389	31096613
chr17	31391055	31392736
chr17	31936971	31939120
chr17	32083434	32085551
chr17	32518886	32520124
chr17	34960729	34962887
chr17	35346348	35346784
chr17	36543819	36546902
chr17	36601009	36603201
chr17	38255508	38257343
chr17	38705237	38706696
chr17	38730298	38731165
chr17	38746860	38750420
chr17	38751872	38753663
chr17	38798351	38800379
chr17	38851235	38854433
chr17	38867410	38871849
chr17	39164296	39165575
chr17	39400285	39402706
chr17	39926401	39928410
chr17	40062345	40064482
chr17	40068387	40069942
chr17	40120755	40125354
chr17	40218583	40220438
chr17	41665431	41667205
chr17	41863446	41865823
chr17	41917278	41919906
chr17	42072090	42073043
chr17	42180364	42181656
chr17	42420511	42423983
chr17	42674933	42677159
chr17	42682092	42683813
chr17	42744072	42745137
chr17	42760736	42761684
chr17	42832395	42834642
chr17	43021033	43022836
chr17	43024298	43025896
chr17	43211397	43212387
chr17	43361285	43362030
chr17	43720313	43721317
chr17	43905957	43908299
chr17	44095408	44096380
chr17	44141830	44142913
chr17	44198191	44200225
chr17	44217617	44223246
chr17	44307475	44309293
chr17	44556131	44558356
chr17	44758547	44759898
chr17	44912717	44915785
chr17	45148501	45152049
chr17	45160110	45161670
chr17	45241035	45242170
chr17	45489930	45491392
chr17	45783667	45785221
chr17	46191211	46193461
chr17	46771058	46771653
chr17	47531095	47533194
chr17	47649795	47652175
chr17	47840397	47841494
chr17	47896124	47897654
chr17	48011456	48012862
chr17	48100125	48101849
chr17	48541170	48545006
chr17	48546737	48547535
chr17	48553621	48560480
chr17	48609793	48613849
chr17	48624756	48627046
chr17	49191549	49194175
chr17	49360014	49362857
chr17	49438596	49439372
chr17	49575461	49577421
chr17	49676171	49678235
chr17	49993382	49994350
chr17	50094418	50096253
chr17	50147055	50152806
chr17	50200265	50201438
chr17	50210475	50210927
chr17	50558964	50561919
chr17	50864163	50868575
chr17	51258030	51262054
chr17	54967195	54969959
chr17	56960278	56961175
chr17	57255506	57259714
chr17	57874897	57875358
chr17	57984928	57989202
chr17	58083390	58085985
chr17	58328614	58329047
chr17	58513051	58515130
chr17	59151100	59155329
chr17	59331200	59333225
chr17	60134472	60135780
chr17	60145365	60145718
chr17	60390160	60393498
chr17	60523870	60527106
chr17	61461761	61462680
chr17	62062944	62066106
chr17	63523140	63523696
chr17	63740582	63742518
chr17	63773733	63776070
chr17	63997969	63999077
chr17	64660019	64662936
chr17	64836333	64837973
chr17	65054555	65057436
chr17	65100188	65101128
chr17	65558900	65562231
chr17	66190593	66192662
chr17	66963568	66967110
chr17	67243764	67246741
chr17	67531493	67531937
chr17	67824584	67827919
chr17	68101055	68103105
chr17	68196034	68197773
chr17	68204724	68207908
chr17	71548731	71549283
chr17	72118726	72126704
chr17	72150692	72152667
chr17	72176209	72176904
chr17	72335793	72337092
chr17	72420514	72421262
chr17	72571389	72572055
chr17	72574623	72579750
chr17	72586553	72593399
chr17	72631213	72632752
chr17	72656339	72656742
chr17	73191658	73194034
chr17	73642938	73645881
chr17	73951973	73953214
chr17	75260496	75263046
chr17	75288190	75290244
chr17	75403940	75406766
chr17	75514048	75517912
chr17	75633309	75633961
chr17	75634118	75634391
chr17	75784717	75786204
chr17	75875966	75879065
chr17	76140885	76142010
chr17	76382317	76385941
chr17	76868391	76870943
chr17	77140889	77142399
chr17	77372460	77375999
chr17	77527991	77529229
chr17	77696257	77696921
chr17	78168075	78169914
chr17	78186263	78187148
chr17	78253964	78254672
chr17	78341581	78342964
chr17	78352500	78353851
chr17	78356619	78361028
chr17	79023790	79025040
chr17	79792762	79793680
chr17	79831850	79833112
chr17	79929980	79930791
chr17	79991576	79992757
chr17	80260818	80261947
chr17	80453939	80455656
chr17	81033983	81034957
chr17	81165428	81166744
chr17	81343074	81346141
chr17	81346356	81347036
chr17	81391985	81394068
chr17	81395474	81401106
chr17	81701559	81702125
chr17	81926053	81927550
chr17	81927602	81929089
chr17	82272384	82274207
chr17	82291974	82293719
chr17	82751218	82753384
chr17_GL000258v2_alt	593521	595940
chr17_GL000258v2_alt	891981	893718
chr17_GL000258v2_alt	1002856	1004419
chr17_GL000258v2_alt	1375989	1378358
chr17_GL000258v2_alt	1375989	1378358
chr17_GL000258v2_alt	1756888	1757527
chr17_KI270857v1_alt	778719	781900
chr17_KI270857v1_alt	836589	836917
chr17_KI270857v1_alt	836977	838623
chr17_KI270857v1_alt	2290689	2292435
chr17_KI270857v1_alt	2740595	2742056
chr17_KI270857v1_alt	2764991	2766616
chr17_KI270857v1_alt	2782201	2785692
chr17_KI270857v1_alt	2787152	2787858
chr17_KI270857v1_alt	2833602	2835811
chr17_KI270861v1_alt	144246	144753
chr17_KI270862v1_alt	17656	18734
chr17_KI270862v1_alt	151945	153464
chr17_KI270862v1_alt	339897	342250
chr17_KI270908v1_alt	485775	487509
chr17_KI270908v1_alt	893246	895551
chr17_KI270908v1_alt	1290388	1291073
chr17_KI270910v1_alt	17585	18688
chr17_KI270910v1_alt	148381	149869
chr18	810674	813265
chr18	3446975	3454959
chr18	5893709	5896692
chr18	8947858	8949880
chr18	9101806	9104873
chr18	9707672	9710095
chr18	10454362	10456494
chr18	12655547	12659193
chr18	13375044	13375425
chr18	21599161	21601309
chr18	21702985	21705315
chr18	21740051	21742948
chr18	22558994	22560288
chr18	23452498	23454720
chr18	24013766	24016836
chr18	26547762	26551308
chr18	26655598	26658345
chr18	28172585	28178954
chr18	31941471	31944833
chr18	32770896	32772460
chr18	34222166	34223827
chr18	34224170	34225324
chr18	34709927	34712511
chr18	35289230	35291367
chr18	36296310	36299168
chr18	46071046	46072736
chr18	46915146	46918285
chr18	47928724	47931918
chr18	48538178	48541864
chr18	48948151	48953250
chr18	49560521	49565819
chr18	50193188	50195692
chr18	50279849	50282360
chr18	54222604	54225250
chr18	55583980	55590473
chr18	55778761	55780830
chr18	56635996	56638750
chr18	57433739	57435838
chr18	58043063	58047026
chr18	58247076	58247981
chr18	58669282	58673844
chr18	58862386	58865327
chr18	59899273	59901943
chr18	62185725	62189805
chr18	62521973	62527421
chr18	63421146	63423501
chr18	67514627	67516837
chr18	70287995	70291794
chr18	74596615	74599383
chr18	75206648	75211597
chr18	76450093	76452679
chr18	76490042	76496078
chr18	76820902	76823983
chr18	77101379	77102303
chr18	78974196	78974754
chr18	79393271	79394933
chr18	79395025	79397021
chr18	79950246	79952845
chr18_GL383571v1_alt	160774	162547
chr18_GL383572v1_alt	39311	39760
chr18_KI270911v1_alt	39365	39917
chr19	342913	345345
chr19	459623	460730
chr19	530747	534153
chr19	912249	913886
chr19	1172201	1174355
chr19	1236016	1238550
chr19	1240428	1240862
chr19	1249794	1254338
chr19	1360787	1362093
chr19	1451281	1453723
chr19	1491074	1491788
chr19	1604279	1606543
chr19	1857602	1857827
chr19	2014401	2016438
chr19	2048628	2048940
chr19	2425890	2428687
chr19	3029327	3029809
chr19	3046857	3047619
chr19	3060926	3063080
chr19	3224702	3225279
chr19	3270632	3271062
chr19	3365611	3370266
chr19	3698785	3700495
chr19	3880354	3882050
chr19	3933342	3933570
chr19	4006724	4009081
chr19	4278822	4279858
chr19	4304341	4305363
chr19	4402536	4404098
chr19	4456304	4458156
chr19	4472157	4475142
chr19	4581794	4582019
chr19	4759365	4760420
chr19	4909244	4912004
chr19	4976366	4977450
chr19	5292035	5294570
chr19	5292035	5294570
chr19	5308478	5309046
chr19	5308478	5309046
chr19	5338740	5340873
chr19	5338740	5340873
chr19	5436294	5437242
chr19	5718410	5720986
chr19	6048630	6048938
chr19	6458678	6461025
chr19	6739601	6741528
chr19	7595445	7596961
chr19	7868889	7869795
chr19	7924616	7926636
chr19	8148632	8149924
chr19	8240670	8241251
chr19	8268685	8269397
chr19	8609170	8611131
chr19	9826666	9829119
chr19	9913224	9914995
chr19	10009254	10010878
chr19	10226753	10227544
chr19	10288879	10293130
chr19	10332160	10335368
chr19	10402186	10405602
chr19	10418218	10422102
chr19	10423909	10424850
chr19	10602423	10603756
chr19	11539816	11540145
chr19	12720540	12724498
chr19	12832621	12834754
chr19	12965056	12965872
chr19	12995721	12997898
chr19	13012664	13015162
chr19	13020169	13020538
chr19	13021898	13026887
chr19	13031583	13032423
chr19	13115227	13118153
chr19	13118277	13119806
chr19	13162548	13164637
chr19	13505831	13507312
chr19	13841091	13843706
chr19	13850683	13851213
chr19	13864879	13866532
chr19	13937571	13938623
chr19	13952369	13953659
chr19	14005500	14007450
chr19	14056959	14058501
chr19	14080648	14081393
chr19	14089319	14092339
chr19	14149716	14150187
chr19	14247576	14249747
chr19	14293130	14293830
chr19	14432635	14434233
chr19	14689193	14690837
chr19	15195203	15196234
chr19	15199708	15201439
chr19	15223557	15224225
chr19	15251422	15252377
chr19	15330213	15333289
chr19	15430962	15432591
chr19	15448907	15450518
chr19	16075903	16079648
chr19	16626379	16629612
chr19	16659044	16662115
chr19	17075746	17077642
chr19	17234896	17236624
chr19	17243123	17247114
chr19	17309420	17310792
chr19	17447740	17449026
chr19	17685881	17688821
chr19	17830192	17830913
chr19	17947975	17948926
chr19	17950866	17952857
chr19	18044871	18045475
chr19	18291418	18293121
chr19	18340107	18341614
chr19	18418767	18421644
chr19	18520044	18522195
chr19	18593887	18594916
chr19	18610759	18613573
chr19	18636042	18637858
chr19	18683045	18684836
chr19	18893970	18896922
chr19	19642587	19644188
chr19	29844191	29846100
chr19	30225299	30229152
chr19	31348058	31352141
chr19	34171771	34174182
chr19	34364742	34366582
chr19	34667286	34667937
chr19	34999319	35001652
chr19	35029778	35031745
chr19	35142603	35143490
chr19	35266849	35270425
chr19	35715657	35719653
chr19	36013285	36015481
chr19	36053411	36055916
chr19	36113627	36116495
chr19	36213825	36216694
chr19	37906134	37908608
chr19	38209500	38211862
chr19	38227930	38229693
chr19	38315216	38316605
chr19	38374108	38376250
chr19	38386817	38390553
chr19	38417785	38418183
chr19	38618240	38620210
chr19	38647584	38651336
chr19	38735977	38736512
chr19	38850639	38853251
chr19	39125258	39127122
chr19	39402356	39403901
chr19	39412434	39414885
chr19	39480335	39482106
chr19	39832686	39834290
chr19	40283634	40285477
chr19	40365373	40366769
chr19	40443280	40445228
chr19	40465115	40465903
chr19	40529291	40530724
chr19	40570163	40570636
chr19	40603413	40604469
chr19	40688474	40691837
chr19	40799100	40800695
chr19	41218606	41220577
chr19	41264256	41266437
chr19	41325096	41326262
chr19	41351077	41354645
chr19	41449050	41449561
chr19	41939982	41941238
chr19	42068656	42070516
chr19	42175809	42177655
chr19	42250511	42256684
chr19	42269142	42270420
chr19	42279321	42282521
chr19	42325498	42327072
chr19	44747227	44750294
chr19	44889868	44890781
chr19	44891121	44892880
chr19	45078746	45080552
chr19	45215655	45216146
chr19	45250448	45252664
chr19	45443086	45444713
chr19	45450227	45451497
chr19	45506141	45509290
chr19	45766802	45769490
chr19	45972133	45974320
chr19	46416147	46417130
chr19	46487516	46488339
chr19	46600310	46603386
chr19	46633687	46634945
chr19	46659195	46661260
chr19	46715406	46717927
chr19	46860267	46864507
chr19	47023180	47023421
chr19	47109320	47114138
chr19	47227162	47229001
chr19	47229920	47231750
chr19	47417823	47419663
chr19	47421751	47422480
chr19	47607722	47610942
chr19	47777879	47779834
chr19	48169230	48171615
chr19	48393391	48394970
chr19	48510497	48512394
chr19	48634646	48637638
chr19	48637722	48638413
chr19	48645022	48647114
chr19	48716568	48717309
chr19	48872312	48876130
chr19	49118256	49120605
chr19	49473814	49474781
chr19	49590235	49593481
chr19	49928394	49930458
chr19	50315262	50316370
chr19	50376327	50377353
chr19	50510232	50512072
chr19	50550790	50552305
chr19	50565966	50568507
chr19	50638936	50640210
chr19	50718155	50719879
chr19	50724026	50724926
chr19	50835478	50836436
chr19	51311351	51312000
chr19	51687574	51691981
chr19	52335867	52337532
chr19	52396667	52398955
chr19	53908036	53910551
chr19	55257062	55259952
chr19	55283372	55285363
chr19	55338565	55339304
chr19	55353387	55354426
chr19	55368677	55371065
chr19	55503800	55504213
chr19	55598720	55601310
chr19	55624291	55625186
chr19	55640205	55645328
chr19	56119573	56122194
chr19	56140111	56142397
chr19	56594775	56596590
chr19	57663735	57665087
chr19	58380025	58382060
chr19	58466372	58468579
chr19	58498416	58500238
chr19	58575172	58576452
chr19_GL383574v1_alt	19462	22393
chr19_KI270866v1_alt	13920	15708
chr1_KI270762v1_alt	81549	81819
chr1_KI270763v1_alt	265109	267494
chr1_KI270763v1_alt	864966	868177
chr2	287413	288583
chr2	1742159	1745444
chr2	2613161	2614165
chr2	5690099	5698438
chr2	6072990	6074716
chr2	8680748	8681868
chr2	8682004	8686187
chr2	9002108	9004790
chr2	9628385	9631114
chr2	9950610	9951492
chr2	10911412	10916132
chr2	11132731	11133834
chr2	11341164	11345752
chr2	12715229	12723625
chr2	12928473	12929192
chr2	17540519	17541108
chr2	19357085	19359221
chr2	20348654	20350908
chr2	20446254	20450804
chr2	24046075	24047524
chr2	24970589	24973122
chr2	25250910	25253013
chr2	26847277	26850221
chr2	26970048	26971567
chr2	27070096	27072761
chr2	27262077	27263745
chr2	27427696	27430447
chr2	27715049	27716119
chr2	28389685	28396800
chr2	28566318	28567529
chr2	28750251	28757862
chr2	29115034	29116976
[truncated: 1,872 more rows]

## Sheet: Supplementary Data 4
chr1	28401	29362
chr1	29443	29868
chr1	198923	200442
chr1	778160	778636
chr1	778874	779568
chr1	826677	827521
chr1	827690	828114
chr1	904863	905331
chr1	924632	925020
chr1	942146	942314
chr1	958377	959239
chr1	960240	961113
chr1	966775	966943
chr1	998743	999207
chr1	999301	1000038
chr1	1000284	1000768
chr1	1001016	1001850
chr1	1013120	1013335
chr1	1020098	1021267
chr1	1059447	1059652
chr1	1079953	1080141
chr1	1080560	1080938
chr1	1115335	1116080
chr1	1116469	1117028
chr1	1201545	1201718
chr1	1230948	1231968
chr1	1272695	1273820
chr1	1274053	1274448
chr1	1306764	1307872
chr1	1308137	1308404
chr1	1308643	1309316
chr1	1324079	1324621
chr1	1324809	1325461
chr1	1347785	1349058
chr1	1349607	1349987
chr1	1374291	1375205
chr1	1375693	1375967
chr1	1398312	1399313
chr1	1399605	1400366
chr1	1406442	1407236
chr1	1407362	1408217
chr1	1427549	1428017
chr1	1435762	1436214
chr1	1470744	1471637
chr1	1471765	1473065
chr1	1511295	1511971
chr1	1512130	1513181
chr1	1539923	1540547
chr1	1573586	1574872
chr1	1574965	1575555
chr1	1614617	1615259
chr1	1615479	1615783
chr1	1615881	1616699
chr1	1658124	1659170
chr1	1659348	1659650
chr1	1691631	1693023
chr1	1693569	1693803
chr1	1723534	1724379
chr1	1724677	1725032
chr1	1744843	1746330
chr1	1777472	1778409
chr1	1778567	1778871
chr1	1889339	1890989
chr1	1891220	1891913
chr1	1908489	1909059
chr1	1918888	1919210
chr1	2073669	2074396
chr1	2194316	2194677
chr1	2194833	2195059
chr1	2195112	2195298
chr1	2227341	2227587
chr1	2228785	2231727
chr1	2314730	2315183
chr1	2391009	2391533
chr1	2391878	2392589
chr1	2411849	2412545
chr1	2412795	2413209
chr1	2525611	2526181
chr1	2585822	2586348
chr1	2586872	2587547
chr1	2642701	2643141
chr1	3454661	3455020
chr1	3623852	3624750
chr1	3625039	3625914
chr1	3649438	3650004
chr1	3746716	3747327
chr1	3747487	3747700
chr1	3771964	3772394
chr1	3795534	3796468
chr1	3796714	3797031
chr1	3856469	3857192
chr1	3857272	3858144
chr1	3899574	3900251
chr1	3900960	3901320
chr1	5991392	5992447
chr1	5992729	5993596
chr1	6198605	6199591
chr1	6235208	6235913
chr1	6385474	6385771
chr1	6392288	6393414
chr1	6393537	6393738
chr1	6393898	6394162
chr1	6485264	6485931
chr1	6490104	6491228
chr1	6497130	6497325
chr1	6497501	6497757
chr1	6553624	6554505
chr1	6580016	6580708
chr1	6600386	6601211
chr1	6601302	6602823
chr1	6603543	6603855
chr1	6612623	6613425
chr1	6613796	6615797
chr1	6625207	6626047
chr1	6700884	6701785
chr1	6784039	6784548
chr1	6785860	6786490
chr1	7680237	7680885
chr1	7705053	7705435
chr1	7770913	7771186
chr1	7771316	7772035
chr1	7783281	7783769
chr1	7960914	7961377
chr1	7961752	7962384
chr1	8023371	8023638
chr1	8024197	8026217
chr1	8026795	8027020
chr1	8318155	8318447
chr1	8421735	8422123
chr1	8422407	8423699
chr1	8423916	8424173
chr1	8701227	8701531
chr1	8701903	8702209
chr1	8702281	8703277
chr1	8815672	8816044
chr1	8816184	8816450
chr1	8816569	8817643
chr1	8817942	8818537
chr1	8874835	8875151
chr1	8876439	8876629
chr1	8876821	8878672
chr1	9128158	9129176
chr1	9182530	9182970
chr1	9234834	9235490
chr1	9292540	9292725
chr1	9292972	9294153
chr1	9428720	9428943
chr1	9429198	9429518
chr1	9539512	9540713
chr1	9588827	9589935
chr1	9687876	9688054
chr1	9689032	9689355
chr1	9689553	9690158
chr1	9822445	9823950
chr1	9909345	9910023
chr1	9910769	9910997
chr1	9942640	9943370
chr1	9943485	9944020
chr1	10033032	10034507
chr1	10209934	10210319
chr1	10210624	10212372
chr1	10398297	10398796
chr1	10399080	10400128
chr1	10430446	10430647
chr1	10430752	10431353
chr1	10471891	10472514
chr1	10474941	10475893
chr1	10693569	10694082
chr1	10694167	10694446
chr1	10793693	10793936
chr1	10794425	10794610
chr1	10794854	10795086
chr1	10795137	10795579
chr1	10795637	10796012
chr1	10796101	10796609
chr1	10866923	10867261
chr1	11012665	11013561
chr1	11058732	11059945
chr1	11060268	11060873
chr1	11098875	11099833
chr1	11261800	11262541
chr1	11262884	11263150
chr1	11273244	11274226
chr1	11478963	11479132
chr1	11479186	11479629
chr1	11479736	11479903
chr1	11654933	11655363
chr1	11664255	11664760
chr1	11680446	11681672
chr1	11691059	11691532
chr1	11736129	11737064
chr1	11805127	11805853
chr1	11806186	11806909
chr1	11908857	11909387
chr1	11925003	11925291
chr1	11925466	11925726
chr1	11925863	11926274
chr1	11934353	11934527
chr1	11934694	11934968
chr1	11980460	11981135
chr1	12019490	12020272
chr1	12230073	12231017
chr1	12595434	12595913
chr1	13583795	13585670
chr1	13699989	13700156
chr1	13700264	13700729
chr1	13748889	13749141
chr1	13749428	13750440
chr1	13750613	13750826
chr1	13893014	13893275
chr1	14598035	14600096
chr1	14923991	14924297
chr1	14924423	14925406
chr1	15152705	15153664
chr1	15153734	15154196
chr1	15409563	15409805
chr1	15409912	15411067
chr1	15523804	15524206
chr1	15524622	15524798
chr1	15525175	15525574
chr1	15526887	15527649
chr1	15603061	15603572
chr1	15616977	15617145
chr1	15617540	15618701
chr1	15683784	15684257
chr1	15684504	15685259
chr1	15758490	15759558
chr1	15833676	15834817
chr1	15835096	15835737
chr1	15847190	15847482
chr1	15847885	15849338
chr1	15849590	15850083
chr1	15850549	15850729
chr1	15886085	15886306
chr1	15975203	15976100
chr1	16073174	16073547
chr1	16154427	16154701
chr1	16154893	16156088
chr1	16236636	16237163
chr1	16351208	16352406
chr1	16367266	16368758
chr1	16440751	16441639
chr1	16498400	16499017
chr1	16499409	16499794
chr1	16514735	16514902
chr1	16612400	16614054
chr1	16643612	16644745
chr1	16667366	16667562
chr1	16739912	16740087
chr1	16904233	16904408
chr1	16904572	16904778
chr1	16914224	16914755
chr1	17011207	17011968
chr1	17052963	17054034
chr1	17437395	17437645
chr1	17437753	17439696
chr1	17439883	17440106
chr1	17539874	17540767
chr1	18901866	18902536
chr1	18902598	18902765
chr1	18903049	18903237
chr1	18954772	18956629
chr1	19209112	19210277
chr1	19210460	19211183
chr1	19250622	19251481
chr1	19251604	19252747
chr1	19311422	19312094
chr1	19312339	19312755
chr1	19484525	19485497
chr1	19485823	19486310
chr1	19596642	19596852
chr1	19597064	19597937
chr1	19644445	19645195
chr1	19799646	19800423
chr1	19882460	19883499
chr1	19883558	19883782
chr1	20483854	20485475
chr1	20485616	20486752
chr1	20507365	20508123
chr1	20508245	20508628
chr1	20552579	20552768
chr1	20633470	20634131
chr1	20660573	20661407
chr1	20661690	20662255
chr1	20717682	20717932
chr1	20731828	20732187
chr1	20732350	20733114
chr1	20785370	20786661
chr1	20786986	20787287
chr1	20787586	20787837
chr1	21174417	21176846
chr1	21290023	21290756
chr1	21344406	21345484
chr1	21345684	21346467
chr1	21439765	21440057
chr1	21440173	21441016
chr1	21651256	21651756
chr1	21659453	21659635
chr1	21669117	21669542
chr1	21781549	21783129
chr1	21783263	21783599
chr1	21936285	21937174
chr1	22025162	22025398
chr1	22025515	22026142
chr1	22052709	22054047
chr1	22142114	22142293
chr1	22451940	22452809
chr1	22710899	22711912
chr1	23019005	23019251
chr1	23019529	23020892
chr1	23021152	23021434
chr1	23167256	23168058
chr1	23168215	23168808
chr1	23177418	23177611
chr1	23177794	23178064
chr1	23216999	23217262
chr1	23217441	23217615
chr1	23341820	23344248
chr1	23344796	23345006
chr1	23367806	23368355
chr1	23368531	23368883
chr1	23368983	23369877
chr1	23370065	23370390
chr1	23483138	23483306
chr1	23483522	23484145
chr1	23484405	23484650
chr1	23530248	23531267
chr1	23556635	23556892
chr1	23557101	23559448
chr1	23559763	23560109
chr1	23568215	23568392
chr1	23691825	23693000
chr1	23743194	23743390
chr1	23743463	23744754
chr1	23777755	23778246
chr1	23778436	23779201
chr1	23790790	23790969
chr1	23791175	23792216
chr1	23799901	23800766
chr1	23800946	23801314
chr1	23824752	23825384
chr1	23867726	23868368
chr1	23959083	23959618
chr1	23959862	23960964
chr1	23961038	23961427
chr1	23978701	23979136
chr1	23979250	23980303
chr1	24415821	24416464
chr1	24502196	24502814
chr1	24502983	24503629
chr1	24642448	24642939
chr1	24643335	24644585
chr1	24745441	24747135
chr1	24848268	24848553
chr1	25231848	25232476
chr1	25232602	25233257
chr1	25245880	25246132
chr1	25246284	25247432
chr1	25247670	25248243
chr1	25266656	25267879
chr1	25336491	25338185
chr1	25338365	25339473
chr1	25429821	25430145
chr1	25430316	25430651
chr1	25430897	25431365
chr1	25431438	25432141
chr1	25543630	25544463
chr1	25616841	25617472
chr1	25617625	25618461
chr1	25800349	25800829
chr1	25819348	25819871
chr1	25819939	25821106
chr1	25858652	25859427
chr1	25875219	25875542
chr1	25904837	25905448
chr1	25905626	25906375
chr1	25997504	25997996
chr1	26035047	26035391
chr1	26035570	26036062
chr1	26110580	26111573
chr1	26111855	26112619
chr1	26161674	26161888
chr1	26169914	26170738
chr1	26234208	26235255
chr1	26280093	26280452
chr1	26306238	26306618
chr1	26431845	26432073
chr1	26432362	26433106
chr1	26471858	26472325
chr1	26472411	26472999
chr1	26500431	26501274
chr1	26529463	26529682
chr1	26529774	26530369
chr1	26620173	26620371
chr1	26620683	26620860
chr1	26621098	26621384
chr1	26692672	26693050
chr1	26695735	26695902
chr1	26695998	26698162
chr1	26698540	26698895
chr1	26787531	26787825
chr1	26788080	26788751
chr1	26826383	26826562
chr1	26826757	26827818
chr1	26864600	26865069
chr1	26865503	26865702
chr1	26889525	26890296
chr1	26899560	26900441
chr1	26921758	26922465
chr1	26993230	26993505
chr1	26993682	26994842
chr1	27154719	27155010
chr1	27234674	27235612
chr1	27322272	27323265
chr1	27349577	27349910
chr1	27365930	27366986
chr1	27392640	27393254
chr1	27489001	27490141
chr1	27528244	27528445
chr1	27602338	27603114
chr1	27603234	27604174
chr1	27671940	27672158
chr1	27725986	27726658
chr1	27773232	27774107
chr1	27830435	27830630
chr1	27830859	27831745
chr1	27872537	27872852
chr1	27914001	27914568
chr1	28087523	28088615
chr1	28088842	28089019
chr1	28232143	28232998
chr1	28236142	28237076
chr1	28246630	28247154
chr1	28259553	28260794
chr1	28328558	28328835
chr1	28329073	28329632
chr1	28369692	28370734
chr1	28505361	28505810
chr1	28506074	28508679
chr1	28518270	28518499
chr1	28518599	28519266
chr1	28553082	28553863
chr1	28580519	28581822
chr1	28582028	28582391
chr1	28642150	28643023
chr1	28643247	28643519
chr1	28668458	28668644
chr1	28669100	28669595
chr1	28736941	28738308
chr1	28887075	28887882
chr1	28914599	28915429
chr1	29124178	29124872
chr1	29180311	29181820
chr1	29230523	29230893
chr1	29236594	29237002
chr1	29237185	29237554
chr1	30718832	30719265
chr1	30907577	30908453
chr1	31063796	31065392
chr1	31155121	31155944
chr1	31239095	31240124
chr1	31295935	31296755
chr1	31297039	31298198
chr1	31412960	31413188
chr1	31413355	31413856
chr1	31617820	31618195
chr1	31643970	31644882
chr1	31645302	31645630
chr1	31703497	31703688
chr1	31703775	31704123
chr1	31760629	31761013
chr1	31762939	31764075
chr1	31764459	31764626
chr1	31788276	31788589
chr1	31788713	31789335
chr1	31936944	31938310
chr1	32013262	32013441
chr1	32013874	32015589
chr1	32072286	32072782
chr1	32072946	32073173
chr1	32073317	32073810
chr1	32108106	32109280
chr1	32180080	32180858
chr1	32200298	32201205
chr1	32205664	32206170
chr1	32221582	32222290
chr1	32222431	32223205
chr1	32240583	32241675
chr1	32292105	32293013
chr1	32334683	32336139
chr1	32351756	32352377
chr1	32393968	32394382
chr1	32394862	32395377
chr1	32464352	32465685
chr1	32500274	32500810
chr1	32539151	32539587
chr1	32539771	32540258
chr1	32649708	32650518
chr1	32650649	32650896
chr1	32651205	32652124
chr1	32702537	32703278
chr1	32741441	32741721
chr1	32742055	32742222
chr1	32753929	32754565
chr1	32816186	32817339
chr1	32817631	32818563
chr1	32886446	32886624
chr1	32900940	32901847
chr1	32963622	32964398
chr1	32964598	32964822
chr1	32973107	32973383
chr1	33036061	33036842
chr1	33081187	33081614
chr1	33126827	33127208
chr1	33127627	33127813
chr1	33181068	33182049
chr1	33256432	33256637
chr1	33256838	33257936
chr1	33348112	33348490
chr1	33348544	33349038
chr1	33349106	33349799
chr1	33428631	33428959
chr1	33429094	33429668
chr1	33429918	33431092
chr1	33472707	33473072
chr1	34858806	34859809
chr1	34866140	34866485
chr1	34928993	34930012
chr1	34984712	34985700
chr1	35030975	35031787
chr1	35079441	35080218
chr1	35190831	35193087
chr1	35268732	35269836
chr1	35556716	35557422
chr1	35557473	35557641
chr1	35557843	35558633
chr1	35573317	35573491
chr1	35640794	35641507
chr1	35641660	35641996
chr1	35707925	35708592
chr1	35718189	35719155
chr1	35769186	35769375
chr1	35769579	35769961
chr1	35807836	35809164
chr1	35883264	35884260
chr1	35930482	35932341
chr1	36084076	36084513
chr1	36088903	36089987
chr1	36148886	36149438
chr1	36155499	36155819
chr1	36156157	36157861
chr1	36223622	36224058
chr1	36224462	36225851
chr1	36306677	36306907
chr1	36307155	36307604
chr1	36323320	36323669
chr1	36384840	36385877
chr1	36386266	36386526
chr1	36397106	36397875
chr1	36450090	36450419
chr1	36450644	36450850
chr1	36463478	36464391
chr1	36464565	36464741
chr1	37032464	37034971
chr1	37035025	37035210
chr1	37474138	37474390
chr1	37474552	37475186
chr1	37513842	37514737
chr1	37514967	37515209
chr1	37553529	37554291
chr1	37557013	37557218
chr1	37595077	37595876
chr1	37596084	37596367
chr1	37689416	37690519
chr1	37691647	37692264
chr1	37692521	37693160
chr1	37752885	37753132
chr1	37793517	37795203
chr1	37807263	37808157
chr1	37808272	37809088
chr1	37858824	37859585
chr1	37859795	37860186
chr1	37931225	37931732
chr1	37931973	37932174
chr1	37946768	37946975
chr1	37989105	37990007
chr1	38004663	38005513
chr1	38012773	38013502
chr1	38044649	38045395
chr1	38047085	38047395
chr1	38047466	38047773
chr1	38858782	38859706
chr1	38859969	38860548
chr1	38872446	38873361
chr1	38873543	38873988
chr1	38941629	38941803
chr1	38990863	38991068
chr1	38991351	38992743
chr1	39026391	39026710
chr1	39026804	39027440
chr1	39081116	39082320
chr1	39104948	39106584
chr1	39107403	39107611
chr1	39107678	39107853
chr1	39205057	39205318
chr1	39206096	39206291
chr1	39408286	39408584
chr1	39409048	39409982
chr1	39410066	39410844
chr1	39411363	39411645
chr1	39574781	39576851
chr1	39671709	39672290
chr1	39738923	39739350
chr1	39882372	39882840
chr1	39882905	39883500
chr1	39900713	39901944
chr1	39902043	39902416
chr1	39955296	39955791
chr1	40039665	40040490
chr1	40040756	40041531
chr1	40096579	40097665
chr1	40161018	40161206
chr1	40161415	40163007
chr1	40256974	40257958
chr1	40258268	40258941
chr1	40373720	40375105
chr1	40450223	40450532
chr1	40450741	40450965
chr1	40531122	40531483
chr1	40531643	40532307
chr1	40665244	40665691
chr1	40665796	40666051
chr1	40691715	40692027
chr1	40692233	40692585
chr1	40692656	40692867
chr1	40709330	40709845
chr1	40861544	40861749
chr1	40861907	40862288
chr1	40979290	40979513
chr1	40979726	40979893
chr1	40980055	40980984
chr1	41241238	41242724
chr1	41361458	41362172
chr1	41362235	41362675
chr1	41366182	41366373
chr1	41366567	41366912
chr1	41661470	41662139
chr1	41662434	41662679
chr1	41917392	41918890
chr1	42034904	42035918
chr1	42036147	42036493
chr1	42333310	42333984
chr1	42334120	42335220
chr1	42335389	42335905
chr1	42380177	42380698
chr1	42380826	42381376
chr1	42456254	42456484
chr1	42456586	42456831
chr1	42463369	42463578
chr1	42658449	42659397
chr1	42681475	42682182
chr1	42682479	42684712
chr1	42764929	42765531
chr1	42765585	42766028
chr1	42766161	42766971
chr1	42767311	42768037
chr1	42816569	42816971
chr1	42817123	42817354
chr1	42845830	42846380
chr1	42846636	42847339
chr1	42923973	42924229
chr1	42924474	42924917
chr1	42957248	42958888
chr1	42959055	42959298
chr1	43147958	43148271
chr1	43171370	43172563
chr1	43358308	43358687
chr1	43358977	43360099
chr1	43366970	43367996
chr1	43368229	43368561
chr1	43389029	43389798
chr1	43389912	43390547
chr1	43530933	43532259
chr1	43649428	43649841
chr1	43650150	43650330
chr1	43650520	43651215
chr1	43651280	43651483
chr1	43706755	43707331
chr1	43707554	43708356
chr1	43936169	43936406
chr1	43946125	43946539
chr1	43946957	43947795
chr1	43970012	43970765
chr1	43974418	43974766
chr1	43974977	43975823
chr1	43978722	43979104
chr1	43979431	43980071
chr1	43991126	43991441
chr1	43991542	43991997
chr1	44029787	44030006
chr1	44030105	44031454
chr1	44213470	44214169
chr1	44354500	44355226
chr1	44405417	44407355
chr1	44632025	44632302
chr1	44673801	44674055
chr1	44674234	44674401
chr1	44674762	44674983
chr1	44739421	44739626
chr1	44739846	44740590
chr1	44775083	44775462
chr1	44775588	44776868
chr1	44799968	44800136
chr1	44800338	44801086
chr1	44842838	44843192
chr1	44985546	44986576
chr1	45010379	45011364
chr1	45012259	45013095
chr1	45206086	45206585
chr1	45206716	45206948
chr1	45303197	45303573
chr1	45303843	45304017
chr1	45339297	45339972
chr1	45340146	45340738
chr1	45490487	45491149
chr1	45520751	45521828
chr1	45550904	45551646
chr1	45583582	45583962
chr1	45584028	45584668
chr1	45584803	45585837
chr1	45684857	45686523
chr1	45686745	45687064
chr1	45687362	45687660
chr1	45687732	45687988
chr1	45688194	45688958
chr1	45750201	45750554
chr1	45803032	45803300
chr1	45804049	45804829
chr1	46130072	46132569
chr1	46133471	46133651
chr1	46197846	46198391
chr1	46198579	46198889
chr1	46203282	46203653
chr1	46203793	46204014
chr1	46246912	46247364
chr1	46247745	46248379
chr1	46301507	46303264
chr1	46303729	46304494
chr1	46340238	46340650
chr1	46340789	46341448
chr1	46466495	46466845
chr1	46603830	46604255
chr1	46604448	46604636
chr1	46616419	46617036
chr1	46667454	46668379
chr1	46718337	46719102
chr1	46719227	46719436
chr1	47179412	47179843
chr1	47225736	47225903
chr1	47313070	47314149
chr1	47333452	47333705
chr1	47333864	47334213
chr1	47334294	47334979
chr1	47436748	47437577
chr1	47508115	47508306
chr1	47709591	47709917
chr1	47996961	47997387
chr1	47997447	47997620
chr1	48471109	48472197
chr1	48776164	48776958
chr1	48777130	48777512
chr1	50023811	50024172
chr1	50418607	50418792
chr1	50419490	50423412
chr1	50423637	50425674
chr1	50427069	50427256
chr1	50427447	50427985
chr1	50959008	50959251
chr1	50959366	50960205
chr1	50960411	50960851
chr1	50967664	50968548
chr1	50968746	50970033
chr1	50970241	50973345
chr1	50973505	50973925
chr1	50974048	50974663
chr1	50976502	50977459
chr1	50977530	50979226
chr1	50979522	50979971
chr1	50980151	50980330
chr1	51235802	51236190
chr1	51236374	51237402
chr1	51237480	51238164
chr1	51330395	51330927
chr1	51517651	51517820
chr1	51517895	51519226
chr1	51617132	51617859
chr1	51877201	51878710
chr1	51990281	51990748
chr1	52032633	52032892
chr1	52032957	52033772
chr1	52054604	52056116
chr1	52056307	52057436
chr1	52141741	52141919
chr1	52142121	52143216
chr1	52365447	52366188
chr1	52368499	52368728
chr1	52403820	52404440
chr1	52404629	52405531
chr1	52552090	52553449
chr1	52553632	52554184
chr1	52602599	52603021
chr1	52697784	52698358
chr1	52698505	52698704
chr1	52726505	52727433
chr1	52927043	52927969
chr1	53014957	53015383
chr1	53061946	53062766
chr1	53196863	53197520
chr1	53220017	53220643
chr1	53220728	53220906
chr1	53237767	53238483
chr1	53238675	53239182
chr1	53325771	53325998
chr1	53326453	53327948
chr1	53837318	53838514
chr1	53889238	53889828
chr1	53889995	53890289
chr1	53944917	53945725
chr1	53946322	53947274
chr1	54051975	54052448
chr1	54052527	54053321
chr1	54053627	54054021
chr1	54199693	54200042
chr1	54200208	54201125
chr1	54404925	54406322
chr1	54406569	54407604
chr1	54488562	54488746
chr1	54488829	54489246
chr1	54499313	54499496
chr1	54715857	54716517
chr1	54763721	54764467
chr1	54886133	54887187
chr1	54887401	54887818
chr1	55213279	55213453
chr1	55213691	55216046
chr1	56477607	56477795
chr1	56575594	56575939
chr1	56576213	56576445
chr1	56576659	56576977
chr1	56577070	56579370
chr1	56579531	56579698
chr1	56644816	56646416
chr1	57422324	57423381
chr1	57423480	57423895
chr1	57424012	57424470
chr1	58545815	58546691
chr1	58699136	58700042
chr1	58780626	58783971
chr1	58784425	58785201
chr1	59296317	59296495
chr1	59297084	59297425
chr1	59926429	59926733
chr1	60866484	60866714
chr1	61050083	61051076
chr1	61056970	61057684
chr1	61077082	61077885
chr1	61081730	61082666
chr1	61082789	61084018
chr1	61724271	61725098
chr1	61725221	61725489
chr1	61742201	61742757
chr1	61742858	61743103
chr1	62435721	62436228
chr1	62436820	62439005
chr1	62687286	62688386
chr1	62688458	62689051
chr1	62783829	62784532
chr1	62784590	62785074
chr1	63322181	63322399
chr1	63322575	63322788
chr1	63367702	63368394
chr1	63522535	63523197
chr1	63523298	63523539
chr1	63523629	63524248
chr1	63524305	63524519
chr1	63593080	63594525
chr1	63774178	63774372
chr1	63774517	63775226
chr1	64469851	64470099
chr1	64470173	64471943
chr1	64744516	64746048
chr1	64965328	64966502
chr1	64966701	64967064
chr1	65066641	65066983
chr1	65067636	65067858
chr1	65067915	65068405
chr1	65147451	65148323
chr1	65148473	65148994
chr1	65254411	65255099
chr1	65265856	65266066
chr1	65309575	65309803
chr1	65419966	65420254
chr1	65420684	65421612
chr1	65992732	65994147
chr1	65994231	65994734
chr1	65995067	65996232
chr1	66332447	66332689
chr1	66333026	66333835
chr1	66923966	66924823
chr1	66925008	66925193
chr1	66925503	66926007
chr1	66930326	66931270
chr1	67052713	67054347
chr1	67427504	67430359
chr1	67430683	67431419
chr1	67685335	67686635
chr1	67687055	67687588
chr1	67831274	67831441
chr1	67831532	67831778
chr1	67831917	67832212
chr1	67832312	67833451
chr1	68230466	68230668
chr1	68230770	68231856
chr1	68231942	68232549
chr1	68232630	68232929
chr1	68496064	68497089
chr1	70204391	70205567
chr1	70205759	70206449
chr1	70221470	70222597
chr1	70352617	70353288
chr1	70353787	70354703
chr1	70354832	70355340
chr1	70411253	70411893
chr1	70412003	70412509
chr1	71079909	71081007
chr1	72283215	72283698
chr1	72283753	72284131
chr1	74197789	74198084
chr1	74198302	74198699
chr1	74732391	74733038
chr1	74733188	74733788
chr1	75724085	75725375
chr1	75785833	75786026
chr1	75786267	75788432
chr1	75788495	75788690
chr1	77218827	77219419
chr1	77219507	77220034
chr1	77281969	77282218
chr1	77282357	77282576
chr1	77681413	77681618
chr1	77681883	77682648
chr1	77682722	77682950
chr1	77683110	77683387
chr1	77683638	77683942
chr1	77758693	77759834
chr1	77779608	77780267
chr1	77811696	77811873
chr1	77888440	77889468
chr1	77977187	77977374
chr1	77977662	77978223
chr1	77978334	77979055
chr1	77979254	77979540
chr1	77979597	77980564
chr1	78004973	78005176
chr1	83998448	83999366
chr1	84077018	84077948
chr1	84078069	84078972
chr1	84298456	84299299
chr1	84479008	84479513
chr1	84479577	84480284
chr1	84504903	84506202
chr1	84506359	84507113
chr1	84573872	84574385
chr1	84620625	84620975
chr1	84689551	84689814
chr1	84689884	84690479
chr1	84690744	84691260
chr1	85200075	85202221
chr1	85258891	85259623
chr1	85275647	85276525
chr1	85463549	85465571
chr1	85576398	85576981
chr1	85577177	85577483
chr1	85580802	85581793
chr1	85581873	85582425
chr1	85583024	85583384
chr1	85707129	85708473
chr1	85708698	85708979
chr1	86395696	86396284
chr1	86396371	86396775
chr1	86703988	86704413
chr1	86704567	86706472
chr1	86913092	86914324
chr1	86914714	86916538
chr1	87328588	87332281
chr1	87334807	87335798
chr1	87684525	87684758
chr1	88683394	88683919
chr1	88684298	88685779
chr1	88890641	88892098
chr1	88992253	88992643
chr1	88993168	88993494
chr1	89524387	89524713
chr1	89524898	89525664
chr1	89632509	89632925
chr1	89633096	89634032
chr1	89762543	89762813
chr1	89763207	89763411
chr1	89820568	89820876
chr1	89821022	89822327
chr1	89842915	89843317
chr1	89843465	89844000
chr1	89844320	89844564
chr1	89995155	89996067
chr1	89996132	89996667
chr1	90724857	90725173
chr1	90725293	90725504
chr1	90850621	90851596
chr1	90851848	90852111
chr1	91021035	91022233
chr1	91404193	91404492
chr1	91404633	91404906
chr1	91500850	91501057
chr1	91501151	91501423
chr1	91501742	91502239
chr1	91884940	91885107
chr1	91885249	91886024
chr1	91886104	91886477
chr1	92080033	92080760
chr1	92298219	92298954
chr1	92299080	92299881
chr1	92482843	92483119
chr1	92784045	92785111
chr1	92832077	92833388
chr1	92960637	92961472
chr1	92961602	92962268
chr1	93078742	93079080
chr1	93079296	93080443
chr1	93080626	93080972
chr1	93178237	93178530
chr1	93178588	93178792
chr1	93178964	93179757
chr1	93179971	93180397
chr1	93180757	93181237
chr1	93181291	93181458
chr1	93345228	93345784
chr1	93345928	93348294
chr1	93348414	93348612
chr1	93447717	93449311
chr1	93681086	93681753
chr1	93681909	93682094
chr1	93846455	93847488
chr1	93847692	93848284
chr1	93878310	93879160
chr1	93879346	93879717
chr1	93908477	93909528
chr1	94237101	94237594
chr1	94247137	94248021
chr1	94417284	94417451
chr1	94417620	94418154
chr1	94418437	94419030
chr1	94419189	94419689
chr1	94539829	94541851
chr1	94542016	94542506
chr1	94820405	94820747
chr1	94923828	94924128
chr1	94924434	94924626
chr1	94924806	94925237
chr1	94925289	94925639
chr1	94925999	94927094
chr1	94927386	94927749
chr1	95072186	95072584
chr1	95072735	95073456
chr1	95117151	95117326
chr1	95117417	95117888
chr1	95233713	95233969
chr1	95234210	95234985
chr1	96721309	96721606
chr1	96721794	96722973
chr1	97918941	97919656
chr1	97919726	97920936
chr1	97921187	97921375
chr1	98053243	98054211
chr1	98054412	98054769
chr1	98661372	98661618
chr1	98661689	98662692
chr1	99003941	99004543
chr1	99004644	99005366
chr1	99850071	99851054
chr1	99969718	99969936
chr1	99970018	99970894
chr1	100037200	100038013
chr1	100038149	100039504
chr1	100132291	100132927
chr1	100133156	100133812
chr1	100249026	100249801
chr1	100265602	100267081
chr1	100351743	100352226
chr1	100352463	100353756
chr1	100539173	100539389
chr1	100893879	100894803
chr1	100894897	100895970
chr1	100896164	100896970
chr1	101025247	101025715
chr1	101025895	101026770
chr1	101235898	101237195
chr1	102774774	102775187
chr1	103105962	103106176
chr1	103106611	103108664
chr1	103108961	103109347
chr1	103525733	103525900
chr1	103525977	103526861
chr1	107056370	107056551
chr1	107056720	107057650
chr1	107963686	107963869
chr1	107963982	107965128
chr1	107965196	107965864
chr1	108199307	108200887
chr1	108560395	108560759
chr1	108691724	108692228
chr1	108692365	108694479
chr1	108746700	108747413
chr1	108747528	108747703
chr1	108877132	108878449
chr1	108962620	108963507
chr1	109040466	109040873
chr1	109040925	109042061
chr1	109075380	109075956
chr1	109090310	109090640
chr1	109090745	109091518
chr1	109100254	109101131
chr1	109213985	109215145
chr1	109249678	109250291
chr1	109281521	109283162
chr1	109371005	109371355
chr1	109397167	109397907
chr1	109398263	109398623
chr1	109425808	109426408
chr1	109426633	109427256
chr1	109466269	109466631
chr1	109483246	109483709
chr1	109484266	109484901
chr1	109494079	109494618
chr1	109509443	109509715
chr1	109509846	109510196
chr1	109547874	109548465
chr1	109548634	109549581
chr1	109619843	109620950
chr1	109621097	109621642
chr1	109655805	109656580
chr1	109668098	109668301
chr1	109910339	109910588
chr1	109910721	109912424
chr1	109912672	109912966
chr1	109984826	109986198
chr1	110034631	110035745
chr1	110210309	110211108
chr1	110337734	110338502
chr1	110338557	110338732
chr1	110339474	110340588
chr1	110407019	110408269
chr1	110606131	110607357
chr1	110963159	110963869
chr1	110964319	110964581
chr1	111139189	111139389
chr1	111139458	111140083
chr1	111140230	111141366
chr1	111204171	111204605
chr1	111346170	111346729
chr1	111448371	111449218
chr1	111449472	111450299
chr1	111619886	111620922
chr1	111738313	111738498
chr1	111738552	111739419
chr1	111739566	111740040
chr1	111740560	111740736
chr1	111754882	111755521
chr1	111755935	111756956
chr1	111989145	111990773
chr1	111990843	111991215
chr1	112395791	112395988
chr1	112396240	112397380
chr1	112502023	112502414
chr1	112508061	112508826
chr1	112618352	112619130
chr1	112619194	112619646
chr1	112619873	112620679
chr1	112674180	112675807
chr1	112705634	112707398
chr1	112714528	112715297
chr1	112715452	112715781
chr1	112849591	112849807
chr1	112953869	112954316
chr1	112954420	112956195
chr1	112956451	112957882
chr1	112957938	112958262
chr1	113072760	113073037
chr1	113073229	113074197
chr1	113389614	113390021
chr1	113390524	113391514
chr1	113758245	113759945
chr1	113810839	113812280
chr1	113904241	113904914
chr1	113905380	113905947
chr1	113928908	113929527
chr1	113929692	113931025
chr1	114346314	114346567
chr1	114509689	114509866
chr1	114509944	114511163
chr1	114511363	114511887
chr1	114580983	114581610
chr1	114581853	114582248
chr1	114669645	114670102
chr1	114715946	114716745
chr1	114756794	114757532
chr1	114757619	114757961
chr1	114779973	114780690
chr1	115642249	115642748
chr1	115975893	115976321
chr1	115976521	115976688
chr1	116373234	116374893
chr1	116418259	116418511
chr1	116418781	116418988
chr1	116570531	116571020
chr1	116666839	116667812
chr1	116909555	116911115
chr1	117059421	117060101
chr1	117060318	117060931
chr1	117121216	117121677
chr1	117121972	117122151
chr1	117366300	117366746
chr1	117366847	117367953
chr1	117368064	117369789
chr1	117369960	117370127
chr1	117370322	117370561
chr1	117605385	117605758
chr1	117606091	117606337
chr1	117606578	117606745
chr1	117928574	117929602
chr1	117929752	117930934
chr1	119139868	119140627
chr1	119647027	119648182
chr1	119648275	119648791
chr1	119711952	119712730
chr1	120067748	120067915
chr1	120068121	120069666
chr1	120069840	120070306
chr1	120175492	120175659
chr1	120175825	120176492
chr1	120180538	120180859
chr1	120197087	120197408
chr1	120233111	120233343
chr1	120340471	120341908
chr1	120414616	120416179
chr1	120557089	120559136
chr1	120723545	120723742
chr1	120723962	120725515
chr1	120912564	120914704
chr1	121097301	121097656
chr1	121117604	121118507
chr1	121183289	121184323
chr1	121184992	121188301
chr1	121188410	121188895
chr1	121395872	121396918
chr1	143424158	143424653
chr1	143498434	143498640
chr1	143884724	143885067
chr1	143904125	143904303
chr1	143904374	143904708
chr1	143905011	143905240
chr1	143905331	143905697
chr1	143905751	143906081
chr1	143970736	143971955
chr1	143972651	143975960
chr1	143976256	143976514
chr1	143976781	143976948
chr1	144076628	144077050
chr1	144077194	144078097
chr1	144249742	144250266
chr1	144322802	144323077
chr1	144323270	144323437
chr1	144460569	144462101
chr1	144642701	144643020
chr1	144643215	144643443
chr1	144716215	144716586
chr1	144882369	144882689
chr1	144882859	144883756
chr1	145091534	145091897
chr1	145092030	145095350
chr1	145096014	145097426
chr1	145214365	145216611
chr1	145424532	145426002
chr1	145431887	145432104
chr1	145505366	145505739
chr1	145608025	145608981
chr1	145823226	145823858
chr1	145824173	145824966
chr1	145845666	145845990
chr1	145858288	145859039
chr1	145859093	145859760
chr1	145885969	145886246
chr1	145917929	145919567
chr1	145926524	145927455
chr1	145927647	145928057
chr1	145956584	145956751
chr1	145956984	145957313
chr1	145957387	145958038
chr1	145961974	145962618
chr1	145964720	145964953
chr1	145994010	145996595
chr1	146035827	146036201
chr1	146036587	146036778
chr1	146037202	146037997
chr1	146038161	146039397
chr1	146227126	146227293
chr1	146227516	146229022
chr1	146229232	146229426
chr1	146297894	146298572
chr1	146472154	146472774
chr1	146938346	146939512
chr1	147171378	147172501
chr1	147172814	147173048
chr1	147225401	147225789
chr1	147242673	147243103
chr1	147243162	147244170
chr1	147541481	147542951
chr1	147598937	147599619
chr1	147600248	147600923
chr1	147669266	147670485
chr1	147928447	147929482
chr1	148078465	148078715
chr1	148151199	148152292
chr1	148263532	148263930
chr1	148334866	148335110
chr1	148402521	148402991
chr1	148458410	148460511
chr1	148677937	148679782
chr1	148679980	148680202
chr1	148748587	148749330
chr1	148791885	148792436
chr1	148844524	148844880
chr1	148951813	148952315
chr1	148952419	148953950
chr1	149102412	149104053
chr1	149175402	149177455
chr1	149285245	149285708
chr1	149321489	149321774
chr1	149337892	149338560
chr1	149389978	149390396
chr1	149390604	149392475
chr1	149606631	149608566
chr1	149636564	149636762
chr1	149792655	149793025
chr1	149812628	149813643
chr1	149830676	149832492
chr1	149832723	149834112
chr1	149840091	149841232
chr1	149841420	149842673
chr1	149842979	149843798
chr1	149843920	149844101
chr1	149849371	149850846
chr1	149851124	149852381
chr1	149852565	149853506
chr1	149859713	149861106
chr1	149861323	149863049
chr1	149885139	149886387
chr1	149886458	149886659
chr1	149886974	149887921
chr1	149888253	149888455
chr1	149917068	149917855
chr1	149926989	149927774
chr1	149927935	149928341
chr1	150009185	150009655
chr1	150009824	150010685
chr1	150010866	150011041
chr1	150066801	150067633
chr1	150067853	150068384
chr1	150149376	150151544
chr1	150233745	150234296
chr1	150234414	150236069
chr1	150236428	150236776
chr1	150267861	150268987
chr1	150281506	150282105
chr1	150282566	150283194
chr1	150283249	150283419
chr1	150293901	150294561
chr1	150321567	150322445
chr1	150364195	150364612
chr1	150364763	150366576
chr1	150487021	150487224
chr1	150487423	150488238
chr1	150515119	150515569
chr1	150515780	150516577
chr1	150576424	150579571
chr1	150628297	150629110
chr1	150629329	150629554
chr1	150629848	150630273
chr1	150696676	150697132
chr1	150697419	150697787
chr1	150875738	150876627
chr1	150926339	150927081
chr1	150973398	150974807
chr1	150974871	150975365
chr1	151006073	151006240
chr1	151008499	151009256
chr1	151047793	151048606
chr1	151058011	151058204
chr1	151058407	151059626
chr1	151059750	151060271
chr1	151060346	151060792
chr1	151060843	151061097
chr1	151070521	151070733
chr1	151070806	151071187
chr1	151146023	151146592
chr1	151164924	151165866
chr1	151166100	151166817
chr1	151189425	151190162
chr1	151198589	151200190
chr1	151200241	151200408
chr1	151200528	151200714
chr1	151254754	151255542
chr1	151281538	151281923
chr1	151282283	151283199
chr1	151326576	151327603
chr1	151328063	151328339
chr1	151346655	151347279
chr1	151399573	151400443
chr1	151457605	151458485
chr1	151459044	151459429
chr1	151510919	151511185
chr1	151511461	151512271
chr1	151540316	151542170
chr1	151612040	151613646
chr1	151762772	151763494
chr1	151763610	151764150
chr1	151789991	151790451
chr1	151790819	151791782
chr1	151909227	151909464
chr1	151909778	151910015
chr1	151991386	151991565
chr1	151991786	151992217
chr1	151992787	151993802
chr1	152036171	152036945
chr1	153261815	153261990
chr1	153535180	153535873
chr1	153634116	153635152
chr1	153658710	153659289
chr1	153669999	153670949
chr1	153671385	153672231
chr1	153728115	153728830
chr1	153881731	153882294
chr1	153921435	153922406
chr1	153922485	153922946
chr1	153923285	153923855
chr1	153945596	153946676
chr1	153957485	153958598
chr1	153962231	153963594
chr1	153963717	153964178
chr1	153966807	153967265
chr1	153967436	153967666
chr1	153976749	153977669
chr1	153977722	153978231
chr1	153985506	153986267
chr1	153990789	153991533
chr1	154181984	154183169
chr1	154183435	154183694
chr1	154219720	154220583
chr1	154220987	154222169
chr1	154222336	154222574
chr1	154272175	154273217
chr1	154324808	154325379
chr1	154325484	154326369
chr1	154326492	154326698
chr1	154405547	154406165
chr1	154557206	154558651
chr1	154559135	154559409
chr1	154607404	154608153
chr1	154608322	154608738
chr1	154626926	154627958
chr1	154869142	154869552
chr1	154869617	154869809
chr1	154936321	154936914
chr1	154937324	154937661
chr1	154955648	154956084
chr1	154956273	154956506
chr1	154960854	154962445
chr1	154970009	154970433
chr1	154973907	154974397
chr1	154975052	154976003
chr1	154983326	154984267
chr1	155001170	155002090
chr1	155002357	155004064
chr1	155050815	155051175
chr1	155051330	155052349
chr1	155063748	155064479
chr1	155078966	155079393
chr1	155080262	155080488
chr1	155084970	155085380
chr1	155085559	155085822
chr1	155126613	155126801
chr1	155126901	155127204
chr1	155127500	155127805
chr1	155127860	155129954
chr1	155135456	155135681
chr1	155135961	155136379
chr1	155139841	155140522
chr1	155140614	155140795
chr1	155172601	155173301
chr1	155173793	155174352
chr1	155195048	155196142
chr1	155207072	155207914
chr1	155208146	155208440
chr1	155208785	155209773
chr1	155244147	155244341
chr1	155254336	155255345
chr1	155261644	155262251
chr1	155272717	155273011
chr1	155273214	155273422
chr1	155277496	155277800
chr1	155308885	155309945
chr1	155322790	155323354
chr1	155323499	155323817
chr1	155323907	155324289
chr1	155324480	155325073
chr1	155560746	155562850
chr1	155562962	155564285
chr1	155609781	155610000
chr1	155610257	155610918
chr1	155686763	155688701
chr1	155688828	155689006
chr1	155689093	155689907
chr1	155745270	155745562
chr1	155745801	155746499
chr1	155856478	155857157
chr1	155859565	155860414
chr1	155860762	155861118
chr1	155910700	155911369
chr1	155933664	155934377
chr1	155934678	155934932
chr1	155975581	155975856
chr1	155976329	155976628
chr1	155976841	155979048
chr1	155982656	155982861
chr1	155983058	155983307
chr1	156020223	156020935
chr1	156053015	156053701
chr1	156053985	156054517
chr1	156054796	156055735
chr1	156080605	156081689
chr1	156081825	156083532
chr1	156114730	156116530
chr1	156116651	156116844
chr1	156194087	156194709
chr1	156213407	156213688
chr1	156281699	156281896
chr1	156282056	156282804
chr1	156282984	156283594
chr1	156295409	156295628
chr1	156336637	156336869
chr1	156337058	156338272
chr1	156419556	156419888
chr1	156420057	156421720
chr1	156436253	156436613
chr1	156456854	156457170
chr1	156499303	156500772
chr1	156501101	156501387
chr1	156571790	156572561
chr1	156591444	156591683
chr1	156591811	156592471
chr1	156600642	156601926
chr1	156641603	156642409
chr1	156674682	156677355
chr1	156705503	156705741
chr1	156727886	156728467
chr1	156728524	156728709
chr1	156728867	156729333
chr1	156740396	156741090
chr1	156750296	156751669
chr1	156751964	156752647
chr1	156766583	156767119
chr1	156767566	156768559
chr1	156768645	156768980
chr1	157043511	157043678
chr1	157043753	157044451
chr1	157044726	157045717
chr1	157045973	157046339
chr1	157137225	157138380
chr1	157138671	157139004
chr1	157993155	157993535
chr1	157993652	157995611
chr1	158113225	158113638
chr1	158999414	158999627
chr1	159000046	159000366
chr1	159000481	159000707
chr1	159009982	159010992
chr1	159854163	159854783
chr1	159854909	159855117
chr1	159923550	159924610
chr1	159924763	159925513
chr1	159945380	159945658
chr1	160030952	160031949
chr1	160032105	160032477
chr1	160069832	160070290
chr1	160070412	160070863
chr1	160098029	160098593
chr1	160205433	160206338
chr1	160261387	160262414
chr1	160262698	160262918
chr1	160284164	160285115
chr1	160342143	160343232
chr1	160343436	160344126
chr1	160400529	160401610
chr1	161020714	161021291
chr1	161044670	161045013
chr1	161045140	161045920
chr1	161097949	161098818
chr1	161117124	161118898
chr1	161131855	161132781
chr1	161132915	161133862
chr1	161153477	161153838
chr1	161153995	161154563
chr1	161159522	161160190
chr1	161165811	161166168
chr1	161166452	161167319
chr1	161176836	161177462
chr1	161202386	161203078
chr1	161226075	161226626
chr1	161313895	161314275
chr1	161314444	161315220
chr1	161389632	161389892
chr1	161390275	161390782
chr1	161399418	161399592
chr1	161399799	161400354
chr1	161440494	161440794
chr1	161523997	161524700
chr1	161529990	161530258
chr1	161530502	161531035
chr1	161611913	161612400
chr1	161621387	161621557
chr1	161726046	161727048
chr1	161727238	161727974
chr1	161749833	161750772
chr1	161765493	161766174
chr1	161766278	161767101
chr1	162023493	162024361
chr1	162069386	162069640
chr1	162069730	162070984
chr1	162497841	162498782
chr1	162560998	162561333
chr1	162561727	162562644
chr1	162562709	162562927
chr1	162790779	162791650
chr1	163321063	163321706
chr1	163321984	163322961
chr1	164559234	164562213
chr1	164562360	164562614
chr1	165597967	165598151
chr1	165598378	165598563
chr1	165630431	165631035
chr1	165631208	165631738
chr1	165697820	165698560
chr1	165698670	165698936
chr1	165768303	165768871
chr1	165769056	165769675
chr1	165827430	165829777
chr1	166165230	166167015
chr1	166167135	166167464
chr1	166838992	166839246
chr1	166839726	166840321
chr1	166875342	166875509
chr1	166875576	166876201
chr1	166975065	166975331
chr1	166975581	166976052
chr1	167219657	167220519
chr1	167220903	167222806
chr1	167454740	167455948
chr1	167713755	167714693
chr1	167714858	167715434
chr1	167715666	167716264
chr1	167721455	167721799
chr1	167721965	167723083
chr1	167935026	167936058
chr1	167936329	167936531
chr1	167936675	167938045
chr1	168135918	168136919
chr1	168136975	168137686
chr1	168178988	168180343
chr1	168225563	168225882
chr1	168226017	168226921
chr1	169105825	169106225
chr1	169106305	169107646
chr1	169367205	169367761
chr1	169367985	169369155
chr1	169426884	169427454
chr1	169427533	169427785
chr1	169485004	169485903
chr1	169486197	169486477
chr1	169794206	169794932
chr1	169795046	169795702
chr1	169892818	169893953
chr1	170073944	170074614
chr1	170531354	170531973
chr1	170532144	170532995
chr1	170533362	170533539
chr1	170662486	170662673
chr1	170663099	170663282
chr1	170663333	170665495
chr1	171251396	171251828
chr1	171484985	171485346
chr1	171485574	171486994
chr1	171741479	171742045
chr1	171742154	171742989
chr1	171780936	171781231
chr1	171781711	171782437
chr1	171841536	171842931
chr1	172443571	172444076
chr1	172531880	172532409
chr1	172533180	172534616
chr1	173476634	173477019
chr1	173477365	173478549
chr1	173478635	173478856
chr1	173478936	173479119
chr1	173715014	173716018
chr1	173823359	173824391
chr1	173824642	173825194
chr1	173866063	173866373
chr1	173866471	173867956
chr1	173868298	173869046
chr1	174020674	174020988
chr1	174021201	174022391
chr1	174022538	174022938
chr1	174158736	174159239
chr1	174159531	174160438
chr1	174799883	174800235
chr1	174998921	174999326
chr1	175000034	175001032
chr1	175022622	175023399
chr1	175192229	175193220
chr1	176206249	176207195
chr1	176207351	176207518
chr1	176207662	176208267
chr1	177164139	177165205
chr1	177170886	177171394
chr1	178093001	178093558
chr1	178093810	178095341
chr1	178542228	178542613
chr1	178542738	178543514
chr1	178724842	178725114
chr1	178725185	178726378
chr1	179025527	179025710
chr1	179026042	179027140
chr1	179082083	179082855
chr1	179142707	179142992
chr1	179228555	179229679
chr1	179229748	179230188
chr1	179293870	179294538
chr1	179294711	179294894
chr1	179365965	179366511
chr1	179814755	179815559
chr1	179876888	179877724
chr1	179881801	179882487
chr1	179882812	179883998
chr1	179954190	179954483
chr1	179954780	179955941
chr1	180154049	180154714
chr1	180154899	180155727
chr1	180229441	180231802
chr1	180501484	180501746
chr1	180501825	180502837
chr1	180502942	180503451
chr1	180632039	180632997
chr1	180912323	180912753
chr1	180912912	180913205
chr1	181021659	181022863
chr1	181088774	181091007
chr1	181104734	181105253
chr1	182029449	182029625
chr1	182029813	182030012
chr1	182030179	182030407
chr1	182389392	182391738
chr1	182392015	182392187
chr1	182588560	182588982
chr1	182589057	182589237
chr1	182602255	182602434
chr1	182602774	182603090
chr1	182603162	182604366
chr1	182615306	182615536
chr1	182789460	182789675
chr1	182789859	182790031
chr1	182839352	182839573
chr1	182839696	182840474
chr1	183022536	183023038
chr1	183023498	183025332
chr1	183417741	183418373
chr1	183470411	183471141
chr1	183471400	183471727
chr1	183472072	183472272
chr1	183472407	183473412
chr1	183634054	183634813
chr1	183634884	183635785
chr1	183636049	183636620
chr1	183805106	183805848
chr1	184035867	184037753
chr1	184037920	184038117
chr1	184051732	184052515
chr1	184386284	184386888
chr1	184387020	184388437
chr1	184753616	184754855
chr1	184755227	184755757
chr1	184973737	184973912
chr1	184973996	184974327
chr1	185045495	185047108
chr1	185155790	185156927
chr1	185157244	185158119
chr1	185315276	185315479
chr1	185315567	185316237
chr1	185316337	185317300
chr1	185317449	185317936
chr1	186374128	186375187
chr1	186375513	186375741
chr1	186375882	186376864
chr1	186828983	186829620
chr1	190478777	190478951
chr1	192808657	192808883
chr1	192809059	192809627
chr1	193058262	193059338
chr1	193059604	193060693
chr1	193104321	193105407
chr1	193105575	193105811
chr1	193121331	193121756
chr1	193122091	193123386
chr1	197145393	197146607
chr1	197146900	197147090
chr1	197199015	197199270
chr1	197200500	197201329
chr1	197201592	197202209
chr1	197774723	197775091
chr1	197775188	197775394
chr1	197902342	197902850
chr1	197903048	197903243
chr1	198156438	198157567
chr1	198157736	198158012
chr1	198158115	198158309
chr1	198158585	198159109
chr1	198159277	198159559
chr1	198930252	198930578
chr1	198933132	198935493
chr1	198935768	198937414
chr1	200028810	200029127
chr1	200039397	200040013
chr1	200302092	200302632
chr1	200409158	200410044
chr1	200620082	200620770
chr1	200620931	200621370
chr1	200669477	200669901
chr1	200670224	200670508
chr1	200738957	200741238
chr1	200741384	200742081
chr1	200890804	200891692
chr1	201023173	201023508
chr1	201114394	201114609
chr1	201153608	201154512
chr1	201170951	201171489
chr1	201467770	201469285
chr1	201539016	201540161
chr1	201648074	201648559
chr1	201829214	201830174
chr1	201888733	201889474
chr1	201954748	201955211
chr1	201955552	201956218
chr1	201982651	201983752
chr1	202143495	202145415
chr1	202341027	202341320
chr1	202341599	202341946
chr1	202348743	202349693
chr1	202643403	202643630
chr1	202643699	202643922
chr1	202806294	202808439
chr1	202810350	202810770
chr1	202810977	202811495
chr1	202861004	202861571
chr1	202861791	202862100
chr1	202888191	202889077
chr1	202926687	202927166
chr1	202927378	202927601
chr1	202957468	202958281
chr1	202958451	202958627
chr1	202966731	202967249
chr1	202967649	202968295
chr1	203006834	203007229
chr1	203007429	203008180
chr1	203026540	203027046
chr1	203127529	203128190
chr1	203128392	203128718
chr1	203267482	203267661
chr1	203305535	203306693
chr1	203626845	203628722
chr1	203795689	203796696
chr1	203861665	203862581
chr1	204073105	204075546
chr1	204151689	204152611
chr1	204377995	204378279
chr1	204407213	204411807
chr1	204493432	204494678
chr1	204494913	204495245
chr1	204506118	204506435
chr1	204507155	204508062
chr1	204516444	204517314
chr1	204684839	204685137
chr1	204807166	204807333
chr1	204828721	204829134
chr1	205120915	205121980
chr1	205122442	205122901
chr1	205210428	205211627
chr1	205227586	205227772
chr1	205228081	205228972
chr1	205318560	205318735
chr1	205318830	205319218
chr1	205319906	205320161
chr1	205320555	205321756
chr1	205448810	205449948
chr1	205456954	205457244
chr1	205504574	205504898
chr1	205630699	205631834
chr1	205632163	205632523
chr1	205679808	205680543
chr1	205748431	205749260
chr1	205749659	205750179
chr1	205774671	205775470
chr1	205811892	205813166
chr1	205813369	205814027
chr1	206117428	206117808
chr1	206201412	206201736
chr1	206201866	206202894
chr1	206203534	206207483
chr1	206507288	206507901
chr1	206557148	206557579
chr1	206611672	206612397
chr1	206635481	206636315
chr1	206684949	206686591
chr1	207050125	207051016
chr1	207051085	207051325
chr1	207052577	207053449
chr1	207321573	207322178
chr1	207751563	207751840
chr1	207752089	207753469
chr1	207868497	207869149
chr1	208243400	208244381
chr1	209675540	209675993
chr1	209784013	209784480
chr1	209828022	209828537
chr1	209937852	209938929
chr1	210232932	210233477
chr1	210233658	210233873
chr1	210328859	210329448
chr1	211257897	211259030
chr1	211259455	211260884
chr1	211261011	211261261
chr1	211326835	211327491
chr1	211382278	211382659
chr1	211382811	211383173
chr1	211416423	211416712
chr1	211577064	211579183
chr1	211579410	211579836
chr1	211675013	211675649
chr1	211675773	211676049
chr1	211829548	211830801
chr1	212034589	212035009
chr1	212035772	212037160
chr1	212284552	212285065
chr1	212285423	212287241
chr1	212414158	212414899
chr1	212432969	212433928
chr1	212558794	212558961
chr1	212607654	212608397
chr1	212608813	212610413
chr1	212699738	212701115
chr1	212791033	212791776
chr1	212791933	212792689
chr1	212857439	212857758
chr1	212857849	212858078
chr1	212858283	212859759
chr1	212859938	212860109
chr1	212950202	212950369
chr1	212950570	212951342
chr1	213014659	213015821
chr1	213051286	213051770
chr1	213982676	213983010
chr1	213987307	213987818
chr1	213987920	213989912
chr1	214280683	214280957
chr1	214281186	214282375
chr1	214549544	214550032
chr1	214550257	214551613
chr1	214551993	214552435
chr1	214602582	214602872
chr1	214603258	214604407
chr1	215083096	215083379
chr1	215566713	215568397
chr1	215568551	215568731
[truncated: 21,073 more rows]

## Sheet: Supplementary Data 5
chr1	1427979	1428002
chr1	1427999	1428022
chr1	5991774	5991797
chr1	6580581	6580604
chr1	6613915	6613938
chr1	9690111	9690134
chr1	13583899	13583922
chr1	13749967	13749990
chr1	14598758	14598781
chr1	14598957	14598980
chr1	15684654	15684677
chr1	19209460	19209483
chr1	20485863	20485886
chr1	20486161	20486184
chr1	23342319	23342342
chr1	25800506	25800529
chr1	26111442	26111465
chr1	26696339	26696362
chr1	26696340	26696363
chr1	26696508	26696531
chr1	27235144	27235167
chr1	27602978	27603001
chr1	27603643	27603666
chr1	27603927	27603950
chr1	27603940	27603963
chr1	28260118	28260141
chr1	28260130	28260153
chr1	28260140	28260163
chr1	28260149	28260172
chr1	31064764	31064787
chr1	31064767	31064790
chr1	31938212	31938235
chr1	32651239	32651262
chr1	33181462	33181485
chr1	35269532	35269555
chr1	36157033	36157056
chr1	36157660	36157683
chr1	36307491	36307514
chr1	37793753	37793776
chr1	37793769	37793792
chr1	37989494	37989517
chr1	38005131	38005154
chr1	39955414	39955437
chr1	41361886	41361909
chr1	42380208	42380231
chr1	42682596	42682619
chr1	42682851	42682874
chr1	43367016	43367039
chr1	43367637	43367660
chr1	43367647	43367670
chr1	43531004	43531027
chr1	43532255	43532278
chr1	43979648	43979671
chr1	45686860	45686883
chr1	45750377	45750400
chr1	46303043	46303066
chr1	46341240	46341263
chr1	47333867	47333890
chr1	47997464	47997487
chr1	48472101	48472124
chr1	50968077	50968100
chr1	50976519	50976542
chr1	52553113	52553136
chr1	52553116	52553139
chr1	52553336	52553359
chr1	53062136	53062159
chr1	54407153	54407176
chr1	54489177	54489200
chr1	55214651	55214674
chr1	61050215	61050238
chr1	61050923	61050946
chr1	61050970	61050993
chr1	61077122	61077145
chr1	61082200	61082223
chr1	61083754	61083777
chr1	61083757	61083780
chr1	64745031	64745054
chr1	64745775	64745798
chr1	65066731	65066754
chr1	65148138	65148161
chr1	65148156	65148179
chr1	67833194	67833217
chr1	70221709	70221732
chr1	74732601	74732624
chr1	77888820	77888843
chr1	84506336	84506359
chr1	85580850	85580873
chr1	87334788	87334811
chr1	88891126	88891149
chr1	89524693	89524716
chr1	91886312	91886335
chr1	91886322	91886345
chr1	99005171	99005194
chr1	103107250	103107273
chr1	109509930	109509953
chr1	109620885	109620908
chr1	109621081	109621104
chr1	111756252	111756275
chr1	113390642	113390665
chr1	113811967	113811990
chr1	114510925	114510948
chr1	114510928	114510951
chr1	116373609	116373632
chr1	116373918	116373941
chr1	116909992	116910015
chr1	117121528	117121551
chr1	117367316	117367339
chr1	120180545	120180568
chr1	120341521	120341544
chr1	120341830	120341853
chr1	120912543	120912566
chr1	120913314	120913337
chr1	120913623	120913646
chr1	121184145	121184168
chr1	121396183	121396206
chr1	143971796	143971819
chr1	144076712	144076735
chr1	144077924	144077947
chr1	144077982	144078005
chr1	144077987	144078010
chr1	145096170	145096193
chr1	145215443	145215466
chr1	145215752	145215775
chr1	145216523	145216546
chr1	145505422	145505445
chr1	145823345	145823368
chr1	145917925	145917948
chr1	147670222	147670245
chr1	148078576	148078599
chr1	148459406	148459429
chr1	148459715	148459738
chr1	148460489	148460512
chr1	148791983	148792006
chr1	148844836	148844859
chr1	149176114	149176137
chr1	149176423	149176446
chr1	149285389	149285412
chr1	149338246	149338269
chr1	149606638	149606661
chr1	149607418	149607441
chr1	149607727	149607750
chr1	150268820	150268843
chr1	150696781	150696804
chr1	151146379	151146402
chr1	151189962	151189985
chr1	151457584	151457607
chr1	151459391	151459414
chr1	154324976	154324999
chr1	155002612	155002635
chr1	155002751	155002774
chr1	155127757	155127780
chr1	155129281	155129304
chr1	155195036	155195059
chr1	155195251	155195274
chr1	155562824	155562847
chr1	155688698	155688721
chr1	155978438	155978461
chr1	155979045	155979068
chr1	156082226	156082249
chr1	156675640	156675663
chr1	156752533	156752556
chr1	159854481	159854504
chr1	160343566	160343589
chr1	160400638	160400661
chr1	166165846	166165869
chr1	166165849	166165872
chr1	167221450	167221473
chr1	167936850	167936873
chr1	169106631	169106654
chr1	170074152	170074175
chr1	170663097	170663120
chr1	173868547	173868570
chr1	174021689	174021712
chr1	174022313	174022336
chr1	176207033	176207056
chr1	177164767	177164790
chr1	177164915	177164938
chr1	179882375	179882398
chr1	179883442	179883465
chr1	179883809	179883832
chr1	180229998	180230021
chr1	180230212	180230235
chr1	180230215	180230238
chr1	182029983	182030006
chr1	183471624	183471647
chr1	183635488	183635511
chr1	184387281	184387304
chr1	185317784	185317807
chr1	197201320	197201343
chr1	197902334	197902357
chr1	201955576	201955599
chr1	203127633	203127656
chr1	203127642	203127665
chr1	203127680	203127703
chr1	205211583	205211606
chr1	205457129	205457152
chr1	205457138	205457161
chr1	205504595	205504618
chr1	205504598	205504621
chr1	205504617	205504640
chr1	205504644	205504667
chr1	206117530	206117553
chr1	206202680	206202703
chr1	206635848	206635871
chr1	211259458	211259481
chr1	212285835	212285858
chr1	212285847	212285870
chr1	212609374	212609397
chr1	215083189	215083212
chr1	220094081	220094104
chr1	220271929	220271952
chr1	220528634	220528657
chr1	221743179	221743202
chr1	224433584	224433607
chr1	224434034	224434057
chr1	224434471	224434494
chr1	224434524	224434547
chr1	224434527	224434550
chr1	224617546	224617569
chr1	225427738	225427761
chr1	226083275	226083298
chr1	226110721	226110744
chr1	226122591	226122614
chr1	226186542	226186565
chr1	226186554	226186577
chr1	226309378	226309401
chr1	226549152	226549175
chr1	233327586	233327609
chr1	234609519	234609542
chr1	240092263	240092286
chr1	241639668	241639691
chr1	242524574	242524597
chr1	243254724	243254747
chr1	243849433	243849456
chr1	243850105	243850128
chr1	243850151	243850174
chr1	244048864	244048887
chr1	246931749	246931772
chr10	135378	135401
chr10	3783928	3783951
chr10	5413040	5413063
chr10	5978221	5978244
chr10	5978224	5978247
chr10	8053885	8053908
chr10	11165389	11165412
chr10	12349458	12349481
chr10	12349460	12349483
chr10	12349473	12349496
chr10	13347718	13347741
chr10	14174287	14174310
chr10	14839020	14839043
chr10	15168277	15168300
chr10	21516552	21516575
chr10	21524593	21524616
chr10	21525616	21525639
chr10	21535119	21535142
chr10	22321127	22321150
chr10	22321141	22321164
chr10	22714131	22714154
chr10	28533526	28533549
chr10	28533927	28533950
chr10	31319146	31319169
chr10	31319165	31319188
chr10	31319172	31319195
chr10	31319179	31319202
chr10	31929804	31929827
chr10	32958004	32958027
chr10	33335434	33335457
chr10	35126949	35126972
chr10	35127248	35127271
chr10	43648466	43648489
chr10	46030252	46030275
chr10	46597751	46597774
chr10	46597793	46597816
chr10	46597794	46597817
chr10	47744027	47744050
chr10	47744028	47744051
chr10	47744070	47744093
chr10	50623414	50623437
chr10	59906299	59906322
chr10	61903174	61903197
chr10	61903263	61903286
chr10	61904082	61904105
chr10	62814982	62815005
chr10	67884958	67884981
chr10	68561689	68561712
chr10	71965071	71965094
chr10	72216468	72216491
chr10	72216471	72216494
chr10	73625366	73625389
chr10	74825514	74825537
chr10	77637472	77637495
chr10	79070830	79070853
chr10	79446466	79446489
chr10	80079551	80079574
chr10	84139754	84139777
chr10	87203999	87204022
chr10	87204000	87204023
chr10	87204042	87204065
chr10	88880180	88880203
chr10	88880431	88880454
chr10	92240156	92240179
chr10	96832968	96832991
chr10	97319492	97319515
chr10	97334511	97334534
chr10	99732418	99732441
chr10	100185375	100185398
chr10	100347190	100347213
chr10	100347846	100347869
chr10	100829200	100829223
chr10	101067129	101067152
chr10	101067135	101067158
chr10	101067139	101067162
chr10	101067145	101067168
chr10	101067149	101067172
chr10	101292363	101292386
chr10	101694624	101694647
chr10	101818137	101818160
chr10	101840059	101840082
chr10	102395099	102395122
chr10	102395101	102395124
chr10	102743989	102744012
chr10	103192859	103192882
chr10	103555282	103555305
chr10	103855768	103855791
chr10	103855772	103855795
chr10	104232101	104232124
chr10	104255349	104255372
chr10	110008162	110008185
chr10	110304760	110304783
chr10	112951132	112951155
chr10	112951683	112951706
chr10	114173834	114173857
chr10	114767981	114768004
chr10	115094109	115094132
chr10	118754638	118754661
chr10	119165490	119165513
chr10	119542716	119542739
chr10	119596521	119596544
chr10	119651451	119651474
chr10	122462917	122462940
chr10	122980535	122980558
chr10	123154422	123154445
chr10	124418120	124418143
chr10	124450076	124450099
chr10	124462056	124462079
chr10	124791406	124791429
chr10	124917075	124917098
chr10	124917078	124917101
chr10	125160191	125160214
chr10	127196444	127196467
chr10	128126281	128126304
chr10	132187855	132187878
chr10	132942660	132942683
chr10	133394899	133394922
chr11	208337	208360
chr11	237183	237206
chr11	450895	450918
chr11	1336328	1336351
chr11	1336367	1336390
chr11	3841580	3841603
chr11	8871264	8871287
chr11	9091737	9091760
chr11	10751602	10751625
chr11	10807348	10807371
chr11	10808765	10808788
chr11	14499433	14499456
chr11	14645177	14645200
chr11	16605557	16605580
chr11	16606959	16606982
chr11	16607013	16607036
chr11	17014256	17014279
chr11	17389194	17389217
chr11	17735478	17735501
chr11	17735894	17735917
chr11	30585987	30586010
chr11	31810749	31810772
chr11	32893025	32893048
chr11	32893028	32893051
chr11	32893177	32893200
chr11	32893186	32893209
chr11	35141863	35141886
chr11	35662608	35662631
chr11	36376295	36376318
chr11	36376311	36376334
chr11	36376320	36376343
chr11	36376321	36376344
chr11	40293329	40293352
chr11	41458545	41458568
chr11	43579176	43579199
chr11	46120553	46120576
chr11	46120836	46120859
chr11	46121133	46121156
chr11	46122360	46122383
chr11	46333282	46333305
chr11	47249409	47249432
chr11	47408787	47408810
chr11	47552936	47552959
chr11	47847643	47847666
chr11	47981454	47981477
chr11	57324360	57324383
chr11	57567510	57567533
chr11	57638411	57638434
chr11	57638412	57638435
chr11	58578623	58578646
chr11	59615495	59615518
chr11	61161971	61161994
chr11	62665970	62665993
chr11	62881774	62881797
chr11	62881786	62881809
chr11	63986634	63986657
chr11	63986643	63986666
chr11	64226508	64226531
chr11	64285832	64285855
chr11	65181889	65181912
chr11	65833530	65833553
chr11	65919648	65919671
chr11	65919886	65919909
chr11	66001855	66001878
chr11	66467044	66467067
chr11	68903683	68903706
chr11	69642012	69642035
chr11	71448990	71449013
chr11	72674455	72674478
chr11	74949319	74949342
chr11	76208608	76208631
chr11	76210028	76210051
chr11	76445825	76445848
chr11	77473771	77473794
chr11	77474142	77474165
chr11	77474176	77474199
chr11	77474185	77474208
chr11	77820097	77820120
chr11	78080104	78080127
chr11	79440215	79440238
chr11	83156677	83156700
chr11	93742177	93742200
chr11	100687613	100687636
chr11	102111490	102111513
chr11	103109528	103109551
chr11	107018555	107018578
chr11	110092876	110092899
chr11	112074312	112074335
chr11	116193769	116193792
chr11	116193832	116193855
chr11	117179211	117179234
chr11	117231361	117231384
chr11	118435336	118435359
chr11	118436443	118436466
chr11	118436623	118436646
chr11	118437617	118437640
chr11	118922679	118922702
chr11	118929218	118929241
chr11	118929431	118929454
chr11	118929561	118929584
chr11	118929570	118929593
chr11	119094816	119094839
chr11	119101155	119101178
chr11	119101256	119101279
chr11	119102293	119102316
chr11	120325427	120325450
chr11	120512039	120512062
chr11	121723230	121723253
chr11	122100497	122100520
chr11	125164935	125164958
chr11	126211976	126211999
chr11	126268585	126268608
chr11	128905477	128905500
chr11	128905746	128905769
chr11	130070917	130070940
chr11	130314017	130314040
chr11	131910756	131910779
chr11	131911188	131911211
chr11	134412094	134412117
chr12	752786	752809
chr12	1662333	1662356
chr12	1662373	1662396
chr12	1691119	1691142
chr12	1691137	1691160
chr12	2959168	2959191
chr12	3077599	3077622
chr12	4275446	4275469
chr12	4275461	4275484
chr12	6689200	6689223
chr12	6778517	6778540
chr12	6821927	6821950
chr12	6827988	6828011
chr12	6828352	6828375
chr12	6828356	6828379
chr12	6828365	6828388
chr12	6829397	6829420
chr12	6852829	6852852
chr12	6852834	6852857
chr12	6852896	6852919
chr12	6927743	6927766
chr12	7130173	7130196
chr12	8697525	8697548
chr12	8698700	8698723
chr12	8949456	8949479
chr12	10723373	10723396
chr12	12562372	12562395
chr12	12611924	12611947
chr12	13980649	13980672
chr12	14802696	14802719
chr12	15882522	15882545
chr12	16347685	16347708
chr12	16606525	16606548
chr12	19439889	19439912
chr12	19439892	19439915
chr12	22625939	22625962
chr12	23949704	23949727
chr12	24562749	24562772
chr12	25251063	25251086
chr12	25959274	25959297
chr12	26938113	26938136
chr12	30754864	30754887
chr12	31118594	31118617
chr12	39443490	39443513
chr12	42237794	42237817
chr12	45729609	45729632
chr12	45729627	45729650
chr12	45729640	45729663
chr12	46383663	46383686
chr12	47819999	47820022
chr12	47820003	47820026
chr12	48956675	48956698
chr12	48956678	48956701
chr12	48956898	48956921
chr12	48957425	48957448
chr12	49264681	49264704
chr12	49622210	49622233
chr12	50505645	50505668
chr12	51026070	51026093
chr12	51848313	51848336
chr12	53180924	53180947
chr12	53231984	53232007
chr12	53252609	53252632
chr12	53299770	53299793
chr12	53452218	53452241
chr12	53452221	53452244
chr12	53452234	53452257
chr12	53499491	53499514
chr12	54418430	54418453
chr12	54419499	54419522
chr12	55728735	55728758
chr12	55745577	55745600
chr12	55745587	55745610
chr12	55966908	55966931
chr12	56007654	56007677
chr12	56128368	56128391
chr12	56157663	56157686
chr12	56158870	56158893
chr12	56158874	56158897
chr12	56189506	56189529
chr12	56221872	56221895
chr12	57089091	57089114
chr12	57089781	57089804
chr12	57128863	57128886
chr12	57430920	57430943
chr12	57460114	57460137
chr12	57475725	57475748
chr12	57523064	57523087
chr12	57549888	57549911
chr12	57611754	57611777
chr12	57632705	57632728
chr12	57632708	57632731
chr12	57738803	57738826
chr12	57745538	57745561
chr12	57754541	57754564
chr12	57755622	57755645
chr12	57844893	57844916
chr12	59596246	59596269
chr12	63844673	63844696
chr12	64612125	64612148
chr12	64824395	64824418
chr12	64825256	64825279
chr12	65278516	65278539
chr12	65824936	65824959
chr12	65824961	65824984
chr12	79934965	79934988
chr12	89354711	89354734
chr12	93571529	93571552
chr12	93571817	93571840
chr12	94148645	94148668
chr12	95073137	95073160
chr12	96985738	96985761
chr12	103495414	103495437
chr12	103495420	103495443
chr12	103495480	103495503
chr12	103929825	103929848
chr12	106303406	106303429
chr12	106583215	106583238
chr12	106955638	106955661
chr12	109097838	109097861
chr12	110742633	110742656
chr12	110742798	110742821
chr12	111407028	111407051
chr12	113056667	113056690
chr12	113056670	113056693
chr12	116277608	116277631
chr12	116277611	116277634
chr12	116277614	116277637
chr12	116277965	116277988
chr12	116534065	116534088
chr12	116534141	116534164
chr12	116737505	116737528
chr12	116737600	116737623
chr12	116737616	116737639
chr12	116881527	116881550
chr12	116881530	116881553
chr12	117188981	117189004
chr12	120469316	120469339
chr12	120495694	120495717
chr12	120688959	120688982
chr12	120711160	120711183
chr12	121295473	121295496
chr12	121580111	121580134
chr12	122525504	122525527
chr12	123436362	123436385
chr12	123532703	123532726
chr12	123671468	123671491
chr12	130716315	130716338
chr12	131829043	131829066
chr12	132888035	132888058
chr12_KI270835v1_alt	6884	6907
chr12_KI270835v1_alt	7205	7228
chr13	20525637	20525660
chr13	21141000	21141023
chr13	24161973	24161996
chr13	28138467	28138490
chr13	28138470	28138493
chr13	28138474	28138497
chr13	28138477	28138500
chr13	28138688	28138711
chr13	28139345	28139368
chr13	30421847	30421870
chr13	30421898	30421921
chr13	30421920	30421943
chr13	30421942	30421965
chr13	30422021	30422044
chr13	46387069	46387092
chr13	46553532	46553555
chr13	49691189	49691212
chr13	51451905	51451928
chr13	51451939	51451962
chr13	76886258	76886281
chr13	77026706	77026729
chr13	79405833	79405856
chr13	80339074	80339097
chr13	91347891	91347914
chr13	94602080	94602103
chr13	95644067	95644090
chr13	99971173	99971196
chr13	99985203	99985226
chr13	102800780	102800803
chr13	110714084	110714107
chr13	112969274	112969297
chr13	113208157	113208180
chr14	20343751	20343774
chr14	20470729	20470752
chr14	21070056	21070079
chr14	21097813	21097836
chr14	21098106	21098129
chr14	21269271	21269294
chr14	21525841	21525864
chr14	21525845	21525868
chr14	21525857	21525880
chr14	21526577	21526600
chr14	22872127	22872150
chr14	23094698	23094721
chr14	23302754	23302777
chr14	23551646	23551669
chr14	23551649	23551672
chr14	23551667	23551690
chr14	24036390	24036413
chr14	24051608	24051631
chr14	26597210	26597233
chr14	28764910	28764933
chr14	28767243	28767266
chr14	28767582	28767605
chr14	28767591	28767614
chr14	28767780	28767803
chr14	28775110	28775133
chr14	31026402	31026425
chr14	32934621	32934644
chr14	32939956	32939979
chr14	39103258	39103281
chr14	49620171	49620194
chr14	50231710	50231733
chr14	50945207	50945230
chr14	50945216	50945239
chr14	50945220	50945243
chr14	54489468	54489491
chr14	54509418	54509441
chr14	54567343	54567366
chr14	58299179	58299202
chr14	58299188	58299211
chr14	59189222	59189245
chr14	59870819	59870842
chr14	60648564	60648587
chr14	60721635	60721658
chr14	63543154	63543177
chr14	63543163	63543186
chr14	63853246	63853269
chr14	64505244	64505267
chr14	64880141	64880164
chr14	65101712	65101735
chr14	65102189	65102212
chr14	66508245	66508268
chr14	68791655	68791678
chr14	68792169	68792192
chr14	68794138	68794161
chr14	69260127	69260150
chr14	70822718	70822741
chr14	70822741	70822764
chr14	70822757	70822780
chr14	72926660	72926683
chr14	73058832	73058855
chr14	73458331	73458354
chr14	73458343	73458366
chr14	74083855	74083878
chr14	77098434	77098457
chr14	90382515	90382538
chr14	90398114	90398137
chr14	90398117	90398140
chr14	92039546	92039569
chr14	92106327	92106350
chr14	99604897	99604920
chr14	100239364	100239387
chr14	100306180	100306203
chr14	100306386	100306409
chr14	101761038	101761061
chr14	101761062	101761085
chr14	101761086	101761109
chr14	102509532	102509555
chr14	103056763	103056786
chr14	103521142	103521165
chr14	103629976	103629999
chr14	104815719	104815742
chr14	104933802	104933825
chr14	105420120	105420143
chr15	34366451	34366474
chr15	36887455	36887478
chr15	37099706	37099729
chr15	37099727	37099750
chr15	37099731	37099754
chr15	37100067	37100090
chr15	37100772	37100795
chr15	37101235	37101258
chr15	38073284	38073307
chr15	38252504	38252527
chr15	38253069	38253092
chr15	41559185	41559208
chr15	43370425	43370448
chr15	43493121	43493144
chr15	43793216	43793239
chr15	49045938	49045961
chr15	49155309	49155332
chr15	49155319	49155342
chr15	52567994	52568017
chr15	52679784	52679807
chr15	52679785	52679808
chr15	52679788	52679811
chr15	52679794	52679817
chr15	55587559	55587582
chr15	56243368	56243391
chr15	56243400	56243423
chr15	60397623	60397646
chr15	61228815	61228838
chr15	61228888	61228911
chr15	61229015	61229038
chr15	64046385	64046408
chr15	64461022	64461045
chr15	64775850	64775873
chr15	65133501	65133524
chr15	65378036	65378059
chr15	68578899	68578922
chr15	68578942	68578965
chr15	68817654	68817677
chr15	70764207	70764230
chr15	72230540	72230563
chr15	72474438	72474461
chr15	73052455	73052478
chr15	73633275	73633298
chr15	74616216	74616239
chr15	74890293	74890316
chr15	75348366	75348389
chr15	75368336	75368359
chr15	75451621	75451644
chr15	75451625	75451648
chr15	75639832	75639855
chr15	75639835	75639858
chr15	75647824	75647847
chr15	75647831	75647854
chr15	76905363	76905386
chr15	77419741	77419764
chr15	88256797	88256820
chr15	88256801	88256824
chr15	88256880	88256903
chr15	88256925	88256948
chr15	90001889	90001912
chr15	90001895	90001918
chr15	90001898	90001921
chr15	91853680	91853703
chr15	91853686	91853709
chr15	96331542	96331565
chr15	96331569	96331592
chr15	96337142	96337165
chr15	96337465	96337488
chr15	97961809	97961832
chr15	98647812	98647835
chr15	98651159	98651182
chr15	99566614	99566637
chr15	100603411	100603434
chr16	138288	138311
chr16	228746	228769
chr16	680528	680551
chr16	706086	706109
chr16	728922	728945
chr16	1414517	1414540
chr16	1475398	1475421
chr16	1494108	1494131
chr16	1614113	1614136
chr16	1706947	1706970
chr16	1707042	1707065
chr16	2148826	2148849
chr16	2721508	2721531
chr16	2753028	2753051
chr16	3880047	3880070
chr16	3880457	3880480
chr16	4316482	4316505
chr16	8674419	8674442
chr16	9092031	9092054
chr16	9092725	9092748
chr16	11742695	11742718
chr16	14301863	14301886
chr16	17470911	17470934
chr16	18571042	18571065
chr16	18571043	18571066
chr16	18926176	18926199
chr16	19168192	19168215
chr16	20073687	20073710
chr16	21502006	21502029
chr16	22437261	22437284
chr16	23149103	23149126
chr16	23510087	23510110
chr16	24539237	24539260
chr16	24730732	24730755
chr16	24730733	24730756
chr16	24730735	24730758
chr16	28403419	28403442
chr16	28711863	28711886
chr16	28846191	28846214
chr16	28879740	28879763
chr16	29812042	29812065
chr16	29812598	29812621
chr16	29816261	29816284
chr16	29900881	29900904
chr16	29900899	29900922
chr16	29974796	29974819
chr16	30183199	30183222
chr16	30183208	30183231
chr16	30183663	30183686
chr16	30183666	30183689
chr16	30378840	30378863
chr16	30407981	30408004
chr16	30748670	30748693
chr16	30923549	30923572
chr16	30923554	30923577
chr16	30923558	30923581
chr16	30923566	30923589
chr16	31010660	31010683
chr16	31073756	31073779
chr16	31472115	31472138
chr16	46829948	46829971
chr16	49855552	49855575
chr16	49855597	49855620
chr16	50153372	50153395
chr16	53055479	53055502
chr16	53131006	53131029
chr16	54286800	54286823
chr16	54928394	54928417
chr16	54930948	54930971
chr16	56424784	56424807
chr16	56424876	56424899
chr16	56730460	56730483
chr16	56932853	56932876
chr16	57093493	57093516
chr16	57245710	57245733
chr16	57999997	58000020
chr16	58001660	58001683
chr16	65122131	65122154
chr16	65123250	65123273
chr16	66605480	66605503
chr16	67030292	67030315
chr16	67529060	67529083
chr16	68449085	68449108
chr16	69132282	69132305
chr16	69565758	69565781
chr16	70380564	70380587
chr16	71289629	71289652
chr16	71289646	71289669
chr16	71289649	71289672
chr16	71289656	71289679
chr16	71809339	71809362
chr16	72425804	72425827
chr16	73059192	73059215
chr16	73059203	73059226
chr16	74999320	74999343
chr16	81444938	81444961
chr16	81445923	81445946
chr16	81446140	81446163
chr16	85554777	85554800
chr16	85611245	85611268
chr16	85611305	85611328
chr16	85611308	85611331
chr16	85613709	85613732
chr16	85613913	85613936
chr16	87392705	87392728
chr16	87635816	87635839
chr16	88803778	88803801
chr16	88856582	88856605
chr16	89192012	89192035
chr16	89192015	89192038
chr16	89922710	89922733
chr16_KI270855v1_alt	16168	16191
chr16_KI270855v1_alt	16846	16869
chr17	1399637	1399660
chr17	1490814	1490837
chr17	2399170	2399193
chr17	2593908	2593931
chr17	2593923	2593946
chr17	2594128	2594151
chr17	4144089	4144112
chr17	4940826	4940849
chr17	5112361	5112384
chr17	7217277	7217300
chr17	7238282	7238305
chr17	7238414	7238437
chr17	7251399	7251422
chr17	7307819	7307842
chr17	7561968	7561991
chr17	7842865	7842888
chr17	8126520	8126543
chr17	8745935	8745958
chr17	14302815	14302838
chr17	15684249	15684272
chr17	16491709	16491732
chr17	18412361	18412384
chr17	18412363	18412386
chr17	18698037	18698060
chr17	20532061	20532084
chr17	20532063	20532086
chr17	20532155	20532178
chr17	28041884	28041907
chr17	28372582	28372605
chr17	28552225	28552248
chr17	28644853	28644876
chr17	28644919	28644942
chr17	28710976	28710999
chr17	28717146	28717169
chr17	28949310	28949333
chr17	28949745	28949768
chr17	28951009	28951032
chr17	29390814	29390837
chr17	29390817	29390840
chr17	29391119	29391142
chr17	30731708	30731731
chr17	30731751	30731774
chr17	30731760	30731783
chr17	31095109	31095132
chr17	31095774	31095797
chr17	31937069	31937092
chr17	31937089	31937112
chr17	31937121	31937144
chr17	34962058	34962081
chr17	36602653	36602676
chr17	38705858	38705881
chr17	38870672	38870695
chr17	39402287	39402310
chr17	40063914	40063937
chr17	40121711	40121734
chr17	40121857	40121880
chr17	40122222	40122245
chr17	41666878	41666901
chr17	41864802	41864825
chr17	42181045	42181068
chr17	42675103	42675126
chr17	42682696	42682719
chr17	42682705	42682728
chr17	42744820	42744843
chr17	42834117	42834140
chr17	43025279	43025302
chr17	43720951	43720974
chr17	43907331	43907354
chr17	44142360	44142383
chr17	44142434	44142457
chr17	44557404	44557427
chr17	44759281	44759304
chr17	45161338	45161361
chr17	47650131	47650154
chr17	47896244	47896267
chr17	48101210	48101233
chr17	48625685	48625708
chr17	49362015	49362038
chr17	49576747	49576770
chr17	50151019	50151042
chr17	50865489	50865512
chr17	51260923	51260946
chr17	54967579	54967602
chr17	56960659	56960682
chr17	57256631	57256654
chr17	57988037	57988060
chr17	58084054	58084077
chr17	59154289	59154312
chr17	59332926	59332949
chr17	60134612	60134635
chr17	60525936	60525959
chr17	62065313	62065336
chr17	63741465	63741488
chr17	63741469	63741492
chr17	63774261	63774284
chr17	63998562	63998585
chr17	64661893	64661916
chr17	65055055	65055078
chr17	66191954	66191977
chr17	67245426	67245449
chr17	67825668	67825691
chr17	67826573	67826596
chr17	68206474	68206497
chr17	72122045	72122068
chr17	72122480	72122503
chr17	73192336	73192359
chr17	73644484	73644507
chr17	75262466	75262489
chr17	75288725	75288748
chr17	75288728	75288751
chr17	75404544	75404567
chr17	75515462	75515485
chr17	75517103	75517126
chr17	75785073	75785096
chr17	75785074	75785097
chr17	75877675	75877698
chr17	76141418	76141441
chr17	76384019	76384042
chr17	77140963	77140986
chr17	77141330	77141353
chr17	77141333	77141356
chr17	77375028	77375051
chr17	77375031	77375054
chr17	77528402	77528425
chr17	77528736	77528759
chr17	78169100	78169123
chr17	78186685	78186708
chr17	78186690	78186713
chr17	78186695	78186718
chr17	78254197	78254220
chr17	78359552	78359575
chr17	80261118	80261141
chr17	80455226	80455249
chr17	81344076	81344099
chr17	81344457	81344480
chr17	81396881	81396904
chr17	82273037	82273060
chr17	82293198	82293221
chr17_GL000258v2_alt	593934	593957
chr17_KI270857v1_alt	2740781	2740804
chr17_KI270857v1_alt	2740834	2740857
chr17_KI270857v1_alt	2740869	2740892
chr17_KI270857v1_alt	2740876	2740899
chr17_KI270857v1_alt	2741177	2741200
chr17_KI270857v1_alt	2783563	2783586
chr17_KI270857v1_alt	2783572	2783595
chr17_KI270862v1_alt	18084	18107
chr17_KI270862v1_alt	341663	341686
chr17_KI270862v1_alt	341756	341779
chr17_KI270910v1_alt	18084	18107
chr18	812312	812335
chr18	3450968	3450991
chr18	3452209	3452232
chr18	5895702	5895725
chr18	9708554	9708577
chr18	12657428	12657451
chr18	21599696	21599719
chr18	21600702	21600725
chr18	21703206	21703229
chr18	21741375	21741398
chr18	23453656	23453679
chr18	24014736	24014759
chr18	26548256	26548279
chr18	26548717	26548740
chr18	26656032	26656055
chr18	26656056	26656079
chr18	32771984	32772007
chr18	34224961	34224984
chr18	34710519	34710542
chr18	35289836	35289859
chr18	46071935	46071958
chr18	46916788	46916811
chr18	47930580	47930603
chr18	47931015	47931038
chr18	48539125	48539148
chr18	49561561	49561584
chr18	50194206	50194229
chr18	54223985	54224008
chr18	55588247	55588270
chr18	55588256	55588279
chr18	57435526	57435549
chr18	58044205	58044228
chr18	58672097	58672120
chr18	58864100	58864123
chr18	58864136	58864159
chr18	59900511	59900534
chr18	62186557	62186580
chr18	63422138	63422161
chr18	63422145	63422168
chr18	70288726	70288749
chr18	74598069	74598092
chr18	74598072	74598095
chr18	74598203	74598226
chr18	75209480	75209503
chr18	76451278	76451301
chr18	79394082	79394105
chr18	79394392	79394415
chr19	344489	344512
chr19	460463	460486
chr19	532465	532488
chr19	913000	913023
chr19	1173916	1173939
chr19	1236829	1236852
chr19	1250944	1250967
chr19	3061990	3062013
chr19	3367228	3367251
chr19	3367474	3367497
chr19	3699762	3699785
chr19	4007951	4007974
chr19	4279124	4279147
chr19	4402834	4402857
chr19	4472448	4472471
chr19	4472451	4472474
chr19	4472454	4472477
chr19	4759744	4759767
chr19	5293921	5293944
chr19	5339956	5339979
chr19	6740972	6740995
chr19	7925638	7925661
chr19	8149375	8149398
chr19	8268827	8268850
chr19	8610946	8610969
chr19	9828292	9828315
chr19	9913711	9913734
chr19	10290968	10290991
chr19	10334097	10334120
chr19	10404756	10404779
chr19	10424201	10424224
chr19	10603097	10603120
chr19	12723411	12723434
chr19	12833905	12833928
chr19	12996512	12996535
chr19	13116440	13116463
chr19	13118794	13118817
chr19	13843212	13843235
chr19	13952691	13952714
chr19	14007062	14007085
chr19	14090505	14090528
chr19	14090508	14090531
chr19	14433466	14433489
chr19	14690169	14690192
chr19	14690178	14690201
chr19	15200321	15200344
chr19	15332327	15332350
chr19	16077279	16077302
chr19	16628694	16628717
chr19	16661852	16661875
chr19	17075979	17076002
chr19	17236094	17236117
chr19	17236106	17236129
chr19	17244424	17244447
chr19	17309632	17309655
chr19	17447960	17447983
chr19	17686818	17686841
chr19	17686822	17686845
chr19	17948225	17948248
chr19	17948228	17948251
chr19	18419419	18419442
chr19	18520917	18520940
chr19	18594629	18594652
chr19	18594632	18594655
chr19	18636492	18636515
chr19	18683649	18683672
chr19	18683915	18683938
chr19	18896445	18896468
chr19	19643103	19643126
chr19	31349473	31349496
chr19	34172839	34172862
chr19	35031322	35031345
chr19	36114430	36114453
chr19	36214930	36214953
chr19	37906854	37906877
chr19	38229018	38229041
chr19	38388667	38388690
chr19	38388674	38388697
chr19	38389778	38389801
chr19	38390033	38390056
chr19	38619939	38619962
chr19	38649784	38649807
chr19	39126438	39126461
chr19	39413409	39413432
chr19	39481538	39481561
chr19	39833894	39833917
chr19	40284982	40285005
chr19	40366191	40366214
chr19	40465449	40465472
chr19	40689533	40689556
chr19	40799891	40799914
chr19	40799893	40799916
chr19	41219045	41219068
chr19	41219683	41219706
chr19	41220213	41220236
chr19	41264404	41264427
chr19	41265851	41265874
chr19	41353491	41353514
chr19	42069943	42069966
chr19	42255321	42255344
chr19	42269497	42269520
chr19	42269559	42269582
chr19	45079715	45079738
chr19	45251420	45251443
chr19	45444255	45444278
chr19	45507828	45507851
chr19	45767965	45767988
chr19	45768893	45768916
chr19	46601878	46601901
chr19	46660171	46660194
chr19	46660288	46660311
chr19	46715966	46715989
chr19	46861030	46861053
chr19	46861447	46861470
chr19	47111122	47111145
chr19	47112362	47112385
chr19	47228276	47228299
chr19	47228279	47228302
chr19	47230572	47230595
chr19	47418723	47418746
chr19	47418769	47418792
chr19	47418814	47418837
chr19	47418890	47418913
chr19	47422144	47422167
chr19	47778279	47778302
chr19	48170804	48170827
chr19	48394007	48394030
chr19	48646185	48646208
chr19	48646192	48646215
chr19	48874544	48874567
chr19	49119361	49119384
chr19	49119364	49119387
chr19	49119367	49119390
chr19	49474522	49474545
chr19	49591374	49591397
chr19	49591466	49591489
chr19	50568320	50568343
chr19	51688643	51688666
chr19	51690932	51690955
chr19	51691033	51691056
chr19	51691070	51691093
chr19	51691239	51691262
chr19	52397429	52397452
chr19	55258253	55258276
chr19	55284480	55284503
chr19	55284483	55284506
chr19	55284609	55284632
chr19	55339101	55339124
chr19	55370255	55370278
chr19	55600821	55600844
chr19	55642511	55642534
chr19	56594971	56594994
chr19	56594978	56595001
chr19	57664207	57664230
chr19	58381699	58381722
chr19_GL383574v1_alt	20580	20603
chr1_KI270763v1_alt	266832	266855
chr1_KI270763v1_alt	865893	865916
chr1_KI270763v1_alt	866565	866588
chr1_KI270763v1_alt	866611	866634
chr2	287963	287986
chr2	1743611	1743634
chr2	1743638	1743661
chr2	1743648	1743671
chr2	1743658	1743681
chr2	1743676	1743699
chr2	1743682	1743705
chr2	1743694	1743717
chr2	1743700	1743723
chr2	1743712	1743735
chr2	1743774	1743797
chr2	1744154	1744177
chr2	5691349	5691372
chr2	5692574	5692597
chr2	5694303	5694326
chr2	5694445	5694468
chr2	9629063	9629086
chr2	9951332	9951355
chr2	10912276	10912299
chr2	11344800	11344823
chr2	19358665	19358688
chr2	20449260	20449283
chr2	24971620	24971643
chr2	26849224	26849247
chr2	26971015	26971038
chr2	28393687	28393710
chr2	28393961	28393984
chr2	28754339	28754362
chr2	30147666	30147689
chr2	32010288	32010311
chr2	42568598	42568621
chr2	42568607	42568630
chr2	44941990	44942013
chr2	45650602	45650625
chr2	45652660	45652683
chr2	46699193	46699216
chr2	47783904	47783927
chr2	47905799	47905822
chr2	47905808	47905831
chr2	47905809	47905832
chr2	47905812	47905835
chr2	47906187	47906210
chr2	47906301	47906324
chr2	48530041	48530064
chr2	48530122	48530145
chr2	53787119	53787142
chr2	54456072	54456095
chr2	54456667	54456690
chr2	55419689	55419712
chr2	55616854	55616877
chr2	58428510	58428533
chr2	60553930	60553953
chr2	61066841	61066864
chr2	61470758	61470781
chr2	61537618	61537641
chr2	61695041	61695064
chr2	63051488	63051511
chr2	63841054	63841077
chr2	64454336	64454359
chr2	64653805	64653828
chr2	64865073	64865096
chr2	64865080	64865103
chr2	64988926	64988949
chr2	64988931	64988954
chr2	64988935	64988958
chr2	65436798	65436821
chr2	66434627	66434650
chr2	66439692	66439715
chr2	68252417	68252440
chr2	68252841	68252864
chr2	68319587	68319610
chr2	70767084	70767107
chr2	70767507	70767530
chr2	70767511	70767534
chr2	73284453	73284476
chr2	73385807	73385830
chr2	73385925	73385948
chr2	74457538	74457561
chr2	74554125	74554148
chr2	84881179	84881202
chr2	84905062	84905085
chr2	84971728	84971751
chr2	85133341	85133364
chr2	85539568	85539591
chr2	85596084	85596107
chr2	85754087	85754110
chr2	86337432	86337455
chr2	86441950	86441973
chr2	91477580	91477603
chr2	94272970	94272993
chr2	94273037	94273060
chr2	96305326	96305349
chr2	96325903	96325926
chr2	99182021	99182044
chr2	100820064	100820087
chr2	100820071	100820094
chr2	100820090	100820113
chr2	101697625	101697648
chr2	105144034	105144057
chr2	110212393	110212416
chr2	110576885	110576908
chr2	110677867	110677890
chr2	112138510	112138533
chr2	112646537	112646560
chr2	118088473	118088496
chr2	119679346	119679369
chr2	120013392	120013415
chr2	121530125	121530148
chr2	127526241	127526264
chr2	127675286	127675309
chr2	128317438	128317461
chr2	133266345	133266368
chr2	134120774	134120797
chr2	134120781	134120804
chr2	134919643	134919666
chr2	144517988	144518011
chr2	147845336	147845359
chr2	148021576	148021599
chr2	148021594	148021617
chr2	148644930	148644953
chr2	148875966	148875989
chr2	152098739	152098762
chr2	156333485	156333508
chr2	157875550	157875573
chr2	157876678	157876701
chr2	158970146	158970169
chr2	159615602	159615625
chr2	159712724	159712747
chr2	160493537	160493560
chr2	160493567	160493590
chr2	164621490	164621513
chr2	164621579	164621602
chr2	166376051	166376074
chr2	168455805	168455828
chr2	169584915	169584938
chr2	169824665	169824688
chr2	169828215	169828238
chr2	169828224	169828247
chr2	170770969	170770992
chr2	170929708	170929731
chr2	171160211	171160234
chr2	171160622	171160645
chr2	171160634	171160657
chr2	171522776	171522799
chr2	172084659	172084682
chr2	172086010	172086033
chr2	172086111	172086134
chr2	173076026	173076049
chr2	173355644	173355667
chr2	174682121	174682144
chr2	176136346	176136369
chr2	177213197	177213220
chr2	177213202	177213225
chr2	180980569	180980592
chr2	181891899	181891922
chr2	181891910	181891933
chr2	186693992	186694015
chr2	186693995	186694018
chr2	190408285	190408308
chr2	190408688	190408711
chr2	190649004	190649027
chr2	191678556	191678579
chr2	191678790	191678813
chr2	191678794	191678817
chr2	192195319	192195342
chr2	196926180	196926203
chr2	196926291	196926314
chr2	199456101	199456124
chr2	199456970	199456993
chr2	199457553	199457576
chr2	199457558	199457581
chr2	199457562	199457585
chr2	199457624	199457647
chr2	199458349	199458372
chr2	201071311	201071334
chr2	202034126	202034149
chr2	202376391	202376414
chr2	202912479	202912502
chr2	203534496	203534519
chr2	203534500	203534523
chr2	203534502	203534525
chr2	206085918	206085941
chr2	207530654	207530677
chr2	209424151	209424174
chr2	209424152	209424175
chr2	209424153	209424176
chr2	210171612	210171635
chr2	212536310	212536333
chr2	216633350	216633373
chr2	216633407	216633430
chr2	216691942	216691965
chr2	216692991	216693014
chr2	218010050	218010073
chr2	218269827	218269850
chr2	218399913	218399936
chr2	218399985	218400008
chr2	219176727	219176750
chr2	219571268	219571291
chr2	226799257	226799280
chr2	226799655	226799678
chr2	227472860	227472883
chr2	229921799	229921822
chr2	231706590	231706613
chr2	234952582	234952605
chr2	240437253	240437276
chr2	241508298	241508321
chr2	241735037	241735060
chr20	309658	309681
chr20	324167	324190
chr20	324208	324231
chr20	325840	325863
chr20	325843	325866
chr20	326306	326329
chr20	347513	347536
chr20	1185808	1185831
chr20	1895099	1895122
chr20	1896450	1896473
chr20	2102610	2102633
chr20	3796401	3796424
chr20	3796409	3796432
chr20	3796413	3796436
chr20	4172520	4172543
chr20	4249576	4249599
chr20	5750514	5750537
chr20	6123442	6123465
chr20	8132199	8132222
chr20	8132200	8132223
chr20	8132206	8132229
chr20	9068755	9068778
chr20	9068938	9068961
chr20	10673887	10673910
chr20	13638408	13638431
chr20	13638411	13638434
chr20	17569472	17569495
chr20	17569659	17569682
chr20	18466998	18467021
chr20	18507056	18507079
chr20	19758174	19758197
chr20	21514504	21514527
chr20	24471459	24471482
chr20	31951328	31951351
chr20	32483749	32483772
chr20	32483828	32483851
chr20	32583328	32583351
chr20	32584079	32584102
chr20	32584086	32584109
chr20	33443182	33443205
chr20	34825674	34825697
chr20	35091630	35091653
chr20	35455528	35455551
chr20	36462726	36462749
chr20	36573562	36573585
chr20	36574439	36574462
chr20	36574483	36574506
chr20	36745898	36745921
chr20	37903031	37903054
chr20	37903043	37903066
chr20	37903047	37903070
chr20	37903050	37903073
chr20	38033933	38033956
chr20	38260865	38260888
chr20	38926673	38926696
chr20	43458879	43458902
chr20	43666669	43666692
chr20	44886703	44886726
chr20	45833781	45833804
chr20	45934727	45934750
chr20	46363700	46363723
chr20	47785510	47785533
chr20	48921517	48921540
chr20	49188266	49188289
chr20	49483519	49483542
chr20	49483628	49483651
chr20	49712835	49712858
chr20	50930037	50930060
chr20	50931002	50931025
chr20	51768383	51768406
chr20	52972701	52972724
chr20	52972746	52972769
chr20	53593863	53593886
chr20	58891287	58891310
chr20	58891315	58891338
chr20	59933749	59933772
chr20	62143706	62143729
chr20	62708635	62708658
chr20	62708638	62708661
chr20	62797004	62797027
chr20	62938097	62938120
chr20	63472749	63472772
chr20	63472780	63472803
chr20	63472784	63472807
chr20	63499321	63499344
chr20	63521958	63521981
chr20	63653617	63653640
chr20	63653684	63653707
chr20	64049794	64049817
chr20	64083778	64083801
chr20	64255939	64255962
chr20_KI270870v1_alt	164530	164553
chr21	15729935	15729958
chr21	15729989	15730012
chr21	26170197	26170220
chr21	31343781	31343804
chr21	32611816	32611839
chr21	33027679	33027702
chr21	33070370	33070393
chr21	36130268	36130291
chr21	36321690	36321713
chr21	36966751	36966774
chr21	41168977	41169000
chr21	41168979	41169002
chr21	41168988	41169011
chr21	43865003	43865026
chr21	43865014	43865037
chr21	43865064	43865087
chr21	44299589	44299612
chr21	44872709	44872732
chr21	45287654	45287677
chr22	17120747	17120770
chr22	17121154	17121177
chr22	17371029	17371052
chr22	19986600	19986623
chr22	20320480	20320503
chr22	20702750	20702773
chr22	23894672	23894695
chr22	27800551	27800574
chr22	30245824	30245847
chr22	31212360	31212383
chr22	31345639	31345662
chr22	31490050	31490073
chr22	32803326	32803349
chr22	33922381	33922404
chr22	35299907	35299930
chr22	37518795	37518818
chr22	37519163	37519186
chr22	37676220	37676243
chr22	37687249	37687272
chr22	37805249	37805272
chr22	38398545	38398568
chr22	39520609	39520632
chr22	41091805	41091828
chr22	41092541	41092564
chr22	41302620	41302643
chr22	41445602	41445625
chr22	41620710	41620733
chr22	42270388	42270411
chr22	43153015	43153038
chr22	45268561	45268584
chr22	46073563	46073586
chr22	46076012	46076035
chr22	46250636	46250659
chr22	46738123	46738146
chr22	50260682	50260705
chr22	50526199	50526222
chr22	50697331	50697354
chr22_KI270879v1_alt	131034	131057
chr3	4493397	4493420
chr3	4493421	4493444
chr3	4493424	4493447
chr3	4979404	4979427
chr3	9731760	9731783
chr3	11638529	11638552
chr3	11638536	11638559
chr3	11720754	11720777
chr3	12662088	12662111
chr3	18424581	18424604
chr3	18425373	18425396
chr3	18425493	18425516
chr3	20039869	20039892
chr3	20040251	20040274
chr3	20040847	20040870
chr3	23202912	23202935
chr3	23806950	23806973
chr3	23811019	23811042
chr3	23944840	23944863
chr3	25665298	25665321
chr3	27712791	27712814
chr3	27712792	27712815
chr3	31532893	31532916
chr3	31532896	31532919
chr3	32816532	32816555
chr3	32816657	32816680
chr3	36380466	36380489
chr3	39152938	39152961
chr3	40309749	40309772
chr3	41198983	41199006
chr3	41200062	41200085
chr3	41961547	41961570
chr3	45995034	45995057
chr3	46881731	46881754
chr3	46882206	46882229
chr3	46882666	46882689
chr3	47475838	47475861
chr3	48504237	48504260
chr3	48504241	48504264
chr3	48504251	48504274
chr3	48504258	48504281
chr3	49171527	49171550
chr3	49869050	49869073
chr3	50611597	50611620
chr3	51385540	51385563
chr3	51391738	51391761
chr3	51671374	51671397
chr3	53255129	53255152
chr3	63912935	63912958
chr3	63912968	63912991
chr3	63912976	63912999
chr3	63913355	63913378
chr3	64687674	64687697
chr3	64688034	64688057
chr3	67654690	67654713
chr3	69542725	69542748
chr3	69739213	69739236
chr3	71583805	71583828
chr3	71583981	71584004
chr3	71583985	71584008
chr3	71583988	71584011
chr3	71584339	71584362
chr3	75658568	75658591
chr3	79019490	79019513
chr3	87227964	87227987
chr3	100709876	100709899
chr3	100709931	100709954
chr3	100709940	100709963
chr3	101512973	101512996
chr3	101779761	101779784
chr3	101827809	101827832
chr3	107523978	107524001
chr3	107524030	107524053
chr3	107524612	107524635
chr3	107524613	107524636
chr3	107524614	107524637
chr3	107524797	107524820
chr3	107524800	107524823
chr3	107525265	107525288
chr3	108090664	108090687
chr3	111071274	111071297
chr3	112561792	112561815
chr3	113211627	113211650
chr3	113747004	113747027
chr3	113747141	113747164
chr3	115100368	115100391
chr3	115623614	115623637
chr3	119295016	119295039
chr3	119677053	119677076
chr3	120348703	120348726
chr3	120908823	120908846
chr3	121835506	121835529
chr3	122681200	122681223
chr3	123449793	123449816
chr3	124032652	124032675
chr3	125375037	125375060
chr3	125375176	125375199
chr3	125375177	125375200
chr3	125375246	125375269
chr3	125375249	125375272
chr3	126213105	126213128
chr3	126356845	126356868
chr3	129121059	129121082
chr3	129121060	129121083
chr3	129121224	129121247
chr3	129278946	129278969
chr3	130894142	130894165
chr3	132417410	132417433
chr3	132417579	132417602
chr3	132721542	132721565
chr3	138835198	138835221
chr3	140942159	140942182
chr3	140942185	140942208
chr3	141051409	141051432
chr3	147408812	147408835
chr3	147408813	147408836
chr3	150547668	150547691
chr3	153162341	153162364
chr3	153163592	153163615
chr3	156674105	156674128
chr3	157159615	157159638
chr3	158106143	158106166
chr3	158106147	158106170
chr3	158106277	158106300
chr3	158106542	158106565
chr3	158110686	158110709
chr3	159764664	159764687
chr3	168249491	168249514
chr3	169663022	169663045
chr3	169663049	169663072
chr3	169663052	169663075
chr3	169773646	169773669
chr3	171458900	171458923
chr3	173395873	173395896
chr3	181717928	181717951
chr3	181727683	181727706
chr3	182980139	182980162
chr3	182980308	182980331
chr3	183884572	183884595
chr3	184248709	184248732
chr3	184299573	184299596
chr3	184380277	184380300
chr3	184563989	184564012
chr3	184568981	184569004
chr3	185283052	185283075
chr3	185825035	185825058
chr3	185825042	185825065
chr3	186110250	186110273
chr3	186827439	186827462
chr3	187743714	187743737
chr3	188153869	188153892
chr3	192409062	192409085
chr3	194486589	194486612
chr3	195442377	195442400
chr3	195658200	195658223
chr3	195990132	195990155
chr3	196740041	196740064
chr3	196941741	196941764
chr3_KI270779v1_alt	28697	28720
chr3_KI270895v1_alt	134177	134200
chr3_KI270924v1_alt	137821	137844
chr3_KI270934v1_alt	134739	134762
chr3_KI270935v1_alt	28697	28720
chr3_KI270936v1_alt	135451	135474
chr3_KI270937v1_alt	136888	136911
chr4	825961	825984
chr4	2060134	2060157
chr4	2935601	2935624
chr4	3075029	3075052
chr4	3532104	3532127
chr4	5887567	5887590
chr4	10116273	10116296
chr4	13483717	13483740
chr4	15003112	15003135
chr4	15004384	15004407
chr4	18021182	18021205
chr4	37891058	37891081
chr4	37891061	37891084
chr4	37891517	37891540
chr4	38664988	38665011
chr4	39698535	39698558
chr4	39698708	39698731
chr4	40057599	40057622
chr4	48831150	48831173
chr4	51843753	51843776
chr4	51843798	51843821
chr4	51843830	51843853
chr4	55546665	55546688
chr4	70689133	70689156
chr4	72568595	72568618
chr4	75514799	75514822
chr4	75724692	75724715
chr4	75940337	75940360
chr4	76148312	76148335
chr4	77075479	77075502
chr4	78938887	78938910
chr4	82373240	82373263
chr4	82373551	82373574
chr4	82429218	82429241
chr4	82561958	82561981
chr4	82797867	82797890
chr4	82798080	82798103
chr4	83010832	83010855
chr4	88008024	88008047
chr4	101346059	101346082
chr4	101346185	101346208
chr4	101346194	101346217
chr4	101347237	101347260
chr4	107931865	107931888
chr4	107989960	107989983
chr4	120067467	120067490
chr4	128810733	128810756
chr4	139555632	139555655
chr4	140151002	140151025
chr4	140151195	140151218
chr4	140151213	140151236
chr4	140151216	140151239
chr4	140756382	140756405
chr4	141132825	141132848
chr4	143336262	143336285
chr4	145938073	145938096
chr4	146521223	146521246
chr4	152535774	152535797
chr4	153759586	153759609
chr4	156971194	156971217
chr4	156971426	156971449
chr4	157222476	157222499
chr4	158671254	158671277
chr4	173371707	173371730
chr4	173373134	173373157
chr4	173529857	173529880
chr4	183658731	183658754
chr4	183905485	183905508
chr4	183906280	183906303
chr4	184474098	184474121
chr4	185209940	185209963
chr5	218453	218476
chr5	443218	443241
chr5	1111467	1111490
chr5	1594337	1594360
chr5	6632259	6632282
chr5	6714712	6714735
chr5	10353813	10353836
chr5	10563983	10564006
chr5	32586459	32586482
chr5	36151901	36151924
chr5	36876818	36876841
chr5	36876995	36877018
chr5	43193293	43193316
chr5	43603691	43603714
chr5	50666285	50666308
chr5	50666903	50666926
chr5	50666906	50666929
chr5	55995346	55995369
chr5	55995719	55995742
chr5	56481149	56481172
chr5	56815270	56815293
chr5	60843599	60843622
chr5	65481627	65481650
chr5	65482557	65482580
chr5	65562893	65562916
chr5	65721720	65721743
chr5	65925852	65925875
chr5	65926414	65926437
chr5	65926980	65927003
chr5	68215164	68215187
chr5	68215550	68215573
chr5	69369218	69369241
chr5	69369219	69369242
chr5	72108275	72108298
chr5	72108278	72108301
chr5	77491998	77492021
chr5	77644657	77644680
chr5	78648760	78648783
chr5	80407537	80407560
chr5	80407546	80407569
chr5	83473480	83473503
chr5	87267942	87267965
chr5	88269165	88269188
chr5	88676319	88676342
chr5	88883302	88883325
chr5	88883305	88883328
chr5	88883504	88883527
chr5	93581724	93581747
chr5	93584619	93584642
chr5	93584623	93584646
chr5	93584906	93584929
chr5	93584915	93584938
chr5	93584916	93584939
chr5	95284591	95284614
chr5	95284677	95284700
chr5	95732133	95732156
chr5	95961699	95961722
chr5	96662314	96662337
chr5	98927334	98927357
chr5	108749044	108749067
chr5	111757231	111757254
chr5	111757276	111757299
chr5	112977291	112977314
chr5	115841985	115842008
chr5	124746803	124746826
chr5	126424136	126424159
chr5	126601269	126601292
chr5	132776158	132776181
chr5	132776168	132776191
chr5	132776572	132776595
chr5	134525499	134525522
chr5	136134039	136134062
chr5	138463752	138463775
chr5	138465972	138465995
chr5	139649262	139649285
chr5	139795754	139795777
chr5	140114284	140114307
chr5	140639745	140639768
chr5	141637624	141637647
chr5	141637757	141637780
chr5	141651289	141651312
chr5	146203979	146204002
chr5	147234622	147234645
chr5	147234623	147234646
chr5	147234624	147234647
chr5	147234625	147234648
chr5	147234626	147234649
chr5	147509350	147509373
chr5	148826481	148826504
chr5	149141699	149141722
chr5	149731620	149731643
chr5	154757775	154757798
chr5	157266604	157266627
chr5	157858866	157858889
chr5	157858871	157858894
chr5	159209157	159209180
chr5	168291761	168291784
chr5	170503985	170504008
chr5	172006561	172006584
chr5	172283836	172283859
chr5	172453989	172454012
chr5	172454097	172454120
chr5	173616582	173616605
chr5	173888450	173888473
chr5	176648124	176648147
chr5	177134106	177134129
chr5	177447248	177447271
chr5	177447255	177447278
chr5	177497386	177497409
chr5	177592402	177592425
chr5	177600439	177600462
chr5	178730249	178730272
chr5	180494429	180494452
chr5	181217092	181217115
chr5	181224290	181224313
chr5	181260431	181260454
chr5_GL339449v2_alt	152414	152437
chr5_GL339449v2_alt	152415	152438
chr5_KI270792v1_alt	129149	129172
chr5_KI270898v1_alt	10843	10866
chr6	1316510	1316533
chr6	3069458	3069481
chr6	5997186	5997209
chr6	6004902	6004925
[truncated: 528 more rows]

## Sheet: Supplementary Data 6
chr1	892758	893442	685	*
chr1	1238377	1243278	4902	*
chr1	1243338	1246082	2745	*
chr1	1286672	1289614	2943	*
chr1	1366816	1371008	4193	*
chr1	1475882	1477205	1324	*
chr1	1532980	1533392	413	*
chr1	1535613	1537747	2135	*
chr1	2461836	2463237	1402	*
chr1	2985258	2985742	485	*
chr1	2986350	2986846	497	*
chr1	3525723	3528148	2426	*
chr1	4713954	4714642	689	*
chr1	6050793	6055160	4368	*
chr1	6304124	6306934	2811	*
chr1	6321179	6322645	1467	*
chr1	6639207	6641573	2367	*
chr1	6672495	6675128	2634	*
chr1	7727915	7730820	2906	*
chr1	9261497	9262184	688	*
chr1	9649195	9652481	3287	*
chr1	9711779	9713174	1396	*
chr1	9881786	9884075	2290	*
chr1	10092401	10094588	2188	*
chr1	10927435	10927743	309	*
chr1	11415498	11416387	890	*
chr1	11749760	11754893	5134	*
chr1	11775623	11775940	318	*
chr1	12675765	12679822	4058	*
chr1	13839431	13840018	588	*
chr1	13910146	13912207	2062	*
chr1	14076057	14077260	1204	*
chr1	14924070	14927337	3268	*
chr1	15849083	15854516	5434	*
chr1	16010989	16011936	948	*
chr1	16344146	16345159	1014	*
chr1	16538522	16539411	890	*
chr1	16693529	16695469	1941	*
chr1	17036387	17037537	1151	*
chr1	17252452	17253254	803	*
chr1	17304968	17307570	2603	*
chr1	18433273	18437274	4002	*
chr1	19535376	19538162	2787	*
chr1	19637223	19641097	3875	*
chr1	20692146	20694035	1890	*
chr1	20812152	20813861	1710	*
chr1	21056153	21058561	2409	*
chr1	21615726	21618028	2303	*
chr1	21660881	21661599	719	*
chr1	21669213	21673488	4276	*
chr1	22676474	22677354	881	*
chr1	23036191	23037138	948	*
chr1	23037900	23040193	2294	*
chr1	23543398	23544328	931	*
chr1	23668289	23671788	3500	*
chr1	23855522	23858643	3122	*
chr1	24103884	24106479	2596	*
chr1	24116768	24120277	3510	*
chr1	25572345	25574832	2488	*
chr1	26125988	26126627	640	*
chr1	26126858	26127803	946	*
chr1	26436568	26439580	3013	*
chr1	26605334	26607748	2415	*
chr1	27020847	27025332	4486	*
chr1	27319526	27320782	1257	*
chr1	27560404	27562618	2215	*
chr1	27648230	27650518	2289	*
chr1	27853105	27855792	2688	*
chr1	27927103	27931553	4451	*
chr1	28502865	28503843	979	*
chr1	28585837	28587977	2141	*
chr1	31536493	31539115	2623	*
chr1	32091893	32092303	411	*
chr1	32225354	32229678	4325	*
chr1	32402210	32404637	2428	*
chr1	32799504	32802909	3406	*
chr1	32816639	32819275	2637	*
chr1	33005523	33006965	1443	*
chr1	33115485	33118043	2559	*
chr1	33219609	33221095	1487	*
chr1	33281751	33284751	3001	*
chr1	33334955	33336286	1332	*
chr1	33350360	33353634	3275	*
chr1	33358686	33359954	1269	*
chr1	33438093	33439043	951	*
chr1	33645537	33648266	2730	*
chr1	34628655	34633796	5142	*
chr1	35733931	35735852	1922	*
chr1	36619998	36624431	4434	*
chr1	36771890	36773942	2053	*
chr1	36947416	36948490	1075	*
chr1	38022209	38023273	1065	*
chr1	38154788	38158879	4092	*
chr1	38218719	38219319	601	*
chr1	38258480	38261642	3163	*
chr1	38454773	38455975	1203	*
chr1	38469174	38470808	1635	*
chr1	39570974	39572661	1688	*
chr1	39733687	39736479	2793	*
chr1	39956541	39957576	1036	*
chr1	40156464	40158305	1842	*
chr1	40166853	40167620	768	*
chr1	40420371	40422259	1889	*
chr1	41827201	41829973	2773	*
chr1	42501694	42502381	688	*
chr1	42845502	42846391	890	*
chr1	43146465	43148492	2028	*
chr1	43832022	43834840	2819	*
chr1	43995811	43998684	2874	*
chr1	44445055	44447939	2885	*
chr1	45082384	45083216	833	*
chr1	46151000	46154755	3756	*
chr1	46215509	46216944	1436	*
chr1	46662336	46664811	2476	*
chr1	46766126	46770233	4108	*
chr1	46805820	46807869	2050	*
chr1	47489327	47489805	479	*
chr1	47798208	47800820	2613	*
chr1	47973416	47974897	1482	*
chr1	47999346	48000607	1262	*
chr1	48174285	48176336	2052	*
chr1	48935683	48938611	2929	*
chr1	49241009	49243772	2764	*
chr1	51424466	51426630	2165	*
chr1	51433044	51438040	4997	*
chr1	51441732	51445973	4242	*
chr1	51700666	51703115	2450	*
chr1	53017338	53020830	3493	*
chr1	53308183	53308990	808	*
chr1	53526854	53528897	2044	*
chr1	53793818	53794310	493	*
chr1	54872167	54873433	1267	*
chr1	54954096	54955349	1254	*
chr1	55007322	55008673	1352	*
chr1	55013811	55015628	1818	*
chr1	55351253	55354125	2873	*
chr1	55678994	55682000	3007	*
chr1	59246139	59251720	5582	*
chr1	59761355	59763093	1739	*
chr1	61515448	61517556	2109	*
chr1	61542118	61544368	2251	*
chr1	61545705	61547962	2258	*
chr1	61548072	61551631	3560	*
chr1	63782857	63783924	1068	*
chr1	63787566	63789499	1934	*
chr1	63789694	63790452	759	*
chr1	64935210	64938057	2848	*
chr1	65209873	65212376	2504	*
chr1	65530620	65533126	2507	*
chr1	65533246	65535031	1786	*
chr1	65612302	65615719	3418	*
chr1	65774427	65776802	2376	*
chr1	65990777	65992258	1482	*
chr1	68297433	68299658	2226	*
chr1	70686670	70688225	1556	*
chr1	72746711	72751490	4780	*
chr1	75198176	75199859	1684	*
chr1	78353942	78355002	1061	*
chr1	82493348	82495675	2328	*
chr1	84157932	84159804	1873	*
chr1	84970350	84972841	2492	*
chr1	86045912	86047402	1491	*
chr1	87597668	87597956	289	*
chr1	87799971	87802002	2032	*
chr1	89355911	89358062	2152	*
chr1	89989133	89991627	2495	*
chr1	91183224	91183556	333	*
chr1	92349991	92352322	2332	*
chr1	92947616	92951997	4382	*
chr1	93425738	93428347	2610	*
chr1	99469221	99471464	2244	*
chr1	100816697	100819420	2724	*
chr1	103571857	103574972	3116	*
chr1	107684168	107684845	678	*
chr1	109102327	109102685	359	*
chr1	109756080	109758065	1986	*
chr1	110025641	110026413	773	*
chr1	110026529	110029031	2503	*
chr1	110050272	110053184	2913	*
chr1	110162017	110167734	5718	*
chr1	110452790	110453647	858	*
chr1	110752012	110755226	3215	*
chr1	111746438	111747362	925	*
chr1	112297418	112299612	2195	*
chr1	112530672	112534293	3622	*
chr1	113246566	113250482	3917	*
chr1	113932060	113934940	2881	*
chr1	114353282	114355627	2346	*
chr1	115051558	115053653	2096	*
chr1	116369456	116371357	1902	*
chr1	116378535	116383900	5366	*
chr1	116914851	116917807	2957	*
chr1	117451563	117455453	3891	*
chr1	117663223	117665146	1924	*
chr1	117908438	117912161	3724	*
chr1	119529599	119530692	1094	*
chr1	119543808	119544090	283	*
chr1	120173639	120174941	1303	*
chr1	145038435	145040527	2093	*
chr1	145092199	145092693	495	*
chr1	145469705	145475555	5851	*
chr1	145515041	145517646	2606	*
chr1	147141561	147143007	1447	*
chr1	147806816	147807265	450	*
chr1	150230039	150230578	540	*
chr1	150239194	150241978	2785	*
chr1	150533440	150535048	1609	*
chr1	151116516	151120516	4001	*
chr1	151161457	151162859	1403	*
chr1	151226767	151228413	1647	*
chr1	151429672	151431098	1427	*
chr1	151431872	151432577	706	*
chr1	151685807	151690566	4760	*
chr1	153650382	153652463	2082	*
chr1	153928537	153931722	3186	*
chr1	154296725	154297969	1245	*
chr1	154579580	154581813	2234	*
chr1	154975189	154978525	3337	*
chr1	155042127	155043691	1565	*
chr1	155056496	155058924	2429	*
chr1	155098346	155102517	4172	*
chr1	155144402	155149270	4869	*
chr1	155162820	155167229	4410	*
chr1	155290446	155295767	5322	*
chr1	155531776	155534033	2258	*
chr1	155657679	155660087	2409	*
chr1	155943973	155949780	5808	*
chr1	156022413	156026016	3604	*
chr1	156044495	156045059	565	*
chr1	156046236	156046471	236	*
chr1	156049293	156054121	4829	*
chr1	156116019	156116872	854	*
chr1	156356774	156361507	4734	*
chr1	156381801	156401991	20191	*
chr1	156402140	156407851	5712	*
chr1	156467948	156471718	3771	*
chr1	156610630	156617162	6533	*
chr1	156645357	156646225	869	*
chr1	156716514	156723302	6789	*
chr1	157012819	157015452	2634	*
chr1	158082657	158083813	1157	*
chr1	159155868	159158874	3007	*
chr1	159823989	159824976	988	*
chr1	159912632	159916250	3619	*
chr1	160066996	160068533	1538	*
chr1	160175105	160177164	2060	*
chr1	160311756	160314163	2408	*
chr1	160334860	160336571	1712	*
chr1	160369563	160372858	3296	*
chr1	162115108	162115540	433	*
chr1	166134301	166135924	1624	*
chr1	166942197	166942442	246	*
chr1	167190032	167190646	615	*
chr1	167522268	167523640	1373	*
chr1	167904189	167907079	2891	*
chr1	169073850	169079294	5445	*
chr1	170042912	170044508	1597	*
chr1	170632243	170635253	3011	*
chr1	173836079	173838427	2349	*
chr1	173990102	173992324	2223	*
chr1	174127683	174129890	2208	*
chr1	174768415	174770636	2222	*
chr1	176174525	176177575	3051	*
chr1	177132809	177134611	1803	*
chr1	178693502	178695938	2437	*
chr1	179555013	179556019	1007	*
chr1	179783611	179785038	1428	*
chr1	179850482	179853224	2743	*
chr1	180197815	180201884	4070	*
chr1	180897373	180898347	975	*
chr1	181158911	181159965	1055	*
chr1	181998452	181999711	1260	*
chr1	182991244	182992262	1019	*
chr1	182992386	182994355	1970	*
chr1	183439301	183442945	3645	*
chr1	183602719	183606367	3649	*
chr1	184354656	184358652	3997	*
chr1	185284135	185287486	3352	*
chr1	186649203	186650028	826	*
chr1	196576682	196578711	2030	*
chr1	197169049	197171659	2611	*
chr1	197870926	197872730	1805	*
chr1	197879635	197882166	2532	*
chr1	197884537	197887898	3362	*
chr1	200008115	200009459	1345	*
chr1	200638035	200640058	2024	*
chr1	200990030	200992642	2613	*
chr1	201507026	201510430	3405	*
chr1	201616221	201621126	4906	*
chr1	201915040	201916237	1198	*
chr1	201923585	201925755	2171	*
chr1	202092024	202094008	1985	*
chr1	202611541	202612462	922	*
chr1	202612544	202613368	825	*
chr1	202779407	202781458	2052	*
chr1	202995539	202997427	1889	*
chr1	203096143	203097912	1770	*
chr1	203273127	203278684	5558	*
chr1	203595152	203599267	4116	*
chr1	204254835	204258832	3998	*
chr1	204376505	204381573	5069	*
chr1	204461587	204464564	2978	*
chr1	205021122	205024193	3072	*
chr1	205179457	205181302	1846	*
chr1	205324134	205326490	2357	*
chr1	205413254	205414447	1194	*
chr1	205425108	205426487	1380	*
chr1	205473676	205475260	1585	*
chr1	205717294	205720029	2736	*
chr1	206223499	206224182	684	*
chr1	206643490	206644862	1373	*
chr1	206680128	206682062	1935	*
chr1	206807881	206809738	1858	*
chr1	207996288	207997043	756	*
chr1	208039879	208042949	3071	*
chr1	208136214	208137661	1448	*
chr1	210405046	210406266	1221	*
chr1	210423958	210425948	1991	*
chr1	211430740	211434859	4120	*
chr1	211555431	211557051	1621	*
chr1	212457770	212460519	2750	*
chr1	212780171	212783861	3691	*
chr1	212838683	212839100	418	*
chr1	213454711	213455390	680	*
chr1	214078460	214078938	479	*
chr1	215256417	215257636	1220	*
chr1	215740108	215741819	1712	*
chr1	218518168	218520765	2598	*
chr1	220267337	220268284	948	*
chr1	220444766	220446436	1671	*
chr1	220700467	220703662	3196	*
chr1	220959131	220961069	1939	*
chr1	221912193	221917337	5145	*
chr1	222791370	222792775	1406	*
chr1	224620354	224622159	1806	*
chr1	225613665	225616873	3209	*
chr1	225840976	225842086	1111	*
chr1	226068757	226070792	2036	*
chr1	226110261	226112737	2477	*
chr1	226185829	226187866	2038	*
chr1	226270327	226271799	1473	*
chr1	226297777	226299977	2201	*
chr1	226308705	226310715	2011	*
chr1	226372893	226375246	2354	*
chr1	226497056	226497853	798	*
chr1	226736543	226738131	1589	*
chr1	226924070	226927146	3077	*
chr1	228141027	228141383	357	*
chr1	228268922	228273158	4237	*
chr1	228643125	228647714	4590	*
chr1	229544566	229547009	2444	*
chr1	232764560	232766905	2346	*
chr1	233430376	233431998	1623	*
chr1	234740181	234745330	5150	*
chr1	234858921	234859749	829	*
chr1	235489566	235491651	2086	*
chr1	235491768	235493551	1784	*
chr1	240254239	240257976	3738	*
chr1	241802219	241803609	1391	*
chr1	243416341	243420455	4115	*
chr1	244011333	244013666	2334	*
chr1	244013756	244015193	1438	*
chr1	245132730	245135352	2623	*
chr1	247093389	247095944	2556	*
chr10	179320	181437	2118	*
chr10	3823297	3829145	5849	*
chr10	3870644	3871676	1033	*
chr10	5454033	5456225	2193	*
chr10	5726056	5728465	2410	*
chr10	6753333	6754143	811	*
chr10	8091567	8094131	2565	*
chr10	8095551	8096434	884	*
chr10	11205648	11209216	3569	*
chr10	12083396	12086031	2636	*
chr10	12389908	12394071	4164	*
chr10	13869091	13870191	1101	*
chr10	14213242	14216898	3657	*
chr10	14879038	14881919	2882	*
chr10	15208585	15210732	2148	*
chr10	16561593	16562726	1134	*
chr10	16562814	16564323	1510	*
chr10	20104401	20105241	841	*
chr10	21804065	21805853	1789	*
chr10	21813693	21816887	3195	*
chr10	21821855	21825361	3507	*
chr10	22610023	22610722	700	*
chr10	23001457	23003388	1932	*
chr10	23383850	23386294	2445	*
chr10	28820402	28822486	2085	*
chr10	28822616	28824094	1479	*
chr10	30637039	30638642	1604	*
chr10	31421810	31424438	2629	*
chr10	31606933	31608817	1885	*
chr10	31891354	31894097	2744	*
chr10	31907171	31908290	1120	*
chr10	32216015	32219780	3766	*
chr10	32665692	32668366	2675	*
chr10	33245677	33249376	3700	*
chr10	33621694	33626718	5025	*
chr10	35415274	35417285	2012	*
chr10	43902000	43905196	3197	*
chr10	44143021	44145179	2159	*
chr10	49863440	49865219	1780	*
chr10	50816408	50820455	4048	*
chr10	50821365	50823512	2148	*
chr10	51488221	51489132	912	*
chr10	51564792	51566562	1771	*
chr10	52381179	52385894	4716	*
chr10	52833207	52835001	1795	*
chr10	61468213	61470277	2065	*
chr10	61664407	61667108	2702	*
chr10	63659937	63663904	3968	*
chr10	63810470	63811019	550	*
chr10	64574404	64578177	3774	*
chr10	69608965	69610064	1100	*
chr10	69643647	69646427	2781	*
chr10	70319774	70321483	1710	*
chr10	71097511	71098628	1118	*
chr10	71561083	71562634	1552	*
chr10	71811674	71814248	2575	*
chr10	72976402	72977483	1082	*
chr10	73156605	73158874	2270	*
chr10	73723032	73726317	3286	*
chr10	74020129	74021684	1556	*
chr10	74032224	74036653	4430	*
chr10	74091108	74091860	753	*
chr10	75384294	75386969	2676	*
chr10	76584015	76586753	2739	*
chr10	79394569	79397599	3031	*
chr10	79686439	79687832	1394	*
chr10	80448549	80449234	686	*
chr10	80733661	80734719	1059	*
chr10	80827078	80831808	4731	*
chr10	80989507	80990534	1028	*
chr10	81107053	81110532	3480	*
chr10	81205385	81206304	920	*
chr10	81837848	81839971	2124	*
chr10	83633285	83634945	1661	*
chr10	83635161	83637740	2580	*
chr10	85898808	85901204	2397	*
chr10	88425019	88430496	5478	*
chr10	88516364	88518163	1800	*
chr10	88854906	88855782	877	*
chr10	90639095	90642046	2952	*
chr10	93997924	94001498	3575	*
chr10	97318586	97321697	3112	*
chr10	98478579	98479006	428	*
chr10	98591993	98594055	2063	*
chr10	99078272	99079410	1139	*
chr10	99094117	99095287	1171	*
chr10	99472641	99475416	2776	*
chr10	100028228	100029159	932	*
chr10	101297409	101297691	283	*
chr10	101490924	101492822	1899	*
chr10	101944553	101947111	2559	*
chr10	102105319	102109465	4147	*
chr10	102241369	102242888	1520	*
chr10	102413990	102415113	1124	*
chr10	102415481	102416136	656	*
chr10	102505000	102505455	456	*
chr10	102825338	102827841	2504	*
chr10	102890712	102892397	1686	*
chr10	102984541	102985861	1321	*
chr10	103050766	103053306	2541	*
chr10	103453121	103455584	2464	*
chr10	103575817	103579387	3571	*
chr10	103598880	103601392	2513	*
chr10	103876242	103881947	5706	*
chr10	104153649	104156944	3296	*
chr10	104167651	104168883	1233	*
chr10	104403443	104409889	6447	*
chr10	104503042	104504911	1870	*
chr10	104951437	104953725	2289	*
chr10	105314997	105316233	1237	*
chr10	105420673	105421004	332	*
chr10	105615268	105616578	1311	*
chr10	105991101	105992529	1429	*
chr10	106013769	106016008	2240	*
chr10	106086543	106089425	2883	*
chr10	106399541	106403002	3462	*
chr10	111766694	111769117	2424	*
chr10	111969838	111971567	1730	*
chr10	112063779	112065212	1434	*
chr10	114709973	114711054	1082	*
chr10	114711495	114712975	1481	*
chr10	115933178	115934846	1669	*
chr10	116527159	116527943	785	*
chr10	116851971	116854797	2827	*
chr10	118899305	118899656	352	*
chr10	118922336	118922739	404	*
chr10	119301262	119302051	790	*
chr10	120512701	120515236	2536	*
chr10	120924379	120925915	1537	*
chr10	120967204	120968976	1773	*
chr10	121300775	121303223	2449	*
chr10	121354596	121357062	2467	*
chr10	121410207	121411379	1173	*
chr10	124221396	124223028	1633	*
chr10	124739364	124740242	879	*
chr10	124913682	124915302	1621	*
chr10	125851191	125853527	2337	*
chr10	126106104	126108122	2019	*
chr10	126150183	126150966	784	*
chr10	126479612	126481117	1506	*
chr10	126604667	126605756	1090	*
chr10	126848023	126848853	831	*
chr10	129922573	129925344	2772	*
chr10	131756442	131760106	3665	*
chr10	134000524	134002337	1814	*
chr10	135207571	135208658	1088	*
chr11	205356	210590	5235	*
chr11	236481	237948	1468	*
chr11	449760	452092	2333	*
chr11	555224	556935	1712	*
chr11	614751	616091	1341	*
chr11	788905	790313	1409	*
chr11	1589553	1593020	3468	*
chr11	1884807	1886770	1964	*
chr11	2913421	2914334	914	*
chr11	3252733	3253994	1262	*
chr11	3862280	3863068	789	*
chr11	6622890	6626452	3563	*
chr11	7598326	7599746	1421	*
chr11	8008238	8009939	1702	*
chr11	8891784	8893065	1282	*
chr11	9286801	9287714	914	*
chr11	10772250	10773617	1368	*
chr11	10828240	10831774	3535	*
chr11	14520422	14522515	2094	*
chr11	14664159	14667881	3723	*
chr11	15094690	15096431	1742	*
chr11	16624983	16630189	5207	*
chr11	17034239	17035862	1624	*
chr11	17410208	17411385	1178	*
chr11	17497334	17498402	1069	*
chr11	17756455	17759904	3450	*
chr11	18719720	18722501	2782	*
chr11	19370720	19372502	1783	*
chr11	19573988	19574623	636	*
chr11	20184473	20185717	1245	*
chr11	20620627	20621531	905	*
chr11	22687492	22689098	1607	*
chr11	27383901	27385434	1534	*
chr11	27739226	27742415	3190	*
chr11	30605045	30608653	3609	*
chr11	31828529	31840198	11670	*
chr11	32448018	32448695	678	*
chr11	32912515	32916795	4281	*
chr11	33060529	33062882	2354	*
chr11	35683014	35685776	2763	*
chr11	36397820	36399481	1662	*
chr11	40314786	40315801	1016	*
chr11	41479914	41482127	2214	*
chr11	43600727	43601870	1144	*
chr11	43964419	43966821	2403	*
chr11	44586319	44588416	2098	*
chr11	44732898	44733880	983	*
chr11	45792792	45793666	875	*
chr11	45920424	45923814	3391	*
chr11	46141950	46143075	1126	*
chr11	46143336	46144784	1449	*
chr11	46354001	46354872	872	*
chr11	46717606	46717966	361	*
chr11	47268640	47271462	2823	*
chr11	47279029	47280007	979	*
chr11	47397687	47400047	2361	*
chr11	47430131	47432369	2239	*
chr11	47573535	47575337	1803	*
chr11	47868519	47870955	2437	*
chr11	48001122	48002002	881	*
chr11	48002562	48003896	1335	*
chr11	56946906	56950365	3460	*
chr11	57089669	57092325	2657	*
chr11	57225052	57230079	5028	*
chr11	57333780	57336309	2530	*
chr11	57404944	57408080	3137	*
chr11	57415328	57418191	2864	*
chr11	58344754	58348272	3519	*
chr11	58938994	58941935	2942	*
chr11	59381705	59384428	2724	*
chr11	59521601	59523620	2020	*
chr11	60680696	60683553	2858	*
chr11	60719147	60719561	415	*
chr11	60927890	60929950	2061	*
chr11	61593641	61600911	7271	*
chr11	61659106	61659684	579	*
chr11	62311987	62314348	2362	*
chr11	62340023	62343449	3427	*
chr11	62377699	62381439	3741	*
chr11	62431921	62434593	2673	*
chr11	62597886	62600678	2793	*
chr11	62609238	62610419	1182	*
chr11	62646989	62650766	3778	*
chr11	62688523	62689559	1037	*
chr11	63529362	63530536	1175	*
chr11	63533190	63536065	2876	*
chr11	63677123	63677997	875	*
chr11	63684547	63688008	3462	*
chr11	63705549	63707561	2013	*
chr11	63752986	63755480	2495	*
chr11	63869153	63869456	304	*
chr11	63991734	63995317	3584	*
chr11	64012208	64014067	1860	*
chr11	64050553	64055719	5167	*
chr11	64121278	64121957	680	*
chr11	64124812	64128463	3652	*
chr11	64404049	64412354	8306	*
chr11	64488118	64490486	2369	*
chr11	64510554	64511015	462	*
chr11	64569260	64569509	250	*
chr11	64682689	64685795	3107	*
chr11	64691149	64694591	3443	*
chr11	64948064	64951745	3682	*
chr11	65243742	65245601	1860	*
chr11	65255231	65257276	2046	*
chr11	65259087	65259855	769	*
chr11	65264161	65275427	11267	*
chr11	65325448	65329111	3664	*
chr11	65336257	65343292	7036	*
chr11	65378604	65386097	7494	*
chr11	65419025	65421290	2266	*
chr11	65486084	65488428	2345	*
chr11	65600175	65602723	2549	*
chr11	65654787	65659874	5088	*
chr11	65686803	65688662	1860	*
chr11	65768810	65771227	2418	*
chr11	65814726	65817595	2870	*
chr11	66045958	66049102	3145	*
chr11	66059317	66060782	1466	*
chr11	66079351	66082338	2988	*
chr11	66101430	66104614	3185	*
chr11	66186676	66189344	2669	*
chr11	66622894	66624353	1460	*
chr11	66648782	66649068	287	*
chr11	67054456	67056710	2255	*
chr11	67056814	67058615	1802	*
chr11	67166736	67167323	588	*
chr11	67234621	67237237	2617	*
chr11	67290889	67292889	2001	*
chr11	67796517	67800489	3973	*
chr11	68606208	68609170	2963	*
chr11	68670014	68672342	2329	*
chr11	69454937	69459293	4357	*
chr11	70116911	70117900	990	*
chr11	71158285	71160641	2357	*
chr11	71933747	71935958	2212	*
chr11	72351158	72354476	3319	*
chr11	72384832	72385528	697	*
chr11	72532003	72533989	1987	*
chr11	73018129	73019813	1685	*
chr11	73087079	73090223	3145	*
chr11	74441877	74442264	388	*
chr11	74659526	74662126	2601	*
chr11	75060943	75064011	3069	*
chr11	75143277	75144738	1462	*
chr11	75376994	75377377	384	*
chr11	75918834	75923181	4348	*
chr11	76154236	76157320	3085	*
chr11	77183726	77185799	2074	*
chr11	77529988	77533137	3150	*
chr11	77789267	77791469	2203	*
chr11	78672844	78673846	1003	*
chr11	79147574	79152708	5135	*
chr11	82781175	82784778	3604	*
chr11	82867024	82871300	4277	*
chr11	84430773	84432658	1886	*
chr11	84633725	84634318	594	*
chr11	86666592	86667859	1268	*
chr11	91957009	91961922	4914	*
chr11	93473420	93475477	2058	*
chr11	94276423	94278725	2303	*
chr11	96071615	96076452	4838	*
chr11	102979729	102980908	1180	*
chr11	106889047	106890536	1490	*
chr11	109962414	109963682	1269	*
chr11	110001553	110003119	1567	*
chr11	111169815	111170810	996	*
chr11	111944303	111946096	1794	*
chr11	113930282	113932813	2532	*
chr11	114270262	114272323	2062	*
chr11	115371444	115376424	4981	*
chr11	115586874	115588190	1317	*
chr11	116063329	116064724	1396	*
chr11	117049005	117051061	2057	*
chr11	117100648	117104645	3998	*
chr11	117185211	117187686	2476	*
chr11	117405861	117407515	1655	*
chr11	117742506	117748583	6078	*
chr11	118022177	118024255	2079	*
chr11	118304752	118309816	5065	*
chr11	118793342	118797168	3827	*
chr11	118798609	118801241	2633	*
chr11	118887770	118891178	3409	*
chr11	118962459	118966390	3932	*
chr11	118970933	118973607	2675	*
chr11	119596660	119600750	4091	*
chr11	120195466	120197274	1809	*
chr11	120382733	120383289	557	*
chr11	121592957	121594600	1644	*
chr11	121969916	121972829	2914	*
chr11	122930768	122934776	4009	*
chr11	123058464	123060003	1540	*
chr11	123064134	123066642	2509	*
chr11	123430264	123432538	2275	*
chr11	124822946	124825159	2214	*
chr11	125034536	125037446	2911	*
chr11	125772518	125774800	2283	*
chr11	126080258	126082765	2508	*
chr11	126137425	126139739	2315	*
chr11	126795389	126796554	1166	*
chr11	128562759	128565461	2703	*
chr11	128774890	128775725	836	*
chr11	129938176	129941666	3491	*
chr11	130183360	130185678	2319	*
chr11	131780659	131782102	1444	*
chr11	131995610	131997427	1818	*
chr11	132813760	132814741	982	*
chr11	132951659	132952709	1051	*
chr11	133821541	133821819	279	*
chr12	859995	864620	4626	*
chr12	1770534	1771494	961	*
chr12	1799324	1801148	1825	*
chr12	2027198	2027845	648	*
chr12	3067200	3068346	1147	*
chr12	3186632	3187819	1188	*
chr12	3713855	3714721	867	*
chr12	4381512	4385659	4148	*
chr12	4918121	4921077	2957	*
chr12	6601595	6605006	3412	*
chr12	6641311	6646790	5480	*
chr12	6660042	6660396	355	*
chr12	6721287	6722824	1538	*
chr12	6723163	6723682	520	*
chr12	6796302	6799821	3520	*
chr12	6886908	6888571	1664	*
chr12	6929596	6932556	2961	*
chr12	6937140	6940137	2998	*
chr12	6959280	6963518	4239	*
chr12	6975879	6979227	3349	*
chr12	7022850	7026090	3241	*
chr12	7033551	7037165	3615	*
chr12	7060443	7062432	1990	*
chr12	7261092	7261454	363	*
chr12	7281596	7284619	3024	*
chr12	8849644	8852040	2397	*
chr12	9101041	9103573	2533	*
chr12	10875658	10876843	1186	*
chr12	12713496	12715490	1995	*
chr12	12764272	12765728	1457	*
chr12	12836275	12837918	1644	*
chr12	12868328	12873318	4991	*
chr12	13408815	13409207	393	*
chr12	14132099	14134938	2840	*
chr12	14955298	14957426	2129	*
chr12	16034633	16036959	2327	*
chr12	16756685	16761291	4607	*
chr12	19592381	19594388	2008	*
chr12	20520762	20523249	2488	*
chr12	22199074	22200407	1334	*
chr12	22777367	22779668	2302	*
chr12	24101666	24104069	2404	*
chr12	24713803	24717329	3527	*
chr12	25402600	25404745	2146	*
chr12	26112008	26113212	1205	*
chr12	26275561	26281282	5722	*
chr12	27089614	27092750	3137	*
chr12	30906360	30908580	2221	*
chr12	31270103	31272584	2482	*
chr12	39835586	39838189	2604	*
chr12	42537041	42539248	2208	*
chr12	42630654	42631617	964	*
chr12	45443981	45446065	2085	*
chr12	46118814	46124133	5320	*
chr12	46382920	46386353	3434	*
chr12	46776098	46778576	2479	*
chr12	48213528	48215051	1524	*
chr12	49180632	49184377	3746	*
chr12	49207698	49213920	6223	*
chr12	49284374	49285094	721	*
chr12	49349541	49352051	2511	*
chr12	49483339	49484396	1058	*
chr12	50015918	50018046	2129	*
chr12	50898529	50900392	1864	*
chr12	51157012	51159502	2491	*
chr12	51418440	51420573	2134	*
chr12	52239853	52242021	2169	*
chr12	52261830	52263965	2136	*
chr12	53084772	53085500	729	*
chr12	53573467	53576171	2705	*
chr12	53645100	53647858	2759	*
chr12	53693127	53694674	1548	*
chr12	53764648	53765583	936	*
chr12	53773788	53776834	3047	*
chr12	53885941	53887926	1986	*
chr12	53891160	53896263	5104	*
chr12	54144077	54146297	2221	*
chr12	54378826	54379273	448	*
chr12	54393510	54394548	1039	*
chr12	54446591	54448432	1842	*
chr12	54772999	54773566	568	*
chr12	54784034	54785244	1211	*
chr12	54811965	54813014	1050	*
chr12	56109144	56113137	3994	*
chr12	56120447	56124566	4120	*
chr12	56222307	56226094	3788	*
chr12	56319413	56322262	2850	*
chr12	56359929	56362094	2166	*
chr12	56400710	56402322	1613	*
chr12	56435137	56437312	2176	*
chr12	56521390	56523702	2313	*
chr12	56551063	56555289	4227	*
chr12	56581431	56584259	2829	*
chr12	56614436	56616757	2322	*
chr12	56915327	56916193	867	*
chr12	57026476	57030771	4296	*
chr12	57482761	57484109	1349	*
chr12	57520502	57524617	4116	*
chr12	57613167	57615049	1883	*
chr12	57632826	57638995	6170	*
chr12	57824564	57825496	933	*
chr12	57868883	57871530	2648	*
chr12	57915321	57919127	3807	*
chr12	57943022	57948115	5094	*
chr12	58004012	58007581	3570	*
chr12	58024183	58027418	3236	*
chr12	58130672	58133591	2920	*
chr12	58137936	58140067	2132	*
chr12	58147773	58150782	3010	*
chr12	58237972	58241164	3193	*
chr12	59989019	59991630	2612	*
chr12	64237053	64240766	3714	*
chr12	65004310	65006022	1713	*
chr12	65217900	65220532	2633	*
chr12	65672046	65673164	1119	*
chr12	66217118	66219286	2169	*
chr12	67462287	67463059	773	*
chr12	72664666	72668334	3669	*
chr12	75783498	75785526	2029	*
chr12	77271822	77273908	2087	*
chr12	79257248	79259880	2633	*
chr12	80326281	80330624	4344	*
chr12	81329044	81331993	2950	*
chr12	82151024	82154119	3096	*
chr12	89747000	89748914	1915	*
chr12	90100812	90104327	3516	*
chr12	92537049	92540988	3940	*
chr12	93963565	93967757	4193	*
chr12	94540967	94545134	4168	*
chr12	95466209	95467631	1423	*
chr12	96587658	96588099	442	*
chr12	100377196	100378525	1330	*
chr12	103351338	103353794	2457	*
chr12	103888417	103890141	1725	*
chr12	104322569	104325663	3095	*
chr12	105724049	105724391	343	*
chr12	106696211	106697511	1301	*
chr12	106975863	106978152	2290	*
chr12	106979840	106981527	1688	*
chr12	107348438	107351290	2853	*
chr12	109535133	109537340	2208	*
chr12	109744920	109747584	2665	*
chr12	111178760	111181263	2504	*
chr12	111471885	111474579	2695	*
chr12	111842993	111845856	2864	*
chr12	112449781	112452570	2790	*
chr12	113493697	113496335	2639	*
chr12	113908126	113911273	3148	*
chr12	115121126	115122998	1873	*
chr12	116715265	116715550	286	*
chr12	116897873	116898232	360	*
chr12	116970705	116972736	2032	*
chr12	117174087	117177428	3342	*
chr12	117319108	117320680	1573	*
chr12	117626487	117628669	2183	*
chr12	118405079	118407787	2709	*
chr12	119417709	119422407	4699	*
chr12	120672721	120673489	769	*
chr12	120905914	120908539	2626	*
chr12	120932980	120935846	2867	*
chr12	120971832	120974088	2257	*
chr12	121123857	121127365	3509	*
chr12	121147605	121149833	2229	*
chr12	121342099	121342814	716	*
chr12	121733002	121734491	1490	*
chr12	122015773	122020353	4581	*
chr12	123009873	123010500	628	*
chr12	123462619	123467360	4742	*
chr12	123920336	123921750	1415	*
chr12	124085554	124087952	2399	*
chr12	124155339	124157151	1813	*
chr12	125052203	125053465	1263	*
chr12	125346974	125349188	2215	*
chr12	131198080	131201596	3517	*
chr12	132313317	132316290	2974	*
chr12	132568185	132570510	2326	*
chr12	133464191	133465259	1069	*
chr13	19726834	19727074	241	*
chr13	21098802	21101258	2457	*
chr13	21140410	21142292	1883	*
chr13	21477105	21477648	544	*
chr13	21713688	21715845	2158	*
chr13	22032034	22033510	1477	*
chr13	22246669	22250061	3393	*
chr13	23733737	23734787	1051	*
chr13	24734652	24737198	2547	*
chr13	26042350	26044051	1702	*
chr13	28711004	28714566	3563	*
chr13	29104599	29106463	1865	*
chr13	33159666	33160974	1309	*
chr13	33923438	33925178	1741	*
chr13	35324265	35325062	798	*
chr13	42613708	42614891	1184	*
chr13	42845249	42847746	2498	*
chr13	45008366	45012058	3693	*
chr13	46189287	46190235	949	*
chr13	46960842	46962053	1212	*
chr13	47125814	47129648	3835	*
chr13	49684174	49685142	969	*
chr13	50070303	50070777	475	*
chr13	50264448	50266138	1691	*
chr13	50569923	50571022	1100	*
chr13	50696682	50700750	4069	*
chr13	52025294	52027337	2044	*
chr13	52376877	52379710	2834	*
chr13	52585131	52587352	2222	*
chr13	61987160	61990059	2900	*
chr13	72436754	72442792	6039	*
chr13	72443203	72444823	1621	*
chr13	76122842	76124900	2059	*
chr13	77457328	77461926	4599	*
chr13	77599856	77602434	2579	*
chr13	77899178	77902086	2909	*
chr13	78052292	78052722	431	*
chr13	78270124	78271712	1589	*
chr13	79977954	79981575	3622	*
chr13	80912460	80917599	5140	*
chr13	84451857	84458052	6196	*
chr13	88322887	88327156	4270	*
chr13	91999044	92002636	3593	*
chr13	95253644	95255724	2081	*
chr13	95363828	95366762	2935	*
chr13	96293461	96297461	4001	*
chr13	96742936	96744430	1495	*
chr13	99229644	99230940	1297	*
chr13	99737905	99738664	760	*
chr13	100619829	100622691	2863	*
chr13	100623013	100624601	1589	*
chr13	100632995	100637735	4741	*
chr13	103450066	103454277	4212	*
chr13	108517597	108521247	3651	*
chr13	111363767	111369888	6122	*
chr13	111526279	111527442	1164	*
chr13	112063533	112064342	810	*
chr13	112169264	112169784	521	*
chr13	112719846	112722456	2611	*
chr13	112725808	112728616	2809	*
chr13	113343042	113346614	3573	*
chr13	113547737	113548532	796	*
chr13	113548767	113550665	1899	*
chr13	113621987	113626592	4606	*
chr13	113861842	113863865	2024	*
chr13	114842388	114843831	1444	*
chr13	115046018	115048489	2472	*
chr14	20810336	20812695	2360	*
chr14	20936993	20939008	2016	*
chr14	21494130	21494694	565	*
chr14	21536712	21540671	3960	*
chr14	21564360	21566239	1880	*
chr14	21570223	21573039	2817	*
chr14	21735598	21737848	2251	*
chr14	21992719	21995616	2898	*
chr14	23317562	23318155	594	*
chr14	23340404	23342237	1834	*
chr14	23352050	23352286	237	*
chr14	23524674	23527751	3078	*
chr14	23563169	23565580	2412	*
chr14	23770992	23772660	1669	*
chr14	23775319	23777977	2659	*
chr14	23820098	23822400	2303	*
chr14	23951383	23956694	5312	*
chr14	24018889	24021403	2515	*
chr14	24505545	24506186	642	*
chr14	24520440	24523076	2637	*
chr14	24548475	24551495	3021	*
chr14	24640721	24643010	2290	*
chr14	24700376	24703007	2632	*
chr14	24835005	24839006	4002	*
chr14	24868094	24869837	1744	*
chr14	27061402	27067496	6095	*
chr14	27244826	27245125	300	*
chr14	29232977	29235791	2815	*
chr14	29235927	29236707	781	*
chr14	29236821	29238811	1991	*
chr14	31493856	31496590	2735	*
chr14	32544821	32546077	1257	*
chr14	33401857	33403987	2131	*
chr14	33408380	33410040	1661	*
chr14	34931703	34932501	799	*
chr14	35097824	35099892	2069	*
chr14	36987738	36990679	2942	*
chr14	37049547	37051805	2259	*
chr14	38677120	38679586	2467	*
chr14	39571498	39573328	1831	*
chr14	48142046	48146476	4431	*
chr14	50086347	50088985	2639	*
chr14	50696373	50699355	2983	*
chr14	52117315	52120552	3238	*
chr14	53617716	53620626	2911	*
chr14	54954431	54956333	1903	*
chr14	54975959	54977917	1959	*
chr14	55031515	55035338	3824	*
chr14	56584994	56587753	2760	*
chr14	58763423	58767035	3613	*
chr14	59655269	59657594	2326	*
chr14	60336280	60338586	2307	*
chr14	61113622	61117398	3777	*
chr14	61187761	61191378	3618	*
chr14	62278931	62279306	376	*
chr14	63511709	63513487	1779	*
chr14	64008616	64011435	2820	*
chr14	64318997	64321553	2557	*
chr14	64968358	64972755	4398	*
chr14	65345648	65347834	2187	*
chr14	65437406	65438896	1491	*
chr14	65567698	65569418	1721	*
chr14	66973864	66976740	2877	*
chr14	69255800	69263493	7694	*
chr14	69725414	69729466	4053	*
chr14	71287774	71290206	2433	*
chr14	71373551	71375912	2362	*
chr14	71786365	71788951	2587	*
chr14	73392432	73394039	1608	*
chr14	73524359	73526539	2181	*
chr14	73923689	73925851	2163	*
chr14	73928388	73929018	631	*
chr14	74549985	74552802	2818	*
chr14	75388641	75390127	1487	*
chr14	75535055	75536895	1841	*
chr14	75743908	75747655	3748	*
chr14	76842409	76844032	1624	*
chr14	77226146	77230708	4563	*
chr14	77294096	77296898	2803	*
chr14	77384835	77388070	3236	*
chr14	77389053	77389291	239	*
chr14	77466665	77467383	719	*
chr14	77490399	77495855	5457	*
chr14	77498397	77501186	2790	*
chr14	77503065	77506641	3577	*
chr14	77506856	77507268	413	*
chr14	77563199	77565940	2742	*
chr14	77785573	77789401	3829	*
chr14	77923017	77926340	3324	*
chr14	81686683	81688419	1737	*
chr14	85995084	86002004	6921	*
chr14	88711006	88712364	1359	*
chr14	90528131	90529116	986	*
chr14	90847615	90850990	3376	*
chr14	90862655	90866192	3538	*
chr14	92040276	92041182	907	*
chr14	92505055	92507554	2500	*
chr14	92571750	92572983	1234	*
chr14	93388888	93391207	2320	*
chr14	93896001	93898604	2604	*
chr14	94594743	94596867	2125	*
chr14	94640658	94641964	1307	*
chr14	96342043	96343979	1937	*
chr14	96670082	96671721	1640	*
chr14	96827975	96831422	3448	*
chr14	99658110	99659064	955	*
chr14	99734585	99740885	6301	*
chr14	99741099	99741498	400	*
chr14	100070800	100072857	2058	*
chr14	100705433	100706416	984	*
chr14	100770262	100774754	4493	*
chr14	101035403	101035649	247	*
chr14	101189804	101190229	426	*
chr14	101292389	101294635	2247	*
chr14	101542115	101545119	3005	*
chr14	102227288	102227927	640	*
chr14	102246847	102248417	1571	*
chr14	102605052	102607721	2670	*
chr14	102780051	102781215	1165	*
chr14	103021110	103022182	1073	*
chr14	103521823	103523652	1830	*
chr14	103985384	103988974	3591	*
chr14	103993790	103997776	3987	*
chr14	104007716	104009789	2074	*
chr14	104094399	104097380	2982	*
chr14	104313955	104315828	1874	*
chr14	105143760	105145168	1409	*
chr14	105189745	105193257	3513	*
chr14	105262210	105263115	906	*
chr14	105281446	105283451	2006	*
chr14	105309780	105311033	1254	*
chr14	105632205	105633809	1605	*
chr15	22968611	22969033	423	*
chr15	31507073	31509376	2304	*
chr15	31683985	31684875	891	*
chr15	34657207	34660750	3544	*
chr15	35013924	35014789	866	*
chr15	35087163	35088438	1276	*
chr15	37387447	37395529	8083	*
chr15	38364237	38365832	1596	*
chr15	38543167	38546984	3818	*
chr15	40616139	40618248	2110	*
chr15	41849948	41853544	3597	*
chr15	43661350	43664561	3212	*
chr15	43783842	43786008	2167	*
chr15	43801938	43804356	2419	*
chr15	43809807	43811846	2040	*
chr15	44083930	44086985	3056	*
chr15	44828014	44830614	2601	*
chr15	45002818	45005921	3104	*
chr15	45476020	45476492	473	*
chr15	45476671	45479963	3293	*
chr15	45997348	45998088	741	*
chr15	49337162	49339147	1986	*
chr15	49446745	49448804	2060	*
chr15	50716088	50717752	1665	*
chr15	52310786	52311686	901	*
chr15	52859560	52861596	2037	*
chr15	52969930	52972499	2570	*
chr15	55879327	55880676	1350	*
chr15	56533721	56536027	2307	*
chr15	56756378	56757819	1442	*
chr15	59948726	59949928	1203	*
chr15	60296122	60296697	576	*
chr15	60688764	60690530	1767	*
chr15	61518590	61521099	2510	*
chr15	61521175	61522289	1115	*
chr15	63334012	63336554	2543	*
chr15	64443374	64446163	2790	*
chr15	64752298	64754719	2422	*
chr15	65424768	65426864	2097	*
chr15	66543867	66546761	2895	*
chr15	68114650	68117525	2876	*
chr15	68568769	68572955	4187	*
chr15	68870034	68871481	1448	*
chr15	68933646	68934032	387	*
chr15	69108025	69114900	6876	*
chr15	70667280	70669033	1754	*
chr15	71054740	71056567	1828	*
chr15	71407477	71407851	375	*
chr15	72520196	72524752	4557	*
chr15	72765402	72768504	3103	*
chr15	73344753	73346374	1622	*
chr15	73614718	73615812	1095	*
chr15	73924199	73926371	2173	*
chr15	74043007	74045507	2501	*
chr15	74218100	74220978	2879	*
chr15	74906764	74911042	4279	*
chr15	75164728	75166402	1675	*
chr15	75181646	75183872	2227	*
chr15	75286326	75290217	3892	*
chr15	75493396	75496701	3306	*
chr15	75639103	75641624	2522	*
chr15	75659784	75661688	1905	*
chr15	75742539	75749175	6637	*
chr15	75931353	75933452	2100	*
chr15	75938770	75940994	2225	*
chr15	76352271	76353032	762	*
chr15	76627623	76630801	3179	*
chr15	77196605	77198490	1886	*
chr15	77710847	77712580	1734	*
chr15	77896881	77897522	642	*
chr15	77922041	77924872	2832	*
chr15	78631869	78635259	3391	*
chr15	79381856	79384117	2262	*
chr15	80987615	80989404	1790	*
chr15	82339522	82340369	848	*
chr15	83377146	83379763	2618	*
chr15	86161783	86164562	2780	*
chr15	86291733	86292349	617	*
chr15	86335252	86335510	259	*
chr15	88796515	88800068	3554	*
chr15	89182026	89182510	485	*
chr15	89248327	89249338	1012	*
chr15	89874807	89875393	587	*
chr15	89901556	89916352	14797	*
chr15	90544964	90546970	2007	*
chr15	91427769	91428028	260	*
chr15	92396843	92398334	1492	*
chr15	92936075	92939624	3550	*
chr15	93572065	93572307	243	*
chr15	96874563	96880851	6289	*
chr15	96882415	96885222	2808	*
chr15	98503010	98505623	2614	*
chr15	99190061	99191603	1543	*
chr15	99191751	99194741	2991	*
chr15	100026500	100027765	1266	*
chr15	100105722	100107862	2141	*
chr15	101141015	101143916	2902	*
chr16	187715	189118	1404	*
chr16	278014	279548	1535	*
chr16	330671	332452	1782	*
chr16	641846	643185	1340	*
chr16	687225	688454	1230	*
chr16	730015	734171	4157	*
chr16	756033	761409	5377	*
chr16	1204233	1205007	775	*
chr16	1463547	1464754	1208	*
chr16	1523741	1526184	2444	*
chr16	1542851	1545788	2938	*
chr16	1754903	1758770	3868	*
chr16	1979167	1979865	699	*
chr16	2038590	2039956	1367	*
chr16	2054175	2059735	5561	*
chr16	2069493	2069795	303	*
chr16	2072676	2073661	986	*
chr16	2197487	2202236	4750	*
chr16	2205927	2208803	2877	*
chr16	2208917	2209238	322	*
chr16	2210761	2211506	746	*
chr16	2244097	2246509	2413	*
chr16	2254528	2257871	3344	*
chr16	2273050	2275420	2371	*
chr16	2508415	2513043	4629	*
chr16	2516797	2521272	4476	*
chr16	2521334	2523912	2579	*
chr16	2740962	2743811	2850	*
chr16	2770700	2771915	1216	*
chr16	2801418	2805011	3594	*
chr16	3029304	3031790	2487	*
chr16	3036633	3037212	580	*
chr16	3107971	3110085	2115	*
chr16	3543568	3544253	686	*
chr16	4166680	4167508	829	*
chr16	4366313	4368264	1952	*
chr16	6068461	6070797	2337	*
chr16	7352648	7355608	2961	*
chr16	8767789	8769621	1833	*
chr16	9185352	9187832	2481	*
chr16	11032248	11033353	1106	*
chr16	11349270	11351605	2336	*
chr16	11762525	11768918	6394	*
chr16	11834952	11837224	2273	*
chr16	14394793	14395854	1062	*
chr16	15735510	15738282	2773	*
chr16	17561458	17564466	3009	*
chr16	19179184	19181296	2113	*
chr16	20084933	20085354	422	*
chr16	21513280	21513715	436	*
chr16	22017930	22019398	1469	*
chr16	22019584	22020840	1257	*
chr16	23159346	23160449	1104	*
chr16	23519819	23522406	2588	*
chr16	23847490	23848503	1014	*
chr16	24550226	24553680	3455	*
chr16	24741376	24742600	1225	*
chr16	28565106	28565576	471	*
chr16	28833390	28837026	3637	*
chr16	28856027	28858826	2800	*
chr16	28890137	28892445	2309	*
chr16	29818537	29828856	10320	*
chr16	29909122	29913778	4657	*
chr16	29984711	29987562	2852	*
chr16	30020664	30023104	2441	*
chr16	30032461	30033221	761	*
chr16	30039318	30043799	4482	*
chr16	30101947	30103977	2031	*
chr16	30193890	30197238	3349	*
chr16	30364622	30368129	3508	*
chr16	30388649	30390973	2325	*
chr16	30418166	30420186	2021	*
chr16	30758966	30760710	1745	*
chr16	30932972	30936719	3748	*
chr16	30959044	30961977	2934	*
chr16	31082876	31087981	5106	*
chr16	31482491	31484378	1888	*
chr16	32127337	32127648	312	*
chr16	46863725	46865690	1966	*
chr16	49313075	49315781	2707	*
chr16	49736315	49736861	547	*
chr16	49887966	49890009	2044	*
chr16	50186044	50187111	1068	*
chr16	50582316	50586518	4203	*
chr16	50727561	50728007	447	*
chr16	50775328	50777238	1911	*
chr16	52581209	52582136	928	*
chr16	53088377	53089914	1538	*
chr16	53123941	53124972	1032	*
chr16	53125462	53125798	337	*
chr16	53132753	53134363	1611	*
chr16	53164502	53165274	773	*
chr16	54317688	54322493	4806	*
chr16	54539663	54541225	1563	*
chr16	54962779	54967985	5207	*
chr16	55513237	55514874	1638	*
chr16	56225290	56228606	3317	*
chr16	56457847	56459354	1508	*
chr16	56762996	56765260	2265	*
chr16	56965231	56967962	2732	*
chr16	57022665	57024370	1706	*
chr16	57126595	57128165	1571	*
chr16	57278358	57280317	1960	*
chr16	57675758	57676639	882	*
chr16	58032858	58036244	3387	*
chr16	58058863	58061562	2700	*
chr16	58231900	58232766	867	*
chr16	65153847	65158446	4600	*
chr16	66637686	66640578	2893	*
chr16	67047045	67049173	2129	*
chr16	67063195	67064512	1318	*
chr16	67192730	67194372	1643	*
chr16	67196441	67198463	2023	*
chr16	67259339	67262843	3505	*
chr16	67311407	67313296	1890	*
chr16	67561848	67565690	3843	*
chr16	67686827	67688951	2125	*
chr16	67691724	67696900	5177	*
chr16	68479477	68483536	4060	*
chr16	69164943	69167724	2782	*
chr16	69418841	69420255	1415	*
chr16	69598740	69601744	3005	*
chr16	70413903	70415948	2046	*
chr16	71321917	71324027	2111	*
chr16	71841395	71843694	2300	*
chr16	72458739	72464668	5930	*
chr16	73081207	73082239	1033	*
chr16	73092679	73093355	677	*
chr16	73580026	73580858	833	*
chr16	74807818	74809243	1426	*
chr16	75033204	75035219	2016	*
chr16	75144682	75145371	690	*
chr16	77245368	77247852	2485	*
chr16	81478783	81483106	4324	*
chr16	81684659	81687243	2585	*
chr16	85268539	85269473	935	*
chr16	85429513	85430588	1076	*
chr16	85586980	85593382	6403	*
chr16	85644268	85650475	6208	*
chr16	85749448	85750423	976	*
chr16	86542559	86545360	2802	*
chr16	87426334	87427764	1431	*
chr16	87636477	87639177	2701	*
chr16	87669188	87670196	1009	*
chr16	87839566	87841018	1453	*
chr16	88571620	88572051	432	*
chr16	88869219	88872865	3647	*
chr16	88922087	88922990	904	*
chr16	89986947	89989642	2696	*
chr17	259390	261214	1825	*
chr17	880947	882352	1406	*
chr17	942213	943086	874	*
chr17	1010833	1013848	3016	*
chr17	1080480	1081384	905	*
chr17	1300731	1304034	3304	*
chr17	1393718	1394873	1156	*
chr17	2302460	2306374	3915	*
chr17	2496110	2498829	2720	*
chr17	3598071	3599423	1353	*
chr17	4045017	4048120	3104	*
chr17	4402441	4404469	2029	*
chr17	4841333	4844862	3530	*
chr17	4849538	4855040	5503	*
chr17	5013778	5015761	1984	*
chr17	6357857	6359038	1182	*
chr17	6553639	6556425	2787	*
chr17	6938376	6940403	2028	*
chr17	7119228	7120730	1503	*
chr17	7136419	7143015	6597	*
chr17	7153198	7157056	3859	*
chr17	7164105	7165032	928	*
chr17	7209893	7213631	3739	*
chr17	7254157	7257131	2975	*
chr17	7306292	7310891	4600	*
chr17	7339169	7344692	5524	*
chr17	7380637	7383897	3261	*
chr17	7386581	7388830	2250	*
chr17	7461300	7463372	2073	*
chr17	7463567	7467034	3468	*
chr17	7483008	7484519	1512	*
chr17	7607886	7610016	2131	*
chr17	7619271	7621604	2334	*
chr17	7741777	7749173	7397	*
chr17	7788068	7788362	295	*
chr17	7788668	7793279	4612	*
chr17	8023696	8029889	6194	*
chr17	8057398	8059796	2399	*
chr17	8197737	8199297	1561	*
chr17	8649051	8650002	952	*
chr17	11143316	11144058	743	*
chr17	15587127	15587614	488	*
chr17	16393959	16395263	1305	*
chr17	17625313	17629925	4613	*
chr17	17684469	17688313	3845	*
chr17	17738890	17741380	2491	*
chr17	17874514	17876757	2244	*
chr17	18085547	18091264	5718	*
chr17	18853202	18853537	336	*
chr17	19288140	19289060	921	*
chr17	19313241	19317036	3796	*
chr17	19410364	19412249	1886	*
chr17	19619393	19620388	996	*
chr17	20943676	20946410	2735	*
chr17	21187222	21191831	4610	*
chr17	21279498	21279999	502	*
chr17	26368562	26370285	1724	*
chr17	26644241	26647686	3446	*
chr17	26698206	26701102	2897	*
chr17	26878277	26880022	1746	*
chr17	26970590	26972906	2317	*
chr17	27037456	27038882	1427	*
chr17	27044069	27044332	264	*
chr17	27051911	27056317	4407	*
chr17	27227717	27230587	2871	*
chr17	27275231	27280703	5473	*
chr17	27716723	27718991	2269	*
chr17	27898469	27899328	860	*
chr17	27948784	27950632	1849	*
chr17	29058648	29059240	593	*
chr17	29248959	29249983	1025	*
chr17	29420981	29423712	2732	*
chr17	29717283	29718575	1293	*
chr17	30227795	30229099	1305	*
chr17	30264028	30264661	634	*
chr17	30593166	30596015	2850	*
chr17	30820310	30822978	2669	*
chr17	30845426	30847938	2513	*
chr17	33287506	33289818	2313	*
chr17	33672543	33673710	1168	*
chr17	33774644	33776928	2285	*
chr17	34899720	34902764	3045	*
chr17	34957239	34959542	2304	*
chr17	35290062	35297436	7375	*
chr17	36619984	36622983	3000	*
chr17	36758029	36758433	405	*
chr17	36760103	36762050	1948	*
chr17	36857280	36864507	7228	*
chr17	36886614	36888793	2180	*
chr17	36901738	36910515	8778	*
chr17	36953475	36956738	3264	*
chr17	37008597	37011030	2434	*
chr17	37023936	37028726	4791	*
chr17	37320636	37323162	2527	*
chr17	37387438	37388544	1107	*
chr17	37556563	37558994	2432	*
chr17	37719740	37720379	640	*
chr17	37748358	37748615	258	*
chr17	37761677	37764278	2602	*
chr17	37782485	37784003	1519	*
chr17	37821767	37823116	1350	*
chr17	37884756	37887193	2438	*
chr17	38081929	38084628	2700	*
chr17	38217493	38219014	1522	*
chr17	38219174	38222480	3307	*
chr17	38224520	38228920	4401	*
chr17	38276290	38278526	2237	*
chr17	38374615	38376803	2189	*
chr17	38505925	38508381	2457	*
chr17	38713308	38713937	630	*
chr17	39821782	39823497	1716	*
chr17	40019607	40022073	2467	*
chr17	40073399	40076390	2992	*
chr17	40332569	40333429	861	*
chr17	40812305	40813096	792	*
chr17	40826173	40830950	4778	*
chr17	40833500	40833879	380	*
chr17	40834069	40836275	2207	*
chr17	40895725	40897567	1843	*
chr17	40912223	40915111	2889	*
chr17	40984084	40986595	2512	*
chr17	41172929	41174748	1820	*
chr17	41177237	41178208	972	*
chr17	41437443	41439123	1681	*
chr17	41797811	41798418	608	*
chr17	41982655	41985855	3201	*
chr17	42187698	42188830	1133	*
chr17	42198687	42201712	3026	*
chr17	42218925	42220472	1548	*
chr17	42277103	42278875	1773	*
chr17	42296521	42301093	4573	*
chr17	42384529	42388674	4146	*
chr17	42633805	42634901	1097	*
chr17	42836575	42838231	1657	*
chr17	42993571	42994487	917	*
chr17	43223746	43228381	4636	*
chr17	43237373	43239079	1707	*
chr17	43249395	43250733	1339	*
chr17	43308333	43308859	527	*
chr17	43860595	43861631	1037	*
chr17	44268420	44271845	3426	*
chr17	44847648	44848868	1221	*
chr17	45726037	45728939	2903	*
chr17	45917438	45919023	1586	*
chr17	45971746	45975249	3504	*
chr17	46177528	46179134	1607	*
chr17	47651770	47655601	3832	*
chr17	47754339	47755891	1553	*
chr17	48171725	48174977	3253	*
chr17	48223228	48230637	7410	*
chr17	48636132	48639460	3329	*
chr17	48685977	48687640	1664	*
chr17	48941442	48946097	4656	*
chr17	49335824	49339451	3628	*
chr17	50234987	50237234	2248	*
chr17	53044535	53047034	2500	*
chr17	54673241	54674096	856	*
chr17	55037983	55038554	572	*
chr17	55333965	55336645	2681	*
chr17	55644917	55645290	374	*
chr17	56063557	56065663	2107	*
chr17	56065739	56066666	928	*
chr17	56160812	56163362	2551	*
chr17	56405235	56406834	1600	*
chr17	56407714	56409711	1998	*
chr17	56589810	56593451	3642	*
chr17	57230247	57234028	3782	*
chr17	57408562	57410918	2357	*
chr17	58211615	58213409	1795	*
chr17	58467585	58470735	3151	*
chr17	58602051	58604427	2377	*
chr17	59539037	59540798	1762	*
chr17	60141030	60142699	1670	*
chr17	61553708	61555558	1851	*
chr17	61600458	61601201	744	*
chr17	61775215	61779254	4040	*
chr17	61817958	61820022	2065	*
chr17	61849896	61853133	3238	*
chr17	62075465	62076392	928	*
chr17	62658197	62658920	724	*
chr17	63096180	63097770	1591	*
chr17	63554167	63558523	4357	*
chr17	64187177	64188696	1520	*
chr17	64959499	64960703	1205	*
chr17	65239860	65243423	3564	*
chr17	65527409	65528006	598	*
chr17	65822122	65822588	467	*
chr17	66097077	66098443	1367	*
chr17	66192722	66193821	1100	*
chr17	66201007	66203046	2040	*
chr17	70049592	70049936	345	*
chr17	70115948	70120966	5019	*
chr17	70586309	70589045	2737	*
chr17	71187593	71190192	2600	*
chr17	71639024	71640996	1973	*
chr17	71948302	71949466	1165	*
chr17	73255947	73259764	3818	*
chr17	73284514	73286371	1858	*
chr17	73400197	73402672	2476	*
chr17	73509549	73512620	3072	*
chr17	73512710	73514369	1660	*
chr17	73780082	73782691	2610	*
chr17	73871701	73875147	3447	*
chr17	73890251	73890523	273	*
chr17	74137010	74138343	1334	*
chr17	74264079	74264611	533	*
chr17	74378616	74382624	4009	*
chr17	74866267	74866670	404	*
chr17	75136968	75138488	1521	*
chr17	75368099	75372106	4008	*
chr17	75441106	75441721	616	*
chr17	75522758	75525566	2809	*
chr17	75692815	75693269	455	*
chr17	75869783	75870055	273	*
chr17	76164058	76166255	2198	*
chr17	76182243	76183809	1567	*
chr17	76249978	76250861	884	*
chr17	76348433	76349774	1342	*
chr17	76354327	76356087	1761	*
chr17	77019882	77021217	1336	*
chr17	77644619	77645621	1003	*
chr17	77771580	77773499	1920	*
chr17	77903852	77904965	1114	*
chr17	78234642	78236455	1814	*
chr17	78427331	78430127	2797	*
chr17	78806033	78808807	2775	*
chr17	79007040	79008713	1674	*
chr17	79140135	79141132	998	*
chr17	79275110	79275559	450	*
chr17	79316214	79319841	3628	*
chr17	79320086	79321477	1392	*
chr17	79359619	79364231	4613	*
chr17	79364984	79373151	8168	*
chr17	79475844	79479934	4091	*
chr17	79668170	79672008	3839	*
chr17	79760860	79761171	312	*
chr17	79826276	79826525	250	*
chr17	79883709	79885357	1649	*
chr17	79885504	79888179	2676	*
chr17	79978250	79983628	5379	*
chr17	80009629	80013359	3731	*
chr17	80229388	80233079	3692	*
chr17	80249597	80251179	1583	*
chr17	80290930	80291926	997	*
chr17	80357259	80358200	942	*
chr17	80453463	80455293	1831	*
chr18	811204	813277	2074	*
chr18	903911	909798	5888	*
chr18	3447360	3452988	5629	*
chr18	5627786	5630980	3195	*
chr18	5895683	5897467	1785	*
chr18	9708294	9710470	2177	*
chr18	10454060	10454447	388	*
chr18	12656308	12657839	1532	*
chr18	13374637	13375463	827	*
chr18	18821019	18822052	1034	*
chr18	19179134	19181147	2014	*
chr18	19320122	19322553	2432	*
chr18	19748961	19751568	2608	*
chr18	21032766	21034259	1494	*
chr18	21593776	21596265	2490	*
chr18	22253200	22256436	3237	*
chr18	22397860	22399020	1161	*
chr18	24128103	24131552	3450	*
chr18	24235440	24236725	1286	*
chr18	25756888	25757790	903	*
chr18	25757952	25758709	758	*
chr18	31325143	31326574	1432	*
chr18	31799536	31805582	6047	*
chr18	32290303	32290952	650	*
chr18	32869299	32871310	2012	*
chr18	35143432	35145968	2537	*
chr18	40856440	40857667	1228	*
chr18	43651028	43652569	1542	*
chr18	44495927	44498429	2503	*
chr18	45121025	45121618	594	*
chr18	45456020	45457055	1036	*
chr18	45457236	45458481	1246	*
chr18	46064496	46068286	3791	*
chr18	47087015	47088700	1686	*
chr18	47806274	47809658	3385	*
chr18	48724240	48724906	667	*
chr18	51749243	51750584	1342	*
chr18	53255336	53257778	2443	*
chr18	53446095	53448300	2206	*
chr18	54304172	54306553	2382	*
chr18	55100815	55102766	1952	*
chr18	55914250	55915233	984	*
chr18	56337679	56339736	2058	*
chr18	56514725	56515042	318	*
chr18	56530766	56534279	3514	*
chr18	57566320	57568569	2250	*
chr18	59000384	59003609	3226	*
chr18	59853503	59856508	3006	*
chr18	60190861	60194640	3780	*
chr18	61088516	61090844	2329	*
chr18	65181838	65184965	3128	*
chr18	67955460	67956064	605	*
chr18	70534954	70537513	2560	*
chr18	72263629	72266532	2904	*
chr18	72919266	72923499	4234	*
chr18	74162573	74163773	1201	*
chr18	74203657	74206827	3171	*
chr18	74532932	74534263	1332	*
chr18	77153919	77154321	403	*
chr18	77154496	77155271	776	*
chr18	77711732	77713052	1321	*
chr19	409247	410508	1262	*
chr19	459516	460614	1099	*
chr19	531829	534090	2262	*
chr19	709102	711624	2523	*
chr19	912335	913086	752	*
chr19	1018069	1018590	522	*
chr19	1171787	1174643	2857	*
chr19	1235288	1237802	2515	*
chr19	1249735	1255963	6229	*
chr19	1260014	1260446	433	*
chr19	1265790	1268966	3177	*
chr19	1448845	1454254	5410	*
chr19	1491096	1491838	743	*
chr19	1604305	1606492	2188	*
chr19	1667895	1669644	1750	*
chr19	1754605	1755780	1176	*
chr19	2013609	2015495	1887	*
chr19	2048640	2052009	3370	*
chr19	2056031	2056597	567	*
chr19	2425691	2428217	2527	*
chr19	3060569	3062053	1485	*
chr19	3224755	3225084	330	*
chr19	3225307	3227204	1898	*
chr19	3270630	3271094	465	*
chr19	3365000	3371146	6147	*
chr19	3698975	3700479	1505	*
chr19	3880292	3882478	2187	*
chr19	3951658	3951905	248	*
chr19	4006681	4009549	2869	*
chr19	4180673	4181525	853	*
chr19	4277954	4281157	3204	*
chr19	4304203	4306050	1848	*
chr19	4370207	4370589	383	*
chr19	4401710	4403843	2134	*
chr19	4454739	4457332	2594	*
chr19	4471113	4475836	4724	*
chr19	4759391	4759872	482	*
chr19	4909084	4912262	3179	*
chr19	4976646	4978161	1516	*
chr19	5293363	5295092	1730	*
chr19	5336966	5340803	3838	*
chr19	5436050	5437351	1302	*
chr19	5679215	5682703	3489	*
chr19	5718493	5720957	2465	*
chr19	6458797	6460923	2127	*
chr19	6739680	6741474	1795	*
chr19	7661255	7662485	1231	*
chr19	7967545	7970986	3442	*
chr19	7985822	7987255	1434	*
chr19	7990135	7990779	645	*
chr19	8374448	8374722	275	*
chr19	9937355	9939859	2505	*
chr19	10022517	10024453	1937	*
chr19	10399504	10404009	4506	*
chr19	10442450	10445971	3522	*
chr19	10512866	10516557	3692	*
chr19	10713107	10715018	1912	*
chr19	12831238	12835333	4096	*
chr19	12892425	12894814	2390	*
chr19	12944653	12946518	1866	*
chr19	13075888	13076610	723	*
chr19	13106738	13109089	2352	*
chr19	13111922	13114482	2561	*
chr19	13122575	13126983	4409	*
chr19	13130470	13144304	13835	*
chr19	13225943	13228362	2420	*
chr19	13229224	13231729	2506	*
chr19	13273249	13275943	2695	*
chr19	13616413	13617309	897	*
chr19	13953781	13954753	973	*
chr19	14048340	14049413	1074	*
chr19	14062554	14065308	2755	*
chr19	14116249	14118280	2032	*
chr19	14167623	14168453	831	*
chr19	14191089	14193605	2517	*
chr19	14201277	14201574	298	*
chr19	14223892	14224181	290	*
chr19	14544280	14546423	2144	*
chr19	14800521	14801652	1132	*
chr19	15234503	15236982	2480	*
chr19	15306743	15306978	236	*
chr19	15333491	15335199	1709	*
chr19	15442870	15443195	326	*
chr19	15574776	15575322	547	*
chr19	16187288	16190172	2885	*
chr19	16310503	16311032	530	*
chr19	16737757	16740537	2781	*
chr19	16769443	16773059	3617	*
chr19	17184856	17189027	4172	*
chr19	17354551	17356314	1764	*
chr19	17419908	17421933	2026	*
chr19	17797130	17799853	2724	*
chr19	17941216	17941523	308	*
chr19	18059157	18064398	5242	*
chr19	18401997	18404504	2508	*
chr19	18414950	18416368	1419	*
chr19	18450758	18452245	1488	*
chr19	18527352	18532571	5220	*
chr19	18630841	18633718	2878	*
chr19	18652151	18654512	2362	*
chr19	18704932	18706106	1175	*
chr19	18794385	18795851	1467	*
chr19	18899957	18900920	964	*
chr19	19007110	19008431	1322	*
chr19	19753070	19754927	1858	*
chr19	30017420	30018447	1028	*
chr19	30335096	30337041	1946	*
chr19	30715836	30721847	6012	*
chr19	31838542	31840578	2037	*
chr19	34662514	34664825	2312	*
chr19	34855596	34857545	1950	*
chr19	35490244	35492530	2287	*
chr19	35521806	35522878	1073	*
chr19	35760261	35761419	1159	*
chr19	36504023	36506062	2040	*
chr19	36544471	36546848	2378	*
chr19	36603706	36607607	3902	*
chr19	36704723	36706923	2201	*
chr19	37463544	37464966	1423	*
chr19	38396948	38399032	2085	*
chr19	38700032	38701670	1639	*
chr19	38719139	38720234	1096	*
chr19	38745831	38747348	1518	*
chr19	38865246	38867015	1770	*
chr19	38878095	38880250	2156	*
chr19	39108012	39111091	3080	*
chr19	39138237	39140825	2589	*
chr19	39341150	39342728	1579	*
chr19	39616159	39618388	2230	*
chr19	39892836	39894381	1546	*
chr19	39900037	39902159	2123	*
chr19	39903057	39905890	2834	*
chr19	39970982	39972835	1854	*
chr19	39994333	39995401	1069	*
chr19	40322751	40325049	2299	*
chr19	40771648	40772200	553	*
chr19	40789281	40791270	1990	*
chr19	40949045	40951026	1982	*
chr19	40971084	40971786	703	*
chr19	41075916	41076485	570	*
chr19	41100476	41100813	338	*
chr19	41105137	41107107	1971	*
chr19	41107278	41108703	1426	*
chr19	41193565	41197332	3768	*
chr19	41305145	41307515	2371	*
chr19	41725315	41725934	620	*
chr19	41726079	41726807	729	*
chr19	41770035	41772059	2025	*
chr19	41831296	41832431	1136	*
chr19	41856926	41860786	3861	*
chr19	42444563	42445783	1221	*
chr19	42570840	42575345	4506	*
chr19	42658373	42659249	877	*
chr19	42678479	42681009	2531	*
chr19	42681372	42682318	947	*
chr19	42758089	42760803	2715	*
chr19	42771844	42775886	4043	*
chr19	42782972	42786917	3946	*
chr19	42818870	42819361	492	*
chr19	42829549	42831182	1634	*
chr19	45250722	45251668	947	*
chr19	45393345	45394077	733	*
chr19	45394338	45396135	1798	*
chr19	45582145	45583626	1482	*
chr19	46009446	46012500	3055	*
chr19	46270649	46271904	1256	*
chr19	46271972	46273567	1596	*
chr19	46929685	46932507	2823	*
chr19	47104542	47107500	2959	*
chr19	47162411	47164497	2087	*
chr19	47218855	47221470	2616	*
chr19	47363113	47364479	1367	*
chr19	47364605	47367452	2848	*
chr19	47613016	47617283	4268	*
chr19	47729539	47731477	1939	*
chr19	47731555	47733719	2165	*
chr19	47733847	47734408	562	*
chr19	47734577	47735172	596	*
chr19	47920743	47922458	1716	*
chr19	47922569	47925806	3238	*
chr19	47973728	47975218	1491	*
chr19	48281278	48282794	1517	*
chr19	48672821	48675044	2224	*
chr19	48896556	48900531	3976	*
chr19	49013467	49017267	3801	*
chr19	49137857	49141621	3765	*
chr19	49148189	49150030	1842	*
chr19	49217756	49220548	2793	*
chr19	49242345	49244071	1727	*
chr19	49250211	49250591	381	*
chr19	49620603	49624512	3910	*
chr19	49838754	49839192	439	*
chr19	49977149	49978674	1526	*
chr19	50093393	50094741	1349	*
chr19	50304906	50306467	1562	*
chr19	50431695	50433380	1686	*
chr19	50819065	50819688	624	*
chr19	50829064	50829973	910	*
chr19	50835079	50837706	2628	*
chr19	51053220	51055726	2507	*
chr19	51069998	51071399	1402	*
chr19	51143125	51143413	289	*
chr19	51220853	51222660	1808	*
chr19	51225151	51229503	4353	*
chr19	51338660	51339474	815	*
chr19	52190836	52192482	1647	*
chr19	52192566	52195259	2694	*
chr19	52899834	52902313	2480	*
chr19	54410854	54412559	1706	*
chr19	54412700	54413780	1081	*
chr19	54462462	54463126	665	*
chr19	55768381	55771167	2787	*
chr19	55795861	55797365	1505	*
chr19	55849865	55850767	903	*
chr19	55865117	55865493	377	*
chr19	55881112	55881635	524	*
chr19	55954169	55954775	607	*
chr19	56015291	56015542	252	*
chr19	56111795	56112852	1058	*
chr19	56151333	56156243	4911	*
chr19	56632413	56632975	563	*
chr19	56651519	56652992	1474	*
chr19	57078118	57080026	1909	*
chr19	57106269	57108066	1798	*
chr19	58175533	58176373	841	*
chr19	58890613	58893111	2499	*
chr19	58979544	58980255	712	*
chr19	59009781	59012227	2447	*
chr2	945880	946464	585	*
chr2	1747426	1749972	2547	*
chr2	2616897	2618079	1183	*
chr2	5829694	5838754	9061	*
chr2	6212615	6214814	2200	*
chr2	6780251	6780849	599	*
chr2	8816586	8821813	5228	*
chr2	9768520	9772063	3544	*
chr2	10090299	10091500	1202	*
chr2	10426398	10427340	943	*
chr2	11123139	11124059	921	*
chr2	11272984	11273398	415	*
chr2	11484829	11485976	1148	*
chr2	17719504	17723197	3694	*
chr2	20645972	20650557	4586	*
chr2	22043973	22045657	1685	*
chr2	25193581	25195984	2404	*
chr2	25474052	25475174	1123	*
chr2	25475313	25475993	681	*
chr2	25920344	25921330	987	*
chr2	26395034	26395648	615	*
chr2	26396000	26398423	2424	*
chr2	27069268	27073687	4420	*
chr2	27192999	27194786	1788	*
chr2	27292505	27296030	3526	*
chr2	27301203	27303531	2329	*
chr2	27484170	27485118	949	*
chr2	27485217	27488132	2916	*
chr2	27650765	27653198	2434	*
chr2	28615077	28619009	3933	*
chr2	29337482	29338323	842	*
chr2	30144712	30144977	266	*
chr2	30370292	30371324	1033	*
chr2	36581822	36585904	4083	*
chr2	38151830	38153338	1509	*
chr2	38602938	38605277	2340	*
chr2	39892929	39895460	2532	*
chr2	40005105	40006865	1761	*
chr2	43448096	43450263	2168	*
chr2	45164957	45165429	473	*
chr2	45168626	45169884	1259	*
chr2	45236680	45238002	1323	*
chr2	45876712	45881117	4406	*
chr2	47141080	47144388	3309	*
chr2	48009530	48011761	2232	*
chr2	48130573	48133692	3120	*
chr2	48541022	48543610	2589	*
chr2	48756838	48758645	1808	*
chr2	51257023	51260346	3324	*
chr2	54012161	54015355	3195	*
chr2	54682100	54686569	4470	*
chr2	55275585	55278704	3120	*
chr2	55644798	55648049	3252	*
chr2	55843192	55846620	3429	*
chr2	60776184	60778962	2779	*
chr2	60780998	60783141	2144	*
chr2	61292486	61294283	1798	*
chr2	61696765	61697961	1197	*
chr2	61698121	61699733	1613	*
chr2	61762807	61766741	3935	*
chr2	61921998	61922398	401	*
chr2	62732420	62733988	1569	*
chr2	64067238	64069800	2563	*
chr2	64680444	64682854	2411	*
chr2	64879381	64881101	1721	*
chr2	65091466	65092853	1388	*
chr2	65214895	65216307	1413	*
chr2	65661516	65664483	2968	*
chr2	66659835	66663311	3477	*
chr2	68477460	68480956	3497	*
chr2	68544993	68547801	2809	*
chr2	69239929	69242148	2220	*
chr2	70312769	70317609	4841	*
chr2	70367966	70370960	2995	*
chr2	70484289	70486350	2062	*
chr2	70993262	70995422	2161	*
chr2	73121122	73123373	2252	*
chr2	73296361	73299649	3289	*
chr2	73510295	73512646	2352	*
chr2	73518121	73521111	2991	*
chr2	73612109	73614821	2713	*
chr2	74230730	74232533	1804	*
chr2	74599677	74602188	2512	*
chr2	74665106	74668269	3164	*
chr2	74681781	74687375	5595	*
chr2	74724930	74726878	1949	*
chr2	74740800	74743623	2824	*
chr2	74779577	74782818	3242	*
chr2	80531808	80532137	330	*
chr2	85107286	85109330	2045	*
chr2	85131736	85134890	3155	*
chr2	85198499	85200154	1656	*
chr2	85359796	85360599	804	*
chr2	85534904	85536618	1715	*
chr2	85657593	85659249	1657	*
chr2	85764150	85769275	5126	*
chr2	85821309	85824632	3324	*
chr2	85979972	85984844	4873	*
chr2	86563010	86564683	1674	*
chr2	86667860	86670638	2779	*
chr2	88925545	88928054	2510	*
chr2	91669820	91670952	1133	*
chr2	95742577	95743106	530	*
chr2	95825527	95826160	634	*
chr2	95961916	95965042	3127	*
chr2	96192232	96193085	854	*
chr2	96929834	96933387	3554	*
chr2	96970144	96972592	2449	*
chr2	96990376	96992378	2003	*
chr2	97193466	97194273	808	*
chr2	99756962	99758677	1716	*
chr2	99796798	99798650	1853	*
chr2	101436271	101436543	273	*
chr2	102312943	102314098	1156	*
chr2	105477864	105479459	1596	*
chr2	105487864	105490519	2656	*
chr2	105759857	105760598	742	*
chr2	110369403	110373758	4356	*
chr2	110969199	110970509	1311	*
chr2	111434582	111436786	2205	*
chr2	112654843	112655987	1145	*
chr2	112895001	112896509	1509	*
chr2	113401818	113405872	4055	*
chr2	114645988	114649109	3122	*
[truncated: 1,577 more rows]

## Sheet: Supplementary Data 7
chr1	892968	893643	676	*
chr1	1049790	1050797	1008	*
chr1	1238422	1243258	4837	*
chr1	1243324	1246230	2907	*
chr1	1362928	1363371	444	*
chr1	1368683	1370920	2238	*
chr1	1475925	1476644	720	*
chr1	1535637	1536808	1172	*
chr1	2479223	2479944	722	*
chr1	2985162	2985855	694	*
chr1	2986255	2986904	650	*
chr1	3134107	3134643	537	*
chr1	3231043	3231519	477	*
chr1	3526128	3528150	2023	*
chr1	6050181	6054729	4549	*
chr1	6639099	6641581	2483	*
chr1	6672343	6675089	2747	*
chr1	9648799	9651868	3070	*
chr1	9711290	9713271	1982	*
chr1	9749962	9750627	666	*
chr1	9881841	9884108	2268	*
chr1	9935097	9935571	475	*
chr1	10092325	10095060	2736	*
chr1	10927319	10927751	433	*
chr1	11749765	11754729	4965	*
chr1	11862189	11864120	1932	*
chr1	12675212	12680025	4814	*
chr1	13910189	13911362	1174	*
chr1	14074967	14077399	2433	*
chr1	14924505	14926334	1830	*
chr1	15851545	15854490	2946	*
chr1	16010987	16012911	1925	*
chr1	16483571	16483864	294	*
chr1	16538922	16539221	300	*
chr1	16693581	16695604	2024	*
chr1	17036846	17037390	545	*
chr1	17215523	17216160	638	*
chr1	18433163	18437715	4553	*
chr1	19535057	19538403	3347	*
chr1	19637157	19641065	3909	*
chr1	20692912	20693785	874	*
chr1	20812057	20814139	2083	*
chr1	21615640	21617867	2228	*
chr1	21668588	21673993	5406	*
chr1	22963039	22964823	1785	*
chr1	23035731	23037156	1426	*
chr1	23037658	23039783	2126	*
chr1	23668310	23671887	3578	*
chr1	23854693	23858675	3983	*
chr1	24104065	24106524	2460	*
chr1	24116834	24119651	2818	*
chr1	24513375	24514407	1033	*
chr1	25572296	25575018	2723	*
chr1	26125844	26126618	775	*
chr1	26126869	26127955	1087	*
chr1	26144445	26144780	336	*
chr1	26436219	26439558	3340	*
chr1	26605428	26607960	2533	*
chr1	27018660	27026756	8097	*
chr1	27319551	27320793	1243	*
chr1	27559978	27563104	3127	*
chr1	27648198	27650162	1965	*
chr1	27754830	27755275	446	*
chr1	27852199	27856162	3964	*
chr1	27927051	27932257	5207	*
chr1	28585342	28588183	2842	*
chr1	31536201	31539147	2947	*
chr1	32180250	32181170	921	*
chr1	32225325	32229667	4343	*
chr1	32402241	32404640	2400	*
chr1	32799222	32803026	3805	*
chr1	32816685	32818296	1612	*
chr1	33005451	33006562	1112	*
chr1	33114845	33118151	3307	*
chr1	33219090	33221169	2080	*
chr1	33281694	33284658	2965	*
chr1	33335199	33336303	1105	*
chr1	33358286	33359808	1523	*
chr1	33438160	33439075	916	*
chr1	33545757	33548425	2669	*
chr1	33645734	33648102	2369	*
chr1	34628468	34633576	5109	*
chr1	35733817	35735944	2128	*
chr1	36351448	36352528	1081	*
chr1	36590850	36592170	1321	*
chr1	36620342	36624502	4161	*
chr1	36771986	36773834	1849	*
chr1	36947292	36948668	1377	*
chr1	38022167	38023229	1063	*
chr1	38154710	38158864	4155	*
chr1	38218520	38219135	616	*
chr1	38258856	38261315	2460	*
chr1	38454599	38456197	1599	*
chr1	39569335	39573689	4355	*
chr1	39733578	39736332	2755	*
chr1	39956667	39957641	975	*
chr1	40156467	40158468	2002	*
chr1	40166974	40167351	378	*
chr1	40420340	40422290	1951	*
chr1	41826432	41830097	3666	*
chr1	42501697	42502334	638	*
chr1	42845373	42847427	2055	*
chr1	43145934	43148505	2572	*
chr1	43831598	43834855	3258	*
chr1	43995598	43999230	3633	*
chr1	44445066	44447193	2128	*
chr1	45265260	45268730	3471	*
chr1	46150618	46154892	4275	*
chr1	46215524	46216979	1456	*
chr1	46662583	46664905	2323	*
chr1	46766476	46770702	4227	*
chr1	46805158	46807832	2675	*
chr1	47694370	47697551	3182	*
chr1	47797922	47801044	3123	*
chr1	47973585	47974914	1330	*
chr1	48173844	48176590	2747	*
chr1	48935499	48938688	3190	*
chr1	49240384	49244090	3707	*
chr1	51424533	51426650	2118	*
chr1	51433035	51440773	7739	*
chr1	51441800	51446011	4212	*
chr1	51700769	51704372	3604	*
chr1	53017265	53020770	3506	*
chr1	53308237	53309142	906	*
chr1	53526762	53529030	2269	*
chr1	53793818	53794228	411	*
chr1	54872131	54873987	1857	*
chr1	54952684	54955290	2607	*
chr1	55007393	55008799	1407	*
chr1	55014787	55015487	701	*
chr1	55350799	55354019	3221	*
chr1	55677940	55682499	4560	*
chr1	59245818	59251716	5899	*
chr1	59761431	59763204	1774	*
chr1	61515336	61517552	2217	*
chr1	61542120	61547976	5857	*
chr1	61548076	61551307	3232	*
chr1	63787481	63789494	2014	*
chr1	63789652	63790493	842	*
chr1	64934853	64938238	3386	*
chr1	65209751	65212682	2932	*
chr1	65530175	65533158	2984	*
chr1	65533255	65535548	2294	*
chr1	65612511	65615569	3059	*
chr1	65774446	65776756	2311	*
chr1	68297126	68299490	2365	*
chr1	70686603	70688781	2179	*
chr1	72745195	72751872	6678	*
chr1	75198295	75199972	1678	*
chr1	78353858	78355033	1176	*
chr1	84158455	84159707	1253	*
chr1	84969957	84973164	3208	*
chr1	86045804	86047435	1632	*
chr1	87597571	87598098	528	*
chr1	87794271	87802042	7772	*
chr1	89355645	89358091	2447	*
chr1	89989052	89992611	3560	*
chr1	91183212	91184734	1523	*
chr1	92349951	92352688	2738	*
chr1	92947692	92951949	4258	*
chr1	93425672	93428239	2568	*
chr1	99469254	99471098	1845	*
chr1	100816567	100819683	3117	*
chr1	101003753	101005862	2110	*
chr1	109102083	109102714	632	*
chr1	109756014	109758108	2095	*
chr1	110025521	110029053	3533	*
chr1	110051272	110053399	2128	*
chr1	110161940	110165896	3957	*
chr1	110452770	110456134	3365	*
chr1	110752179	110755279	3101	*
chr1	111746142	111747602	1461	*
chr1	112297241	112300015	2775	*
chr1	112530201	112534283	4083	*
chr1	113246781	113250356	3576	*
chr1	113931782	113935718	3937	*
chr1	114352812	114355734	2923	*
chr1	115051705	115054850	3146	*
chr1	116379915	116384048	4134	*
chr1	116915126	116919230	4105	*
chr1	117451590	117455081	3492	*
chr1	117662879	117665377	2499	*
chr1	117908340	117912471	4132	*
chr1	119529759	119530727	969	*
chr1	120173754	120174972	1219	*
chr1	121260519	121261730	1212	*
chr1	145038223	145040692	2470	*
chr1	145091950	145093072	1123	*
chr1	145469683	145475659	5977	*
chr1	145514987	145517679	2693	*
chr1	147141034	147143194	2161	*
chr1	147806363	147807499	1137	*
chr1	149224306	149224976	671	*
chr1	150239570	150242179	2610	*
chr1	150532768	150534879	2112	*
chr1	151116245	151120247	4003	*
chr1	151161577	151162985	1409	*
chr1	151226649	151228364	1716	*
chr1	151429470	151431134	1665	*
chr1	151431884	151432574	691	*
chr1	151482903	151485756	2854	*
chr1	151686722	151690344	3623	*
chr1	151734955	151736956	2002	*
chr1	152008028	152009739	1712	*
chr1	153650403	153652408	2006	*
chr1	153928361	153931683	3323	*
chr1	154296644	154302135	5492	*
chr1	154380118	154380741	624	*
chr1	154579491	154582083	2593	*
chr1	154941618	154944456	2839	*
chr1	154975173	154977538	2366	*
chr1	154989855	154990186	332	*
chr1	155056659	155058866	2208	*
chr1	155098647	155103678	5032	*
chr1	155144147	155148856	4710	*
chr1	155162885	155166988	4104	*
chr1	155290638	155295749	5112	*
chr1	155531867	155534570	2704	*
chr1	155657655	155659554	1900	*
chr1	155937247	155939362	2116	*
chr1	155943646	155949897	6252	*
chr1	156022429	156026626	4198	*
chr1	156046384	156047045	662	*
chr1	156049252	156054731	5480	*
chr1	156116332	156116806	475	*
chr1	156217109	156217753	645	*
chr1	156357239	156359952	2714	*
chr1	156381763	156400953	19191	*
chr1	156403359	156409106	5748	*
chr1	156467086	156471732	4647	*
chr1	156615028	156615450	423	*
chr1	156643901	156648093	4193	*
chr1	156716530	156723340	6811	*
chr1	157012518	157016629	4112	*
chr1	158082831	158083959	1129	*
chr1	159154805	159158959	4155	*
chr1	159823886	159825235	1350	*
chr1	160037344	160041029	3686	*
chr1	160066910	160068547	1638	*
chr1	160174414	160177308	2895	*
chr1	160311726	160314467	2742	*
chr1	160369434	160372638	3205	*
chr1	160380547	160381537	991	*
chr1	161165918	161166330	413	*
chr1	161195613	161197896	2284	*
chr1	162115214	162115868	655	*
chr1	164557946	164558386	441	*
chr1	165566885	165568143	1259	*
chr1	166134428	166136950	2523	*
chr1	166941846	166942519	674	*
chr1	167188422	167192179	3758	*
chr1	167521489	167523672	2184	*
chr1	167599423	167600882	1460	*
chr1	167903728	167907154	3427	*
chr1	169074099	169079894	5796	*
chr1	169452951	169456464	3514	*
chr1	170042976	170044481	1506	*
chr1	173835941	173838728	2788	*
chr1	173989342	173992810	3469	*
chr1	174127662	174129998	2337	*
chr1	174768473	174770760	2288	*
chr1	176174075	176177732	3658	*
chr1	177132483	177134610	2128	*
chr1	178693611	178695823	2213	*
chr1	179555073	179556045	973	*
chr1	179783346	179785243	1898	*
chr1	179850431	179853160	2730	*
chr1	180199192	180201661	2470	*
chr1	180897493	180898258	766	*
chr1	181158826	181159850	1025	*
chr1	181998211	181999721	1511	*
chr1	182365696	182366042	347	*
chr1	182991096	182992260	1165	*
chr1	182992347	182994344	1998	*
chr1	183438884	183443014	4131	*
chr1	183601873	183606643	4771	*
chr1	184354822	184359091	4270	*
chr1	185283388	185287437	4050	*
chr1	186649010	186650317	1308	*
chr1	196576638	196578584	1947	*
chr1	197168324	197171742	3419	*
chr1	197870913	197872740	1828	*
chr1	197884635	197887770	3136	*
chr1	200008088	200009474	1387	*
chr1	200637943	200640133	2191	*
chr1	200989597	200992718	3122	*
chr1	200993257	200993624	368	*
chr1	201474893	201476812	1920	*
chr1	201507050	201510541	3492	*
chr1	201616368	201621337	4970	*
chr1	201914567	201916203	1637	*
chr1	201923645	201925732	2088	*
chr1	202092076	202093102	1027	*
chr1	202128862	202129902	1041	*
chr1	202612526	202613361	836	*
chr1	202778931	202781662	2732	*
chr1	202995122	202997960	2839	*
chr1	203096781	203098451	1671	*
chr1	203241644	203243988	2345	*
chr1	203272672	203279003	6332	*
chr1	203456573	203457066	494	*
chr1	203594893	203599632	4740	*
chr1	204255420	204257751	2332	*
chr1	204376112	204381657	5546	*
chr1	204461582	204464751	3170	*
chr1	205014027	205014462	436	*
chr1	205179172	205181411	2240	*
chr1	205322325	205326958	4634	*
chr1	205413318	205414447	1130	*
chr1	205425733	205426383	651	*
chr1	205473235	205475283	2049	*
chr1	205717209	205720241	3033	*
chr1	206643360	206645073	1714	*
chr1	206807943	206809684	1742	*
chr1	207994011	207994591	581	*
chr1	207994670	207997546	2877	*
chr1	208136240	208137544	1305	*
chr1	210405571	210408311	2741	*
chr1	210423942	210425814	1873	*
chr1	211430637	211433151	2515	*
chr1	211555027	211557242	2216	*
chr1	212457400	212461029	3630	*
chr1	212780053	212783737	3685	*
chr1	212838742	212839053	312	*
chr1	213454771	213455284	514	*
chr1	214078465	214078983	519	*
chr1	214397974	214398508	535	*
chr1	215256429	215257666	1238	*
chr1	218518021	218521535	3515	*
chr1	220267349	220268561	1213	*
chr1	220444729	220446580	1852	*
chr1	220700233	220704533	4301	*
chr1	220959125	220961025	1901	*
chr1	221912244	221917282	5039	*
chr1	222791340	222793312	1973	*
chr1	224619656	224622142	2487	*
chr1	225612983	225617073	4091	*
chr1	225841000	225842257	1258	*
chr1	226068791	226071063	2273	*
chr1	226110337	226112658	2322	*
chr1	226248827	226250282	1456	*
chr1	226270448	226271762	1315	*
chr1	226296778	226300028	3251	*
chr1	226308540	226310811	2272	*
chr1	226372808	226375245	2438	*
chr1	226495517	226497757	2241	*
chr1	226735971	226738100	2130	*
chr1	226923155	226927117	3963	*
chr1	228269051	228272536	3486	*
chr1	228870234	228873642	3409	*
chr1	229544747	229546958	2212	*
chr1	230558093	230559389	1297	*
chr1	232763481	232767052	3572	*
chr1	233430495	233432073	1579	*
chr1	234738527	234745358	6832	*
chr1	234858916	234859930	1015	*
chr1	235105299	235106692	1394	*
chr1	235488815	235491624	2810	*
chr1	235491780	235493547	1768	*
chr1	236307717	236308228	512	*
chr1	240254537	240257956	3420	*
chr1	241802225	241804347	2123	*
chr1	243415874	243420500	4627	*
chr1	244011140	244013400	2261	*
chr1	244013455	244015381	1927	*
chr1	244080151	244082146	1996	*
chr1	245132140	245135824	3685	*
chr1	247093519	247096207	2689	*
chr10	178678	181514	2837	*
chr10	3823168	3828585	5418	*
chr10	5454039	5455936	1898	*
chr10	5726058	5728269	2212	*
chr10	6018339	6020356	2018	*
chr10	8095518	8096216	699	*
chr10	11205425	11210844	5420	*
chr10	12083306	12086046	2741	*
chr10	12390357	12393334	2978	*
chr10	13869575	13869952	378	*
chr10	14214100	14216751	2652	*
chr10	14879092	14881911	2820	*
chr10	15208845	15210749	1905	*
chr10	16563383	16563709	327	*
chr10	18689202	18690070	869	*
chr10	20103724	20107770	4047	*
chr10	21804604	21805839	1236	*
chr10	21812970	21818137	5168	*
chr10	22610057	22610721	665	*
chr10	23001490	23003386	1897	*
chr10	23383916	23386223	2308	*
chr10	23633156	23633742	587	*
chr10	28820496	28822471	1976	*
chr10	28822668	28823984	1317	*
chr10	30636971	30638685	1715	*
chr10	31422338	31424107	1770	*
chr10	31606977	31612922	5946	*
chr10	31891319	31893968	2650	*
chr10	32215856	32219806	3951	*
chr10	32664172	32668724	4553	*
chr10	33244967	33249500	4534	*
chr10	33620864	33626676	5813	*
chr10	35104295	35105752	1458	*
chr10	35415274	35417209	1936	*
chr10	35484317	35485545	1229	*
chr10	43902156	43905707	3552	*
chr10	44143022	44145179	2158	*
chr10	45869588	45871081	1494	*
chr10	45914020	45915493	1474	*
chr10	49863269	49865224	1956	*
chr10	50818251	50819731	1481	*
chr10	51564802	51566545	1744	*
chr10	51572002	51573103	1102	*
chr10	52381470	52385867	4398	*
chr10	52833457	52833967	511	*
chr10	61468106	61470304	2199	*
chr10	61664423	61668481	4059	*
chr10	63659350	63664071	4722	*
chr10	63808698	63811123	2426	*
chr10	64573712	64578194	4483	*
chr10	69608989	69610036	1048	*
chr10	69643788	69646456	2669	*
chr10	69833481	69835687	2207	*
chr10	71561595	71562529	935	*
chr10	71811553	71814353	2801	*
chr10	72976167	72977923	1757	*
chr10	73723169	73726566	3398	*
chr10	74019932	74021481	1550	*
chr10	74032366	74036531	4166	*
chr10	74091397	74092070	674	*
chr10	74646916	74647238	323	*
chr10	75384262	75386675	2414	*
chr10	76584063	76585987	1925	*
chr10	77191410	77191913	504	*
chr10	79395068	79397653	2586	*
chr10	79686452	79687472	1021	*
chr10	80448675	80449212	538	*
chr10	80733658	80734775	1118	*
chr10	80826041	80832291	6251	*
chr10	81002420	81002865	446	*
chr10	81107088	81109242	2155	*
chr10	81109303	81109900	598	*
chr10	81205435	81206758	1324	*
chr10	81837855	81839939	2085	*
chr10	83633960	83634640	681	*
chr10	83635256	83636669	1414	*
chr10	85898610	85900859	2250	*
chr10	88427080	88427462	383	*
chr10	88516360	88518117	1758	*
chr10	88854909	88855782	874	*
chr10	90639207	90642178	2972	*
chr10	91596935	91598388	1454	*
chr10	93997744	94001453	3710	*
chr10	97318264	97321049	2786	*
chr10	98478085	98481365	3281	*
chr10	98591987	98594463	2477	*
chr10	99078250	99081715	3466	*
chr10	99094112	99095392	1281	*
chr10	99472859	99473373	515	*
chr10	99734365	99735448	1084	*
chr10	100028203	100028939	737	*
chr10	101491047	101492831	1785	*
chr10	101944305	101947268	2964	*
chr10	102105456	102110178	4723	*
chr10	102241423	102242671	1249	*
chr10	102586912	102588986	2075	*
chr10	102890626	102892316	1691	*
chr10	103050870	103053059	2190	*
chr10	103453306	103455624	2319	*
chr10	103574403	103579413	5011	*
chr10	103598646	103601461	2816	*
chr10	103876247	103881750	5504	*
chr10	104153533	104156797	3265	*
chr10	104168171	104168895	725	*
chr10	104401373	104409747	8375	*
chr10	104502932	104504930	1999	*
chr10	104951531	104953594	2064	*
chr10	105314377	105316152	1776	*
chr10	105419555	105421431	1877	*
chr10	105613428	105616439	3012	*
chr10	105991294	105992663	1370	*
chr10	106013915	106015943	2029	*
chr10	106086979	106089159	2181	*
chr10	111765719	111769827	4109	*
chr10	111966729	111972128	5400	*
chr10	112063437	112065450	2014	*
chr10	114709927	114714038	4112	*
chr10	114818557	114819215	659	*
chr10	115323036	115323383	348	*
chr10	115932761	115934902	2142	*
chr10	116527060	116528606	1547	*
chr10	116851806	116854995	3190	*
chr10	117892262	117892734	473	*
chr10	118896622	118897672	1051	*
chr10	119301620	119302219	600	*
chr10	120512454	120515211	2758	*
chr10	120924118	120926108	1991	*
chr10	120965815	120969526	3712	*
chr10	121300146	121303268	3123	*
chr10	121354545	121357690	3146	*
chr10	121410128	121412318	2191	*
chr10	123358042	123358560	519	*
chr10	124219938	124220931	994	*
chr10	124221369	124224095	2727	*
chr10	124739302	124740716	1415	*
chr10	124913593	124915418	1826	*
chr10	125850121	125854318	4198	*
chr10	126106071	126108141	2071	*
chr10	126149979	126151161	1183	*
chr10	126479176	126481258	2083	*
chr10	126604542	126605753	1212	*
chr10	126848005	126849068	1064	*
chr10	129705032	129707320	2289	*
chr10	129922504	129925401	2898	*
chr10	131756077	131757962	1886	*
chr10	134000451	134002562	2112	*
chr10	134755511	134756642	1132	*
chr10	135207271	135208649	1379	*
chr11	205506	210341	4836	*
chr11	235311	238079	2769	*
chr11	449218	452222	3005	*
chr11	614450	616860	2411	*
chr11	788785	790372	1588	*
chr11	818761	822250	3490	*
chr11	827130	827873	744	*
chr11	1356979	1357922	944	*
chr11	1885452	1886478	1027	*
chr11	1967450	1970826	3377	*
chr11	2913119	2914589	1471	*
chr11	3860000	3863142	3143	*
chr11	6623169	6626745	3577	*
chr11	6677168	6678007	840	*
chr11	7040800	7042469	1670	*
chr11	7598129	7600403	2275	*
chr11	8007966	8010198	2233	*
chr11	8891614	8893282	1669	*
chr11	9285304	9287774	2471	*
chr11	9779379	9781245	1867	*
chr11	10772128	10773942	1815	*
chr11	10828121	10831997	3877	*
chr11	12698834	12699131	298	*
chr11	14520365	14522425	2061	*
chr11	14664205	14668214	4010	*
chr11	15095124	15096127	1004	*
chr11	16624904	16630271	5368	*
chr11	17410164	17411910	1747	*
chr11	17497178	17498407	1230	*
chr11	17755655	17761347	5693	*
chr11	18719756	18722714	2959	*
chr11	19371236	19371720	485	*
chr11	20690018	20691052	1035	*
chr11	22687712	22689986	2275	*
chr11	27382658	27385424	2767	*
chr11	30605158	30608708	3551	*
chr11	31828885	31834816	5932	*
chr11	32914735	32917033	2299	*
chr11	33060363	33062907	2545	*
chr11	35162576	35163460	885	*
chr11	35682988	35685541	2554	*
chr11	40314882	40315817	936	*
chr11	43600734	43601824	1091	*
chr11	43964383	43966988	2606	*
chr11	44586060	44588634	2575	*
chr11	45532169	45532462	294	*
chr11	45792751	45793743	993	*
chr11	45920546	45923535	2990	*
chr11	46142045	46143066	1022	*
chr11	46143329	46144455	1127	*
chr11	46354009	46355313	1305	*
chr11	47268912	47271381	2470	*
chr11	47279036	47280254	1219	*
chr11	47397212	47400209	2998	*
chr11	47430127	47432215	2089	*
chr11	47573315	47575396	2082	*
chr11	47868522	47870978	2457	*
chr11	48001149	48002068	920	*
chr11	48002158	48004081	1924	*
chr11	57090531	57093759	3229	*
chr11	57244080	57244528	449	*
chr11	57333352	57336333	2982	*
chr11	57405012	57407676	2665	*
chr11	57415346	57418089	2744	*
chr11	58344731	58348688	3958	*
chr11	58938907	58941789	2883	*
chr11	59381450	59384536	3087	*
chr11	59521499	59523926	2428	*
chr11	60680787	60683660	2874	*
chr11	60718065	60719702	1638	*
chr11	60927617	60930238	2622	*
chr11	61594218	61598627	4410	*
chr11	61657578	61659870	2293	*
chr11	62312047	62314766	2720	*
chr11	62339785	62343117	3333	*
chr11	62431652	62434948	3297	*
chr11	62597944	62600667	2724	*
chr11	62608660	62610260	1601	*
chr11	62646977	62651239	4263	*
chr11	63533227	63533922	696	*
chr11	63684705	63687888	3184	*
chr11	63705640	63707540	1901	*
chr11	63752901	63755461	2561	*
chr11	63992338	63995376	3039	*
chr11	64012291	64014094	1804	*
chr11	64050861	64055560	4700	*
chr11	64107629	64108566	938	*
chr11	64125275	64128398	3124	*
chr11	64404414	64410863	6450	*
chr11	64410955	64412189	1235	*
chr11	64487610	64490410	2801	*
chr11	64509639	64512261	2623	*
chr11	64691084	64694050	2967	*
chr11	64947923	64951241	3319	*
chr11	65157222	65157628	407	*
chr11	65183418	65188001	4584	*
chr11	65243874	65245694	1821	*
chr11	65254629	65256472	1844	*
chr11	65264029	65274400	10372	*
chr11	65323880	65327289	3410	*
chr11	65336268	65343367	7100	*
chr11	65378726	65385317	6592	*
chr11	65419277	65421187	1911	*
chr11	65600193	65602688	2496	*
chr11	65654153	65659678	5526	*
chr11	65686695	65688667	1973	*
chr11	65768808	65771237	2430	*
chr11	65815290	65817681	2392	*
chr11	66046043	66049851	3809	*
chr11	66059344	66060850	1507	*
chr11	66079272	66081116	1845	*
chr11	66187547	66189264	1718	*
chr11	66622881	66624379	1499	*
chr11	67054187	67058728	4542	*
chr11	67166710	67167204	495	*
chr11	67234975	67237275	2301	*
chr11	67270187	67274158	3972	*
chr11	68606195	68609165	2971	*
chr11	68609366	68611518	2153	*
chr11	68670252	68672399	2148	*
chr11	69345382	69345896	515	*
chr11	69451258	69452728	1471	*
chr11	69455849	69458839	2991	*
chr11	70115848	70117911	2064	*
chr11	71158468	71161272	2805	*
chr11	71933579	71937208	3630	*
chr11	72352330	72354647	2318	*
chr11	72384588	72385887	1300	*
chr11	72532330	72533954	1625	*
chr11	73018239	73020886	2648	*
chr11	73086975	73089454	2480	*
chr11	74659477	74662085	2609	*
chr11	75061144	75064003	2860	*
chr11	75142848	75144715	1868	*
chr11	75377093	75377654	562	*
chr11	75918385	75922388	4004	*
chr11	76154538	76157336	2799	*
chr11	77184820	77186080	1261	*
chr11	77529982	77533175	3194	*
chr11	77789126	77791626	2501	*
chr11	78672735	78673716	982	*
chr11	79148015	79152779	4765	*
chr11	82781184	82784900	3717	*
chr11	82866921	82871388	4468	*
chr11	84430636	84432582	1947	*
chr11	86666621	86667616	996	*
chr11	91956996	91960977	3982	*
chr11	93472847	93475954	3108	*
chr11	94276479	94279607	3129	*
chr11	96070391	96077031	6641	*
chr11	100557506	100559342	1837	*
chr11	102979299	102980950	1652	*
chr11	106889064	106890518	1455	*
chr11	109962518	109965513	2996	*
chr11	110001370	110004334	2965	*
chr11	111169651	111170862	1212	*
chr11	111944223	111946460	2238	*
chr11	113929337	113930166	830	*
chr11	113930243	113932820	2578	*
chr11	114269708	114272536	2829	*
chr11	115371326	115376399	5074	*
chr11	115587404	115588157	754	*
chr11	116063422	116064693	1272	*
chr11	116078173	116078949	777	*
chr11	117048911	117051174	2264	*
chr11	117101439	117104848	3410	*
chr11	117184673	117187800	3128	*
chr11	117406011	117407333	1323	*
chr11	117743249	117748530	5282	*
chr11	118022755	118024160	1406	*
chr11	118304629	118307162	2534	*
chr11	118307312	118309978	2667	*
chr11	118792963	118797324	4362	*
chr11	118798561	118801280	2720	*
chr11	118887698	118891131	3434	*
chr11	118962658	118966806	4149	*
chr11	118971068	118974133	3066	*
chr11	119233318	119234967	1650	*
chr11	119596324	119601001	4678	*
chr11	120195406	120197199	1794	*
chr11	120382770	120383285	516	*
chr11	121592813	121594608	1796	*
chr11	121800024	121800533	510	*
chr11	121965356	121973480	8125	*
chr11	122930568	122935249	4682	*
chr11	123058483	123059740	1258	*
chr11	123065228	123066625	1398	*
chr11	123430325	123432516	2192	*
chr11	124615927	124616976	1050	*
chr11	124822944	124824909	1966	*
chr11	125034516	125037038	2523	*
chr11	125772427	125774971	2545	*
chr11	126080298	126083241	2944	*
chr11	126137557	126139787	2231	*
chr11	128562643	128565824	3182	*
chr11	128774422	128775898	1477	*
chr11	129938385	129941808	3424	*
chr11	130183154	130184701	1548	*
chr11	131454871	131455779	909	*
chr11	131780594	131782497	1904	*
chr11	131995629	131997651	2023	*
chr11	132812364	132814738	2375	*
chr11	133816666	133818900	2235	*
chr11	133821232	133822072	841	*
chr11	133906800	133907865	1066	*
chr12	859489	864672	5184	*
chr12	1770485	1771511	1027	*
chr12	1799328	1801784	2457	*
chr12	2027088	2028066	979	*
chr12	3067061	3068374	1314	*
chr12	3186574	3187872	1299	*
chr12	3990240	3991116	877	*
chr12	4381310	4386703	5394	*
chr12	4918058	4920207	2150	*
chr12	5152762	5153296	535	*
chr12	6601230	6604706	3477	*
chr12	6641315	6646790	5476	*
chr12	6658717	6658981	265	*
chr12	6659993	6660712	720	*
chr12	6721887	6722810	924	*
chr12	6723288	6723667	380	*
chr12	6796209	6799821	3613	*
chr12	6886970	6888661	1692	*
chr12	6930029	6932969	2941	*
chr12	6937180	6940074	2895	*
chr12	6959461	6963482	4022	*
chr12	6975842	6979329	3488	*
chr12	7022890	7026099	3210	*
chr12	7033355	7037188	3834	*
chr12	7060366	7063124	2759	*
chr12	7260884	7261517	634	*
chr12	7281359	7284603	3245	*
chr12	8849291	8852008	2718	*
chr12	9100935	9103524	2590	*
chr12	10875690	10876534	845	*
chr12	12713468	12715462	1995	*
chr12	12764205	12766371	2167	*
chr12	12836083	12838123	2041	*
chr12	12866935	12873324	6390	*
chr12	13408794	13409385	592	*
chr12	14132806	14134882	2077	*
chr12	14955227	14957440	2214	*
chr12	16034690	16036919	2230	*
chr12	16500496	16501237	742	*
chr12	16756754	16760370	3617	*
chr12	19592378	19594463	2086	*
chr12	20521191	20523277	2087	*
chr12	22199004	22200530	1527	*
chr12	22777205	22781306	4102	*
chr12	24100638	24104267	3630	*
chr12	24713537	24717337	3801	*
chr12	25402552	25404920	2369	*
chr12	26111979	26113421	1443	*
chr12	26275253	26278117	2865	*
chr12	27089430	27092945	3516	*
chr12	30906297	30908578	2282	*
chr12	31270210	31272587	2378	*
chr12	39298586	39300893	2308	*
chr12	39834845	39838237	3393	*
chr12	42536921	42539473	2553	*
chr12	42630552	42631637	1086	*
chr12	45444363	45445787	1425	*
chr12	46118733	46124138	5406	*
chr12	46382846	46386297	3452	*
chr12	46776174	46778294	2121	*
chr12	48213577	48215025	1449	*
chr12	48606499	48607176	678	*
chr12	49180630	49184376	3747	*
chr12	49207539	49214501	6963	*
chr12	49284355	49285176	822	*
chr12	49349644	49352268	2625	*
chr12	49483359	49484390	1032	*
chr12	49658002	49659539	1538	*
chr12	50015539	50018294	2756	*
chr12	50030841	50031242	402	*
chr12	50898370	50901256	2887	*
chr12	51157039	51159427	2389	*
chr12	51417625	51420668	3044	*
chr12	52240176	52241965	1790	*
chr12	52262879	52263169	291	*
chr12	53084706	53085443	738	*
chr12	53573407	53576345	2939	*
chr12	53625109	53625941	833	*
chr12	53644938	53648222	3285	*
chr12	53693056	53694694	1639	*
chr12	53765219	53765603	385	*
chr12	53773693	53774442	750	*
chr12	53886225	53888510	2286	*
chr12	53892036	53896208	4173	*
chr12	54144402	54146394	1993	*
chr12	54331670	54333956	2287	*
chr12	54357968	54362401	4434	*
chr12	54366534	54369491	2958	*
chr12	54378845	54380594	1750	*
chr12	54389399	54390199	801	*
chr12	54393363	54396243	2881	*
chr12	54445693	54448964	3272	*
chr12	54558020	54558296	277	*
chr12	54651972	54654072	2101	*
chr12	54772155	54773712	1558	*
chr12	54778022	54778722	701	*
chr12	54784621	54785277	657	*
chr12	54811338	54813765	2428	*
chr12	56120481	56124611	4131	*
chr12	56137211	56139378	2168	*
chr12	56222075	56226010	3936	*
chr12	56319553	56322249	2697	*
chr12	56359943	56362302	2360	*
chr12	56400698	56402303	1606	*
chr12	56434689	56437313	2625	*
chr12	56520228	56523830	3603	*
chr12	56550990	56554587	3598	*
chr12	56581251	56584892	3642	*
chr12	56614419	56616888	2470	*
chr12	56915211	56916911	1701	*
chr12	57025742	57030864	5123	*
chr12	57482776	57485336	2561	*
chr12	57487301	57487698	398	*
chr12	57503964	57506364	2401	*
chr12	57520575	57525660	5086	*
chr12	57610635	57614761	4127	*
chr12	57637335	57637648	314	*
chr12	57823049	57825635	2587	*
chr12	57869440	57871675	2236	*
chr12	57915234	57918777	3544	*
chr12	57942669	57947562	4894	*
chr12	58004376	58006872	2497	*
chr12	58024604	58027634	3031	*
chr12	58129236	58133498	4263	*
chr12	58137885	58140179	2295	*
chr12	58147590	58150895	3306	*
chr12	58237946	58241293	3348	*
chr12	58246239	58246683	445	*
chr12	59988957	59991606	2650	*
chr12	64236947	64241056	4110	*
chr12	65002768	65006027	3260	*
chr12	65217894	65220452	2559	*
chr12	65671905	65673525	1621	*
chr12	66217932	66219167	1236	*
chr12	71832705	71834813	2109	*
chr12	72665369	72667514	2146	*
chr12	75783338	75785781	2444	*
chr12	77271896	77273736	1841	*
chr12	79257415	79259722	2308	*
chr12	80326307	80330279	3973	*
chr12	81329559	81331819	2261	*
chr12	89743567	89748981	5415	*
chr12	90100652	90104540	3889	*
chr12	92530719	92541671	10953	*
chr12	93963386	93965547	2162	*
chr12	94540669	94545937	5269	*
chr12	95466210	95467596	1387	*
chr12	96587481	96588113	633	*
chr12	97379305	97380100	796	*
chr12	100377200	100378497	1298	*
chr12	103349886	103354240	4355	*
chr12	103889191	103890189	999	*
chr12	104322588	104326614	4027	*
chr12	105723822	105725917	2096	*
chr12	106695479	106698342	2864	*
chr12	106975031	106978892	3862	*
chr12	107348367	107351872	3506	*
chr12	109535034	109537593	2560	*
chr12	111178476	111181860	3385	*
chr12	111471880	111474492	2613	*
chr12	111842727	111846213	3487	*
chr12	112449550	112452705	3156	*
chr12	113493220	113496388	3169	*
chr12	113573672	113574259	588	*
chr12	113907218	113911863	4646	*
chr12	114199927	114200227	301	*
chr12	115121060	115123074	2015	*
chr12	115890019	115890375	357	*
chr12	116715207	116716364	1158	*
chr12	116970643	116972922	2280	*
chr12	117174031	117177228	3198	*
chr12	117319278	117319919	642	*
chr12	117626486	117628748	2263	*
chr12	118405651	118407174	1524	*
chr12	119417822	119421747	3926	*
chr12	120905943	120908572	2630	*
chr12	120932732	120935979	3248	*
chr12	120971819	120974481	2663	*
chr12	121123807	121127264	3458	*
chr12	121147715	121150335	2621	*
chr12	121342122	121343018	897	*
chr12	121452991	121453367	377	*
chr12	121732968	121734524	1557	*
chr12	122016332	122020959	4628	*
chr12	123008716	123012864	4149	*
chr12	123463250	123467340	4091	*
chr12	123919870	123921886	2017	*
chr12	124016571	124018154	1584	*
chr12	124085462	124087948	2487	*
chr12	124155287	124157005	1719	*
chr12	124457326	124459601	2276	*
chr12	125052204	125052923	720	*
chr12	125346450	125349072	2623	*
chr12	131198699	131201499	2801	*
chr12	132313191	132316352	3162	*
chr12	132568198	132570446	2249	*
chr12	133462965	133465325	2361	*
chr13	21098800	21101360	2561	*
chr13	21140438	21142291	1854	*
chr13	21475236	21477671	2436	*
chr13	21713645	21715808	2164	*
chr13	22031747	22033526	1780	*
chr13	22242933	22249099	6167	*
chr13	23733591	23734843	1253	*
chr13	24734064	24737228	3165	*
chr13	26042942	26043595	654	*
chr13	28711182	28714645	3464	*
chr13	29104733	29106524	1792	*
chr13	30995358	30996421	1064	*
chr13	33159823	33161002	1180	*
chr13	33923350	33925210	1861	*
chr13	42613452	42614897	1446	*
chr13	45007900	45012178	4279	*
chr13	46189585	46190313	729	*
chr13	46960203	46962099	1897	*
chr13	47125834	47129591	3758	*
chr13	49684167	49685656	1490	*
chr13	50069328	50070849	1522	*
chr13	50264474	50266228	1755	*
chr13	50569752	50571021	1270	*
chr13	50696592	50700807	4216	*
chr13	52025229	52027322	2094	*
chr13	52376901	52379634	2734	*
chr13	52585115	52587254	2140	*
chr13	61987364	61989955	2592	*
chr13	72438019	72442377	4359	*
chr13	76122770	76125071	2302	*
chr13	77458211	77461091	2881	*
chr13	77599439	77602513	3075	*
chr13	77899118	77901860	2743	*
chr13	78052094	78052969	876	*
chr13	78269981	78274190	4210	*
chr13	79978355	79981373	3019	*
chr13	80911078	80917554	6477	*
chr13	84451896	84457932	6037	*
chr13	88323045	88326838	3794	*
chr13	91999134	92001158	2025	*
chr13	95253704	95255119	1416	*
chr13	95363854	95366167	2314	*
chr13	96295382	96297414	2033	*
chr13	98086610	98089225	2616	*
chr13	99229641	99230474	834	*
chr13	99738127	99738676	550	*
chr13	100608496	100610095	1600	*
chr13	100620603	100622657	2055	*
chr13	100623067	100623428	362	*
chr13	100633048	100633957	910	*
chr13	100636904	100637476	573	*
chr13	103450337	103453768	3432	*
chr13	108516648	108521212	4565	*
chr13	111363860	111370260	6401	*
chr13	111526249	111527723	1475	*
chr13	112169252	112169922	671	*
chr13	112720016	112721153	1138	*
chr13	112725981	112728511	2531	*
chr13	113342924	113346678	3755	*
chr13	113547792	113548536	745	*
chr13	113548759	113550060	1302	*
chr13	113622594	113625715	3122	*
chr13	113861846	113863873	2028	*
chr13	114842654	114843099	446	*
chr13	115045936	115048685	2750	*
chr14	20810001	20812686	2686	*
chr14	20937066	20939088	2023	*
chr14	21494078	21495211	1134	*
chr14	21536579	21540808	4230	*
chr14	21564348	21566234	1887	*
chr14	21570046	21573142	3097	*
chr14	21735395	21737723	2329	*
chr14	21993065	21995394	2330	*
chr14	23340179	23342253	2075	*
chr14	23525012	23527729	2718	*
chr14	23562781	23565675	2895	*
chr14	23769109	23772568	3460	*
chr14	23775256	23777820	2565	*
chr14	23820125	23822774	2650	*
chr14	23951502	23956619	5118	*
chr14	24018642	24021465	2824	*
chr14	24505500	24506206	707	*
chr14	24520481	24522506	2026	*
chr14	24640647	24642937	2291	*
chr14	24700438	24703139	2702	*
chr14	24835401	24837150	1750	*
chr14	24837303	24838670	1368	*
chr14	24867565	24867832	268	*
chr14	24868076	24869916	1841	*
chr14	27061228	27067503	6276	*
chr14	27244544	27245972	1429	*
chr14	29232845	29235808	2964	*
chr14	29235933	29236680	748	*
chr14	29236798	29245316	8519	*
chr14	31493453	31496630	3178	*
chr14	32544700	32546108	1409	*
chr14	33401707	33405527	3821	*
chr14	33408367	33410245	1879	*
chr14	34931683	34932502	820	*
chr14	35097841	35100127	2287	*
chr14	36987714	36990675	2962	*
chr14	37051265	37051718	454	*
chr14	38677142	38678865	1724	*
chr14	39571417	39573250	1834	*
chr14	48143430	48146045	2616	*
chr14	50085981	50089156	3176	*
chr14	50696235	50699293	3059	*
chr14	51409970	51412216	2247	*
chr14	52117397	52121157	3761	*
chr14	53418018	53419276	1259	*
chr14	53617670	53620819	3150	*
chr14	54954452	54956356	1905	*
chr14	54975828	54978230	2403	*
chr14	55031588	55035320	3733	*
chr14	56584172	56587701	3530	*
chr14	58763291	58767372	4082	*
chr14	58862363	58863351	989	*
chr14	59653946	59657727	3782	*
chr14	60335989	60338310	2322	*
chr14	61113878	61117293	3416	*
chr14	61187775	61191381	3607	*
chr14	62278798	62279271	474	*
chr14	63511671	63513295	1625	*
chr14	64007914	64011244	3331	*
chr14	64318991	64321542	2552	*
chr14	64968223	64973014	4792	*
chr14	65345859	65347805	1947	*
chr14	65436689	65438909	2221	*
chr14	65567529	65569420	1892	*
chr14	65569477	65570523	1047	*
chr14	66973719	66976648	2930	*
chr14	69255729	69263509	7781	*
chr14	69725872	69728831	2960	*
chr14	71288038	71289871	1834	*
chr14	71373348	71376563	3216	*
chr14	71786274	71789416	3143	*
chr14	73392199	73394101	1903	*
chr14	73524244	73526369	2126	*
chr14	73923702	73925981	2280	*
chr14	73928905	73929448	544	*
chr14	74550022	74552939	2918	*
chr14	75388679	75390438	1760	*
chr14	75535129	75536706	1578	*
chr14	75743365	75748472	5108	*
chr14	76842408	76843952	1545	*
chr14	77226560	77231097	4538	*
chr14	77296008	77296280	273	*
chr14	77466791	77467383	593	*
chr14	77490271	77495830	5560	*
chr14	77498921	77501150	2230	*
chr14	77505177	77506633	1457	*
chr14	77506807	77507392	586	*
chr14	77563124	77566339	3216	*
chr14	77785551	77789103	3553	*
chr14	77922678	77926288	3611	*
chr14	81686669	81688564	1896	*
chr14	85995071	86001716	6646	*
chr14	90528163	90529779	1617	*
chr14	90847616	90851123	3508	*
chr14	90862501	90866304	3804	*
chr14	92505124	92507581	2458	*
chr14	92571769	92572960	1192	*
chr14	93388789	93391123	2335	*
chr14	93896218	93898502	2285	*
chr14	94595001	94597030	2030	*
chr14	94639600	94641985	2386	*
chr14	95786491	95787152	662	*
chr14	96342151	96343718	1568	*
chr14	96670731	96671489	759	*
chr14	96827553	96831524	3972	*
chr14	97207503	97208390	888	*
chr14	99657988	99659116	1129	*
chr14	99734544	99741615	7072	*
chr14	100070687	100073035	2349	*
chr14	100703149	100706387	3239	*
chr14	100770384	100774762	4379	*
chr14	101292032	101294618	2587	*
chr14	102227327	102227936	610	*
chr14	102604876	102607802	2927	*
chr14	102780218	102782011	1794	*
chr14	103021031	103022344	1314	*
chr14	103521785	103523668	1884	*
chr14	103524109	103524975	867	*
chr14	103984722	103989004	4283	*
chr14	103994007	103997718	3712	*
chr14	104008123	104009238	1116	*
chr14	104094256	104097416	3161	*
chr14	104313902	104315146	1245	*
chr14	105143795	105145037	1243	*
chr14	105262159	105263221	1063	*
chr14	105281450	105283573	2124	*
chr14	105309818	105310436	619	*
chr14	105646798	105648477	1680	*
chr15	31507450	31509200	1751	*
chr15	31683934	31684853	920	*
chr15	34657709	34660730	3022	*
chr15	35013856	35014662	807	*
chr15	37387939	37394299	6361	*
chr15	38364324	38366182	1859	*
chr15	38542914	38547219	4306	*
chr15	40332199	40332677	479	*
chr15	40616115	40618451	2337	*
chr15	41849926	41853559	3634	*
chr15	43661637	43664478	2842	*
chr15	43783853	43786255	2403	*
chr15	43801273	43804456	3184	*
chr15	43808476	43811946	3471	*
chr15	44083820	44086979	3160	*
chr15	44828030	44830501	2472	*
chr15	45002506	45006096	3591	*
chr15	45476858	45480125	3268	*
chr15	45997347	45998109	763	*
chr15	49337297	49339266	1970	*
chr15	49446562	49448847	2286	*
chr15	50715938	50717850	1913	*
chr15	52310754	52311680	927	*
chr15	52859477	52861730	2254	*
chr15	52969685	52972560	2876	*
chr15	55878794	55880682	1889	*
chr15	56533403	56536009	2607	*
chr15	59948747	59950149	1403	*
chr15	59979901	59982597	2697	*
chr15	60296215	60298243	2029	*
chr15	60689277	60690522	1246	*
chr15	61518571	61522360	3790	*
chr15	63334201	63336734	2534	*
chr15	64443333	64446176	2844	*
chr15	64751915	64754801	2887	*
chr15	65068026	65068694	669	*
chr15	65424716	65426770	2055	*
chr15	66544614	66547036	2423	*
chr15	68114049	68117281	3233	*
chr15	68568780	68573404	4625	*
chr15	68870017	68871507	1491	*
chr15	69108329	69114788	6460	*
chr15	71054393	71056632	2240	*
chr15	71407625	71407933	309	*
chr15	72520332	72524859	4528	*
chr15	72765411	72768674	3264	*
chr15	73344773	73346563	1791	*
chr15	73923194	73926604	3411	*
chr15	74044366	74045524	1159	*
chr15	74219888	74220491	604	*
chr15	74906746	74910301	3556	*
chr15	75164403	75166567	2165	*
chr15	75181331	75184265	2935	*
chr15	75286422	75290280	3859	*
chr15	75493282	75496788	3507	*
chr15	75639077	75641470	2394	*
chr15	75659714	75661661	1948	*
chr15	75742475	75749367	6893	*
chr15	75930730	75933483	2754	*
chr15	75938681	75942069	3389	*
chr15	76628007	76630836	2830	*
chr15	77196329	77198436	2108	*
chr15	77710691	77714508	3818	*
chr15	77921776	77924884	3109	*
chr15	79381912	79384300	2389	*
chr15	80987600	80989778	2179	*
chr15	82335064	82340472	5409	*
chr15	83377071	83379351	2281	*
chr15	86161791	86164753	2963	*
chr15	86335127	86338301	3175	*
chr15	88799499	88800069	571	*
chr15	89181840	89182686	847	*
chr15	89248079	89249490	1412	*
chr15	89901751	89916438	14688	*
chr15	90013305	90013902	598	*
chr15	90545076	90548127	3052	*
chr15	91427680	91429139	1460	*
chr15	92395446	92398214	2769	*
chr15	92936189	92939112	2924	*
chr15	96874536	96875373	838	*
chr15	98503007	98505580	2574	*
chr15	99190054	99191424	1371	*
chr15	99191736	99195420	3685	*
chr15	100026316	100027621	1306	*
chr15	100105665	100108143	2479	*
chr15	101141003	101144251	3249	*
chr16	187751	189140	1390	*
chr16	277779	279778	2000	*
chr16	687235	688433	1199	*
chr16	729995	734913	4919	*
chr16	756006	757561	1556	*
chr16	1201835	1202968	1134	*
chr16	1204435	1204767	333	*
chr16	1463527	1464797	1271	*
chr16	1523918	1526030	2113	*
chr16	1542709	1545925	3217	*
chr16	1754627	1757998	3372	*
chr16	1979143	1980174	1032	*
chr16	2038850	2039935	1086	*
chr16	2072668	2073909	1242	*
chr16	2198669	2200908	2240	*
chr16	2208450	2208732	283	*
chr16	2244709	2246490	1782	*
chr16	2273047	2274923	1877	*
chr16	2508678	2511483	2806	*
chr16	2520542	2523947	3406	*
chr16	2741179	2743740	2562	*
chr16	2770660	2771903	1244	*
chr16	2801461	2805080	3620	*
chr16	3029323	3031259	1937	*
chr16	3107965	3110068	2104	*
chr16	3928341	3930075	1735	*
chr16	4166625	4167278	654	*
chr16	4364250	4365998	1749	*
chr16	4366309	4368659	2351	*
chr16	8767559	8769714	2156	*
chr16	9183906	9188804	4899	*
chr16	10275694	10276901	1208	*
chr16	11348624	11351616	2993	*
chr16	11766850	11767230	381	*
chr16	11834582	11837645	3064	*
chr16	14394721	14395867	1147	*
chr16	15735431	15738372	2942	*
chr16	17561539	17564489	2951	*
chr16	19178935	19181269	2335	*
chr16	20084707	20085041	335	*
chr16	21513122	21513840	719	*
chr16	22018005	22019427	1423	*
chr16	22019599	22020826	1228	*
chr16	22447995	22448583	589	*
chr16	23159410	23160573	1164	*
chr16	23419088	23419420	333	*
chr16	23519634	23522412	2779	*
chr16	23847486	23848626	1141	*
chr16	24550082	24553768	3687	*
chr16	28833349	28836589	3241	*
chr16	28856076	28858816	2741	*
chr16	28889911	28892410	2500	*
chr16	28985065	28987203	2139	*
chr16	29821143	29828814	7672	*
chr16	29908657	29913803	5147	*
chr16	29984658	29988253	3596	*
chr16	30020896	30022846	1951	*
chr16	30032336	30033198	863	*
chr16	30040408	30043767	3360	*
chr16	30102521	30104269	1749	*
chr16	30193891	30198038	4148	*
chr16	30364576	30368399	3824	*
chr16	30388633	30390964	2332	*
chr16	30418152	30420233	2082	*
chr16	30758888	30760665	1778	*
chr16	30932935	30936792	3858	*
chr16	30959139	30962261	3123	*
chr16	31082938	31087248	4311	*
chr16	31482546	31484438	1893	*
chr16	46863237	46865802	2566	*
chr16	49313410	49318135	4726	*
chr16	49788814	49789426	613	*
chr16	49887618	49893918	6301	*
chr16	50185719	50187137	1419	*
chr16	50403034	50403354	321	*
chr16	50714373	50715513	1141	*
chr16	50727027	50728515	1489	*
chr16	50775172	50777790	2619	*
chr16	52581210	52582226	1017	*
chr16	53088237	53090707	2471	*
chr16	53123848	53124925	1078	*
chr16	53125062	53125901	840	*
chr16	53132726	53134454	1729	*
chr16	53163650	53165288	1639	*
chr16	53535389	53538556	3168	*
chr16	54317692	54321944	4253	*
chr16	54962326	54967062	4737	*
chr16	55542818	55544216	1399	*
chr16	56225284	56228913	3630	*
chr16	56457686	56459385	1700	*
chr16	56763047	56765010	1964	*
chr16	56965123	56968572	3450	*
chr16	57022443	57024512	2070	*
chr16	57125057	57128416	3360	*
chr16	57278333	57280353	2021	*
chr16	57317356	57319223	1868	*
chr16	57661963	57665651	3689	*
chr16	57675967	57677735	1769	*
chr16	58033054	58036333	3280	*
chr16	58058715	58061556	2842	*
chr16	65153329	65158631	5303	*
chr16	66637587	66640588	3002	*
chr16	67047291	67048591	1301	*
chr16	67063064	67064749	1686	*
chr16	67192680	67195016	2337	*
chr16	67196550	67198486	1937	*
chr16	67259502	67262632	3131	*
chr16	67561855	67565275	3421	*
chr16	67686894	67688003	1110	*
chr16	67692271	67696520	4250	*
chr16	68479543	68483517	3975	*
chr16	69164340	69167929	3590	*
chr16	69418811	69420556	1746	*
chr16	69598778	69601935	3158	*
chr16	70413872	70416125	2254	*
chr16	71321885	71323546	1662	*
chr16	71840943	71843813	2871	*
chr16	72459185	72465102	5918	*
chr16	73080710	73082873	2164	*
chr16	73092659	73094604	1946	*
chr16	74807354	74809217	1864	*
chr16	75033158	75035612	2455	*
chr16	75144682	75145339	658	*
chr16	77245627	77247764	2138	*
chr16	81478820	81481891	3072	*
chr16	81686667	81687066	400	*
chr16	81731316	81731645	330	*
chr16	85170182	85171647	1466	*
chr16	85268777	85269419	643	*
chr16	85586900	85593305	6406	*
chr16	85615689	85619067	3379	*
chr16	85643606	85648959	5354	*
chr16	87424702	87427914	3213	*
chr16	87636476	87639189	2714	*
chr16	87669030	87670212	1183	*
chr16	87839895	87840920	1026	*
chr16	88869005	88872168	3164	*
chr16	89987740	89993015	5276	*
chr17	259343	261096	1754	*
chr17	697981	698809	829	*
chr17	880569	882369	1801	*
chr17	1010913	1013815	2903	*
chr17	1080960	1081679	720	*
chr17	1300591	1304092	3502	*
chr17	1393674	1394887	1214	*
chr17	1617713	1621427	3715	*
chr17	2075604	2076134	531	*
chr17	2299412	2300763	1352	*
chr17	2302367	2306321	3955	*
chr17	2496118	2500056	3939	*
chr17	3438910	3439330	421	*
chr17	3598865	3599729	865	*
chr17	4044950	4048089	3140	*
chr17	4402433	4404756	2324	*
chr17	4841691	4845125	3435	*
chr17	4849559	4854339	4781	*
chr17	4854616	4854886	271	*
chr17	5013724	5015764	2041	*
chr17	6358060	6359036	977	*
chr17	6553477	6556793	3317	*
chr17	6938368	6940527	2160	*
chr17	7119241	7120694	1454	*
chr17	7136384	7147018	10635	*
chr17	7153100	7156942	3843	*
chr17	7164228	7165075	848	*
chr17	7209820	7212996	3177	*
chr17	7254286	7257183	2898	*
chr17	7283449	7285102	1654	*
chr17	7306138	7310916	4779	*
chr17	7338542	7344627	6086	*
chr17	7380445	7383949	3505	*
chr17	7386572	7388901	2330	*
chr17	7462296	7466703	4408	*
chr17	7482705	7484968	2264	*
chr17	7607750	7610153	2404	*
chr17	7619107	7621636	2530	*
chr17	7741875	7749163	7289	*
chr17	7788655	7793430	4776	*
chr17	8024906	8030861	5956	*
chr17	8057310	8059824	2515	*
chr17	8197786	8199351	1566	*
chr17	8648879	8650028	1150	*
chr17	10632670	10633635	966	*
chr17	10748324	10748644	321	*
chr17	15287527	15287884	358	*
chr17	15587092	15587849	758	*
chr17	16394105	16395380	1276	*
chr17	17624415	17629897	5483	*
chr17	17684408	17688613	4206	*
chr17	17738947	17740951	2005	*
chr17	17873938	17875919	1982	*
chr17	17940958	17944506	3549	*
chr17	18085533	18091088	5556	*
chr17	18601311	18601852	542	*
chr17	19313961	19315836	1876	*
chr17	19410243	19412195	1953	*
chr17	20943618	20946409	2792	*
chr17	21187170	21191003	3834	*
chr17	21191057	21191749	693	*
chr17	21279607	21280086	480	*
chr17	26367746	26370793	3048	*
chr17	26698011	26700908	2898	*
chr17	26711199	26712658	1460	*
chr17	26878200	26880071	1872	*
chr17	26970489	26972970	2482	*
chr17	27037488	27039362	1875	*
chr17	27043875	27044859	985	*
chr17	27045027	27045380	354	*
chr17	27053355	27056330	2976	*
chr17	27138563	27140045	1483	*
chr17	27275272	27280283	5012	*
chr17	27716700	27718995	2296	*
chr17	27948792	27950634	1843	*
chr17	29058625	29059267	643	*
chr17	29248440	29250165	1726	*
chr17	29421119	29423707	2589	*
chr17	30227743	30229329	1587	*
chr17	30263991	30264688	698	*
chr17	30593150	30596044	2895	*
chr17	30845601	30847420	1820	*
chr17	33287374	33290018	2645	*
chr17	33673528	33673820	293	*
chr17	34899655	34902975	3321	*
chr17	34957194	34959563	2370	*
chr17	35290026	35297486	7461	*
chr17	36620233	36622444	2212	*
chr17	36759471	36762008	2538	*
chr17	36861516	36861808	293	*
chr17	36861968	36864393	2426	*
chr17	36886593	36887871	1279	*
chr17	36901791	36904530	2740	*
chr17	36904622	36910355	5734	*
chr17	36953412	36956755	3344	*
chr17	37008602	37010729	2128	*
chr17	37024116	37028908	4793	*
chr17	37320496	37322712	2217	*
chr17	37556074	37558970	2897	*
chr17	37719774	37720139	366	*
chr17	37761707	37764078	2372	*
chr17	38081654	38084986	3333	*
chr17	38217396	38219039	1644	*
chr17	38219124	38221888	2765	*
chr17	38224419	38228998	4580	*
chr17	38276324	38278474	2151	*
chr17	38374720	38376768	2049	*
chr17	39821763	39823530	1768	*
chr17	40019755	40022138	2384	*
chr17	40073175	40076501	3327	*
chr17	40332336	40333521	1186	*
chr17	40573753	40575784	2032	*
chr17	40826178	40829096	2919	*
chr17	40834168	40836056	1889	*
chr17	40895701	40897588	1888	*
chr17	40912048	40914687	2640	*
chr17	40984359	40986578	2220	*
chr17	41172902	41174749	1848	*
chr17	41176358	41178392	2035	*
chr17	41363874	41364654	781	*
chr17	41437792	41439121	1330	*
chr17	41797630	41798492	863	*
chr17	41982838	41985596	2759	*
chr17	42187436	42188897	1462	*
chr17	42198530	42201894	3365	*
chr17	42218827	42220449	1623	*
chr17	42275430	42278609	3180	*
chr17	42297177	42300590	3414	*
chr17	42384641	42388030	3390	*
chr17	42633293	42634988	1696	*
chr17	42836635	42837858	1224	*
chr17	42989781	42993094	3314	*
chr17	43223894	43228261	4368	*
chr17	43237212	43239947	2736	*
chr17	43249439	43250636	1198	*
chr17	43486019	43487973	1955	*
chr17	43860634	43861576	943	*
chr17	44267899	44272442	4544	*
chr17	44848203	44848801	599	*
chr17	45725968	45728998	3031	*
chr17	45897552	45899978	2427	*
chr17	45917001	45919021	2021	*
chr17	45971378	45975415	4038	*
chr17	46177524	46179226	1703	*
chr17	46621873	46622155	283	*
chr17	46689069	46689768	700	*
chr17	47268980	47271354	2375	*
chr17	47437435	47440358	2924	*
chr17	47652021	47655253	3233	*
chr17	47753443	47755920	2478	*
chr17	48171629	48175146	3518	*
chr17	48222948	48230171	7224	*
chr17	48636298	48638302	2005	*
chr17	48940564	48946034	5471	*
chr17	49335855	49339687	3833	*
chr17	50234821	50236884	2064	*
chr17	53044533	53047655	3123	*
chr17	54673215	54674027	813	*
chr17	55037770	55038507	738	*
chr17	55332947	55333846	900	*
chr17	55334006	55337445	3440	*
chr17	56063596	56065683	2088	*
chr17	56065775	56066721	947	*
chr17	56160800	56164622	3823	*
chr17	56404698	56406687	1990	*
chr17	56406914	56409916	3003	*
chr17	56590423	56596871	6449	*
chr17	57230217	57234371	4155	*
chr17	57408526	57411111	2586	*
chr17	58211581	58213550	1970	*
chr17	58467590	58470937	3348	*
chr17	58601362	58604661	3300	*
chr17	59539346	59540042	697	*
chr17	60140951	60142706	1756	*
chr17	61553933	61555492	1560	*
chr17	61774823	61779250	4428	*
chr17	61817913	61820227	2315	*
chr17	61849888	61853765	3878	*
chr17	62075222	62076327	1106	*
chr17	62656963	62659021	2059	*
chr17	63096198	63097702	1505	*
chr17	63553787	63558641	4855	*
chr17	64187264	64188743	1480	*
chr17	64959776	64960623	848	*
chr17	65239874	65243632	3759	*
chr17	65527369	65528380	1012	*
chr17	65822167	65823811	1645	*
chr17	66097088	66098920	1833	*
chr17	66200974	66203142	2169	*
chr17	70114915	70121805	6891	*
chr17	70572716	70573039	324	*
chr17	70584635	70589065	4431	*
chr17	71187631	71190322	2692	*
chr17	71640277	71640979	703	*
chr17	71948347	71949442	1096	*
chr17	73256023	73259550	3528	*
chr17	73400018	73402978	2961	*
chr17	73509583	73514948	5366	*
chr17	73629508	73630144	637	*
chr17	73630204	73630565	362	*
chr17	73779986	73782522	2537	*
chr17	73872364	73875124	2761	*
chr17	74137092	74138096	1005	*
chr17	74263939	74264778	840	*
chr17	74378654	74382621	3968	*
chr17	74489622	74490135	514	*
chr17	74864667	74866759	2093	*
chr17	75136979	75138552	1574	*
chr17	75368478	75371882	3405	*
chr17	75523868	75525380	1513	*
chr17	76123102	76125639	2538	*
chr17	76126616	76128191	1576	*
chr17	76164090	76166424	2335	*
chr17	76182190	76183319	1130	*
chr17	76250007	76250997	991	*
chr17	76348461	76349730	1270	*
chr17	76354323	76357105	2783	*
chr17	77019984	77021402	1419	*
chr17	77773039	77773546	508	*
chr17	78234619	78236302	1684	*
chr17	78237086	78238628	1543	*
chr17	78427652	78430065	2414	*
chr17	79315598	79319856	4259	*
chr17	79320063	79321079	1017	*
chr17	79359272	79364602	5331	*
chr17	79365024	79373171	8148	*
chr17	79475839	79481793	5955	*
chr17	79668094	79669165	1072	*
chr17	79883722	79885347	1626	*
chr17	79885486	79887259	1774	*
chr17	79978516	79983275	4760	*
chr17	80012343	80012753	411	*
chr17	80229270	80232612	3343	*
chr17	80249461	80251168	1708	*
chr17	80290883	80291824	942	*
chr17	80453653	80455265	1613	*
chr18	811261	813357	2097	*
chr18	907490	909487	1998	*
chr18	3447236	3453530	6295	*
chr18	3453604	3454071	468	*
chr18	5627883	5630784	2902	*
chr18	5895665	5897180	1516	*
chr18	8949101	8949655	555	*
chr18	9101727	9105226	3500	*
chr18	9707689	9710285	2597	*
chr18	10454039	10454643	605	*
chr18	12656403	12658736	2334	*
chr18	13374879	13375299	421	*
chr18	19178905	19181176	2272	*
chr18	19320099	19322797	2699	*
chr18	19749097	19751409	2313	*
chr18	21032242	21034950	2709	*
chr18	21593621	21596425	2805	*
chr18	24127159	24131571	4413	*
chr18	24235152	24238629	3478	*
chr18	25753953	25757821	3869	*
chr18	25757885	25758960	1076	*
chr18	29523278	29524434	1157	*
chr18	30351856	30352630	775	*
chr18	31799433	31805652	6220	*
chr18	32290082	32291225	1144	*
chr18	32869003	32871416	2414	*
chr18	40856107	40857705	1599	*
chr18	43651037	43652597	1561	*
chr18	44495826	44498446	2621	*
chr18	45121099	45121803	705	*
chr18	45455837	45457079	1243	*
chr18	45457210	45458507	1298	*
chr18	46064545	46068256	3712	*
chr18	46307156	46308157	1002	*
chr18	47086956	47089537	2582	*
chr18	47720526	47721542	1017	*
chr18	47806270	47809513	3244	*
chr18	48724203	48724941	739	*
chr18	51748939	51750608	1670	*
chr18	53255235	53257697	2463	*
chr18	53446052	53448919	2868	*
chr18	54304252	54306704	2453	*
chr18	55710283	55714379	4097	*
chr18	55914207	55915235	1029	*
chr18	56337824	56339831	2008	*
chr18	56530773	56531494	722	*
chr18	57566456	57568312	1857	*
chr18	59000353	59004569	4217	*
chr18	59853129	59856447	3319	*
chr18	60190862	60194755	3894	*
chr18	61088322	61090819	2498	*
chr18	65179737	65185095	5359	*
chr18	67955076	67956040	965	*
chr18	70532593	70538029	5437	*
chr18	72263567	72266956	3390	*
chr18	72915658	72923504	7847	*
chr18	74162423	74164480	2058	*
chr18	74203624	74206930	3307	*
chr18	74532872	74534291	1420	*
chr18	76265964	76266297	334	*
chr18	76734120	76734794	675	*
chr18	77153127	77154329	1203	*
chr18	77156524	77157017	494	*
chr18	77280072	77280537	466	*
chr18	77710090	77712603	2514	*
chr19	342552	344497	1946	*
chr19	459556	460562	1007	*
chr19	531821	534221	2401	*
chr19	709089	711512	2424	*
chr19	912372	913107	736	*
chr19	1017940	1018672	733	*
chr19	1171606	1174690	3085	*
chr19	1235450	1237807	2358	*
chr19	1247718	1255871	8154	*
chr19	1260157	1262903	2747	*
chr19	1268220	1272611	4392	*
chr19	1360307	1362163	1857	*
chr19	1448843	1454277	5435	*
chr19	1491033	1491995	963	*
chr19	1604265	1606580	2316	*
chr19	1754628	1755729	1102	*
chr19	1855470	1858806	3337	*
chr19	2013794	2015507	1714	*
chr19	2016116	2016690	575	*
chr19	2048426	2052053	3628	*
chr19	2055631	2056616	986	*
chr19	2425973	2428731	2759	*
chr19	3136042	3137335	1294	*
chr19	3224736	3225014	279	*
chr19	3225374	3226496	1123	*
chr19	3270670	3271010	341	*
chr19	3364890	3370464	5575	*
chr19	3699010	3700482	1473	*
chr19	3880263	3882346	2084	*
chr19	3951051	3951968	918	*
chr19	4006661	4010920	4260	*
chr19	4180832	4183597	2766	*
chr19	4277886	4281218	3333	*
chr19	4305095	4306151	1057	*
chr19	4401682	4404274	2593	*
chr19	4456068	4457322	1255	*
chr19	4471061	4473660	2600	*
chr19	4473727	4475455	1729	*
chr19	4759399	4760420	1022	*
chr19	4908511	4912740	4230	*
chr19	5293370	5295090	1721	*
chr19	5308787	5309054	268	*
chr19	5336912	5340838	3927	*
chr19	5436025	5437356	1332	*
chr19	5679223	5682413	3191	*
chr19	5718578	5721056	2479	*
chr19	6458771	6460911	2141	*
chr19	6739681	6741406	1726	*
chr19	6772642	6773871	1230	*
chr19	7661336	7662139	804	*
chr19	7692552	7695858	3307	*
chr19	7989092	7990836	1745	*
chr19	8333414	8334004	591	*
chr19	8374454	8374889	436	*
chr19	9937356	9939845	2490	*
chr19	10023613	10024489	877	*
chr19	10399556	10404056	4501	*
chr19	10442473	10445763	3291	*
chr19	10512826	10516463	3638	*
chr19	10541572	10543099	1528	*
chr19	10712815	10714968	2154	*
chr19	12831354	12835350	3997	*
chr19	12892744	12896583	3840	*
chr19	12944638	12946402	1765	*
chr19	13075820	13076650	831	*
chr19	13106734	13108955	2222	*
chr19	13111899	13114354	2456	*
chr19	13123400	13125993	2594	*
chr19	13130909	13131612	704	*
chr19	13132306	13134692	2387	*
chr19	13134807	13144377	9571	*
chr19	13211649	13212816	1168	*
chr19	13225704	13228409	2706	*
chr19	13229207	13231294	2088	*
chr19	13273232	13275849	2618	*
chr19	13616010	13617280	1271	*
chr19	13898472	13898933	462	*
chr19	13949653	13954887	5235	*
chr19	13961520	13962009	490	*
chr19	13974542	13976038	1497	*
chr19	14062510	14063611	1102	*
chr19	14115843	14118372	2530	*
chr19	14167681	14168417	737	*
chr19	14191089	14193595	2507	*
chr19	14200875	14201588	714	*
chr19	14260779	14261111	333	*
chr19	14516688	14517086	399	*
chr19	14544242	14546060	1819	*
chr19	14799938	14801642	1705	*
chr19	15089539	15091189	1651	*
chr19	15234495	15237090	2596	*
chr19	15306356	15307027	672	*
chr19	15333412	15335112	1701	*
chr19	15442843	15443197	355	*
chr19	15574341	15575539	1199	*
chr19	16186447	16190413	3967	*
chr19	16737768	16740515	2748	*
chr19	16769658	16773175	3518	*
chr19	17184901	17189117	4217	*
chr19	17345764	17346918	1155	*
chr19	17354376	17356334	1959	*
chr19	17419886	17421975	2090	*
chr19	17797124	17799761	2638	*
chr19	17941120	17941629	510	*
chr19	18058984	18064416	5433	*
chr19	18401915	18404370	2456	*
chr19	18415099	18416398	1300	*
chr19	18450731	18452673	1943	*
chr19	18527301	18531456	4156	*
chr19	18630727	18633880	3154	*
chr19	18704961	18705934	974	*
chr19	18747153	18748488	1336	*
chr19	18793711	18795795	2085	*
chr19	19007086	19008114	1029	*
chr19	19752546	19754896	2351	*
chr19	30017475	30017794	320	*
chr19	30334719	30336982	2264	*
chr19	31838917	31841709	2793	*
chr19	33793607	33795712	2106	*
chr19	34662307	34664902	2596	*
chr19	34855339	34857970	2632	*
chr19	35490248	35493298	3051	*
chr19	35520732	35521415	684	*
chr19	35521545	35523109	1565	*
chr19	35633541	35633898	358	*
chr19	35760244	35761756	1513	*
chr19	36429534	36430000	467	*
chr19	36503488	36506051	2564	*
chr19	36544283	36546932	2650	*
chr19	36603722	36608083	4362	*
chr19	36704602	36707280	2679	*
chr19	37463431	37465019	1589	*
chr19	38396824	38399330	2507	*
chr19	38700183	38702230	2048	*
chr19	38719070	38721105	2036	*
chr19	38741709	38742754	1046	*
chr19	38805849	38806681	833	*
chr19	38864592	38867636	3045	*
chr19	38877816	38880364	2549	*
chr19	38880634	38881015	382	*
chr19	39108014	39111195	3182	*
chr19	39137787	39141335	3549	*
chr19	39341130	39343898	2769	*
chr19	39615908	39618931	3024	*
chr19	39892118	39894813	2696	*
chr19	39896768	39906338	9571	*
chr19	39970877	39972930	2054	*
chr19	40322978	40325242	2265	*
chr19	40788859	40791310	2452	*
chr19	40871355	40872187	833	*
chr19	40948494	40951202	2709	*
chr19	40970799	40972984	2186	*
chr19	41075931	41077226	1296	*
chr19	41081859	41084069	2211	*
chr19	41100349	41100931	583	*
chr19	41104990	41107115	2126	*
chr19	41108132	41108666	535	*
chr19	41115905	41117345	1441	*
chr19	41193600	41198595	4996	*
chr19	41303908	41307566	3659	*
chr19	41724478	41727211	2734	*
chr19	41770035	41773362	3328	*
chr19	41830863	41832555	1693	*
chr19	41856750	41860914	4165	*
chr19	42444522	42445917	1396	*
chr19	42570655	42575394	4740	*
chr19	42679050	42681078	2029	*
chr19	42681287	42682536	1250	*
chr19	42683665	42684202	538	*
chr19	42758134	42760398	2265	*
chr19	42771788	42775557	3770	*
chr19	42782174	42785239	3066	*
chr19	42816995	42819356	2362	*
chr19	42829192	42831949	2758	*
chr19	45250157	45251709	1553	*
chr19	45393139	45396363	3225	*
chr19	45449316	45449621	306	*
chr19	45456782	45457217	436	*
chr19	45581902	45583641	1740	*
chr19	45953489	45955211	1723	*
chr19	46009373	46012613	3241	*
chr19	46270234	46274370	4137	*
chr19	46500146	46500456	311	*
chr19	46919358	46920276	919	*
chr19	46929306	46932533	3228	*
chr19	47103238	47107754	4517	*
chr19	47162465	47165469	3005	*
chr19	47218529	47221744	3216	*
chr19	47363020	47367617	4598	*
chr19	47612578	47617656	5079	*
chr19	47729431	47735385	5955	*
chr19	47920392	47923304	2913	*
chr19	47924370	47925850	1481	*
chr19	48110900	48112188	1289	*
chr19	48281153	48282957	1805	*
chr19	48673146	48675127	1982	*
chr19	48866183	48867937	1755	*
chr19	48896100	48900502	4403	*
chr19	49013460	49017519	4060	*
chr19	49137155	49142865	5711	*
chr19	49147852	49150200	2349	*
chr19	49216076	49220589	4514	*
chr19	49250015	49250806	792	*
chr19	49375282	49378868	3587	*
chr19	49620614	49624512	3899	*
chr19	49838389	49839368	980	*
chr19	49939637	49940115	479	*
chr19	49977069	49978862	1794	*
chr19	50093400	50094728	1329	*
chr19	50304899	50306357	1459	*
chr19	50430734	50434108	3375	*
chr19	50819024	50819868	845	*
chr19	50829015	50830029	1015	*
chr19	50832508	50837836	5329	*
chr19	51013327	51016041	2715	*
chr19	51052334	51055854	3521	*
chr19	51068794	51071473	2680	*
chr19	51110768	51111380	613	*
chr19	51141561	51143739	2179	*
chr19	51221073	51222669	1597	*
chr19	51226385	51229612	3228	*
chr19	51338668	51339729	1062	*
chr19	52190785	52195747	4963	*
chr19	52222564	52223245	682	*
chr19	52839087	52841654	2568	*
chr19	52899571	52902194	2624	*
chr19	54410225	54412577	2353	*
chr19	54412665	54414152	1488	*
chr19	54462515	54463125	611	*
chr19	54691948	54696463	4516	*
chr19	54876170	54876887	718	*
chr19	55767854	55771324	3471	*
chr19	55795448	55797440	1993	*
chr19	55849846	55853872	4027	*
chr19	55864579	55865998	1420	*
chr19	55881094	55881644	551	*
chr19	55954085	55954725	641	*
chr19	56014882	56015753	872	*
chr19	56090331	56090729	399	*
chr19	56110080	56113369	3290	*
chr19	56135663	56136855	1193	*
chr19	56151103	56157088	5986	*
chr19	56632398	56633537	1140	*
chr19	56651154	56653772	2619	*
chr19	57077573	57079916	2344	*
chr19	57105727	57108330	2604	*
chr19	58175454	58176551	1098	*
chr19	58545040	58546802	1763	*
chr19	58890510	58893926	3417	*
chr19	58979423	58980317	895	*
chr19	59009766	59011830	2065	*
chr19	59083177	59087725	4549	*
chr2	945646	946186	541	*
chr2	1747492	1749650	2159	*
chr2	2616827	2617976	1150	*
chr2	3403562	3403909	348	*
chr2	5829715	5838831	9117	*
chr2	8819042	8821852	2811	*
chr2	8824492	8826368	1877	*
chr2	9768273	9771925	3653	*
chr2	10090215	10091513	1299	*
chr2	11123144	11124023	880	*
chr2	11272823	11273832	1010	*
chr2	11482306	11486038	3733	*
chr2	17719238	17723231	3994	*
chr2	20550609	20551797	1189	*
chr2	20645944	20650566	4623	*
chr2	25193568	25196091	2524	*
chr2	25474693	25475031	339	*
chr2	26396003	26398342	2340	*
chr2	26401775	26402139	365	*
chr2	27069276	27073646	4371	*
chr2	27192958	27195039	2082	*
chr2	27292680	27296088	3409	*
chr2	27301445	27302220	776	*
chr2	27484787	27486365	1579	*
chr2	27650661	27653311	2651	*
chr2	28612196	28618965	6770	*
chr2	28788931	28790383	1453	*
chr2	29337209	29338378	1170	*
chr2	30369019	30371407	2389	*
chr2	33141260	33141654	395	*
chr2	36581443	36585845	4403	*
chr2	38151847	38153387	1541	*
chr2	38602600	38605445	2846	*
chr2	39892940	39895292	2353	*
chr2	40005116	40007005	1890	*
chr2	43019416	43020662	1247	*
chr2	43445985	43455824	9840	*
chr2	45168671	45169345	675	*
chr2	45876789	45880519	3731	*
chr2	46926345	46927543	1199	*
chr2	47141192	47143975	2784	*
chr2	48009521	48011806	2286	*
chr2	48130454	48133694	3241	*
chr2	48540567	48543750	3184	*
chr2	48757225	48758990	1766	*
chr2	51256597	51260381	3785	*
chr2	54012615	54015579	2965	*
chr2	54682070	54686599	4530	*
chr2	55274506	55278934	4429	*
chr2	55643770	55648171	4402	*
chr2	55843057	55846748	3692	*
chr2	60776087	60780947	4861	*
chr2	60780998	60783140	2143	*
chr2	61292252	61294336	2085	*
chr2	61696394	61697985	1592	*
chr2	61698119	61699858	1740	*
chr2	61762278	61766779	4502	*
chr2	61921509	61922627	1119	*
chr2	62732572	62734053	1482	*
chr2	63276268	63278656	2389	*
chr2	64067417	64070435	3019	*
chr2	64680518	64682951	2434	*
chr2	64879240	64882464	3225	*
chr2	65091280	65093158	1879	*
chr2	65214877	65218454	3578	*
chr2	65661788	65664595	2808	*
chr2	66659763	66665496	5734	*
chr2	68477408	68480931	3524	*
chr2	68545134	68548161	3028	*
chr2	69001516	69002436	921	*
chr2	69239879	69242303	2425	*
chr2	70312790	70317877	5088	*
chr2	70368417	70370768	2352	*
chr2	70484269	70486362	2094	*
chr2	70993538	70995446	1909	*
chr2	71192101	71192551	451	*
chr2	73295897	73299761	3865	*
chr2	73510502	73512290	1789	*
chr2	73518512	73519425	914	*
chr2	73612068	73614904	2837	*
chr2	74230746	74231991	1246	*
chr2	74600385	74602308	1924	*
chr2	74665488	74669328	3841	*
chr2	74681516	74687233	5718	*
chr2	74741114	74743657	2544	*
chr2	74778962	74783461	4500	*
chr2	80529431	80532690	3260	*
chr2	85107263	85109325	2063	*
chr2	85131739	85134908	3170	*
chr2	85198438	85200199	1762	*
chr2	85359609	85360611	1003	*
chr2	85636126	85637358	1233	*
chr2	85764217	85769171	4955	*
chr2	85821277	85824393	3117	*
chr2	85980189	85984787	4599	*
chr2	86563006	86564750	1745	*
chr2	86667678	86671173	3496	*
chr2	88469777	88470476	700	*
chr2	88925546	88928055	2510	*
chr2	91669928	91670699	772	*
chr2	95825532	95826095	564	*
chr2	95961832	95964778	2947	*
chr2	96192053	96193100	1048	*
chr2	96929354	96933556	4203	*
chr2	96970163	96972487	2325	*
chr2	96990440	96991939	1500	*
chr2	99756750	99758810	2061	*
chr2	99796758	99798643	1886	*
chr2	101435632	101436583	952	*
chr2	102312819	102314186	1368	*
chr2	103235542	103235804	263	*
chr2	105458302	105470346	12045	*
[truncated: 1,565 more rows]
