# Supplementary material for: Histone methyltransferase PRDM9 promotes survival of drug-tolerant persister cells in glioblastoma
Source: Nat Commun. 2025 Dec 15;16:10905. doi: 10.1038/s41467-025-65888-5 (PMC12705669; doi:10.1038/s41467-025-65888-5)
Supplement: Supplementary file 6 — Source data [file 41467_2025_65888_MOESM6_ESM.xlsx]

## Sheet: Figure 1
Figure 1c
	RKI1_CMPD1
	CMPD1 (μM, log10 )	Parent					Recovered DTPs
	1.7	0.0546	-0.128	-0.00851	-0.0687	-0.0786	0.00965	0.0974	0.115
	1	0.472	0.284	0.224	0.168	0.188	0.168	0.237	0.302
	0.699	0.724	0.372	0.293	0.189	0.341	0.27	0.296	0.385
	0	1.05	0.559	0.573	0.329	0.526	0.512	0.545	0.651
	-0.301	1.07	0.804	0.797	0.515	0.696	0.719	0.664	0.741
	-1	1.03	1.07	1.03	0.943	0.996	1	0.907	0.948
	-2	1.07	1.08	1.05	1.02	1.01	1.04	0.955	1.01
		n=1	n=2	n=3	n=4	n=5	n=1	n=2	n=3
	FPW1_CMPD1
	CMPD1 (μM, log10)	Parent		Recovered DTPs
	1.7	-0.192	0.118	-0.3	-0.346	-0.329	-0.516
	1	0.0492	0.222	-0.0271	-0.126	-0.142	-0.173
	0.699	0.167	0.255	0.116	-0.104	-0.0251	-0.0131
	0	0.17	0.91	0.561	0.0128	0.834	0.544
	-0.301	0.515	0.949	0.831	0.174	0.895	0.763
	-1	1	1	0.934	0.936	0.925	0.887
	-2	1.03	0.987	0.936	0.961	0.925	0.969
		n=1	n=2	n=3	n=1	n=2	n=3
Figure 1e
	RKI1
	Lipid	Parent_n1	Parent_n2	Parent_n3	DTP_n1	DTP_n2	DTP_n3
	AcCa(12:0)	0.067	0.021	0.033	0.076	0.203	0.41
	AcCa(14:0)	1.6	0.443	1.848	0.819	1.646	2.181
	AcCa(14:1)	0.06	0.019	0.044	0.113	0.424	0.559
	AcCa(16:0)	15.693	4.805	21.863	7.485	9.545	11.628
	AcCa(16:1)	0.445	0.229	0.314	0.373	0.898	1.099
	AcCa(18:0)	3.561	1.449	3.707	4.115	3.573	4.941
	AcCa(18:1)	5.636	3.409	5.491	8.905	11.012	12.698
	AcCa(24:0)	0.069	0.107	0.052	0.118	0.327	0.29
	Cer(d18:1/14:0)	6.47	4.12	4.78	1.08	0.88	1.13
	Cer(d18:1/16:0)	202.62	154.02	162.71	11.26	13.99	21.83
	Cer(d18:1/18:0)	181.71	163.72	175.37	9.13	11.15	23.73
	Cer(d18:1/20:0)	15.89	13.03	11.64	1.72	1.39	2.77
	Cer(d18:1/22:0)	27.67	15.09	19.55	4.36	3.96	6.01
	Cer(d18:1/22:1)	10	12.05	7.4	0.99	0.9	2.05
	Cer(d18:1/24:0)	83.09	25.62	61.47	24.31	11.38	31.99
	Cer(d18:1/24:1)	486.55	337.87	372.95	51.05	38.59	77.06
	Cholesterol	73874.3	94071.3	64227.5	42719.8	23681.1	28878.3
	DG(32:0)	52.24	61.73	20.16	82.06	94.49	105
	DG(32:1)	85.35	59.99	46.51	87.6	112.42	107.55
	DG(34:0)	42.87	31.68	15.05	25.37	79.16	94.78
	DG(34:1)	888.36	794.57	627.1	1027.84	1317.2	1428.82
	DG(34:2)	321.19	522.47	247.22	556.96	1067.39	988.72
	DG(36:0)	105.42	92.16	87.88	228.16	200.49	217.83
	DG(36:1)	893.33	938.43	650.24	1415.39	1584.13	1626.59
	DG(36:2)	1829.3	1982.63	1418.08	4237.24	3741	4461.36
	DG(36:3)	696.08	794.89	453.91	1815.11	1827.38	2326.79
	DG(36:4)	157.6	131.8	128.38	344.37	492.42	501.76
	DG(36:5)	10.99	12.5	7.81	25.98	51.68	72.06
	DG(38:3)	877.06	448.92	560.81	1606.45	660.54	742.79
	DG(38:4)	415.59	433.14	165.56	909.67	828.08	1006.18
	DG(38:5)	225.02	136.28	156.61	244.52	217.6	334.54
	DG(38:6)	19.22	27.61	16.69	53.83	58.44	89.49
	DG(40:4)	202.33	152.59	186.84	440.27	218.77	276.66
	DG(40:5)	121.8	124.01	156.28	243.55	147.97	324.98
	DG(40:6)	109.34	104.54	65.66	167.01	297.62	290.67
	LPC(16:0)	175.467	99.668	136.12	111.398	82.06	158.216
	LPC(16:1)	18	11.729	14.868	8.528	7.87	16.106
	LPC(18:0)	23.205	13.251	18.674	62.003	39.609	69.941
	LPC(18:1)	189.722	157.553	158.099	213.844	243.03	313.857
	LPC(18:2)	13.28	18.238	11.853	80.265	54.991	111.307
	LPC(20:3)	6.181	4.067	5.169	15.9	10.127	19.309
	LPC(20:4)	5.867	3.346	4.359	5.049	3.804	7.013
	LPC(22:4)	1.397	0.686	1.246	1.702	2.061	1.663
	LPC(22:5)	4.629	2.297	4.178	1.89	1.815	2.789
	LPC(22:6)	3.238	1.448	2.652	1.049	0.55	1.801
	LPE(16:0)	108.93	81.702	72.608	65.35	93.705	90.618
	LPE(16:1)	5.647	3.499	3.331	3.819	3.877	5.638
	LPE(18:0)	240.518	104.045	158.123	261.018	191.136	361.005
	LPE(18:1)	351.463	304.772	249.312	381.333	259.492	381.023
	LPE(18:2)	14.277	20.008	12.126	94.164	131.455	115.711
	LPE(20:3)	33.112	27.164	23.241	86.237	120.134	104.015
	LPE(20:4)	50.901	31.439	25.785	47.531	63.109	58.385
	LPE(22:4)	31.242	21.293	20	53.258	114.217	58.619
	LPE(22:5)	89.644	51.042	58.865	60.44	112.098	93.338
	LPE(22:6)	61.568	33.783	41.816	30.636	26.664	42.881
	PC(32:0)	24265.8	34024.8	15859.9	12787.8	56250.4	54360.7
	PC(32:1)	63789.2	79844.5	43413.6	24128	79075.5	85357.4
	PC(34:0)	9395.5	8126.1	6281.5	3773.1	8555.7	9216.4
	PC(34:1)	114782	158932	84580.8	72091.7	247995	237232
	PC(34:2)	37309.9	65927.3	30357.5	36920.7	163758	152929
	PC(36:0)	783.2	884.9	564.5	625.5	1770.9	1547.5
	PC(36:1)	35724.3	44539.5	25287.4	47369.8	97331.8	98023.3
	PC(36:2)	42928.7	66978.4	32608.1	73395.1	249401	229540
	PC(36:3)	25585	47548.4	19486.6	51604	162566	146592
	PC(36:4)	8825.4	20321.3	5768.1	10963	32220.5	42654.1
	PC(36:5)	449.5	1284.7	253.4	2084.8	5827.2	5295.8
	PC(38:4)	9143.7	14163.9	7019.3	17852.6	57261.3	47869.9
	PC(38:5)	581.6	6645.1	9118.5	12606	31710.1	29684.4
	PC(40:7)	814	1219.6	726.8	906.4	2008.1	2118.2
	PE(16:0/16:0)	160.7	142.2	117.2	38	95.7	67.6
	PE(16:0/16:1)	1049.1	860.5	1067	213.5	530.5	543.5
	PE(16:0/18:0)	141.7	102.9	112.3	53.5	86.9	57.2
	PE(16:0/18:1)	5308.5	4177.4	4855.2	2211.9	4089.9	3321.1
	PE(16:0/20:4)	676	260	588.8	116.7	288.6	248
	PE(16:0/22:5)	1166.8	595.8	1231.9	92.1	225.6	188
	PE(16:0/22:6)	262.8	133.7	319.6	35	30.6	87.1
	PE(16:1/18:1)	1512	1366.1	1749	485.9	885.5	709.9
	PE(16:1/20:4)	88.2	47.1	73.3	15.7	36.8	18.8
	PE(16:1/22:6)	43.7	23.2	59.5	4	0.7	3.1
	PE(18:0/ 20:1)	563.6	790.1	719	1742.3	2197.1	1811.4
	PE(18:0/16:0)	448.6	282.3	303.3	150.9	213	205.4
	PE(18:0/18:0)	884.9	754.1	829.7	772.8	1185.6	1105
	PE(18:0/18:1)	11791	14914.3	13464.4	10349.6	23865.5	19435.6
	PE(18:0/20:0)	19.8	20.8	24.5	53.3	64.5	75.1
	PE(18:0/20:4)	7443.7	3668.1	5612.4	2918	4716.6	5820.4
	PE(18:0/22:4)	3441.9	1495.4	2828.7	2518.4	3988.4	3936.1
	PE(18:0/22:6)	866	500.2	753.4	476.3	619.2	903.8
	PE(18:1/18:1)	33280.5	34183.1	31652.4	40218.1	48042.3	39013.6
	PE(18:1/18:2)	1645	2957	1929.6	8055.2	14763.3	10551.4
	PE(18:1/20:4)	120.8	73.2	113.9	57	78.9	89
	PE(18:1/22:6)	489.5	359.7	577.2	250.1	278.1	392.8
	PI(16:0/16:0)	22.8	10.8	24.6	8.9	9.6	14.1
	PI(16:0/16:1)	21.8	19.2	30.3	12.9	6.1	9.6
	PI(16:0/18:0)	383.5	166.8	362.8	111.1	64.1	120.9
	PI(16:0/18:1)	215	169.3	235.3	326.9	199.8	278.2
	PI(16:0/20:4)	107.3	57.9	76.2	32.9	28.8	31.3
	PI(16:1/18:1)	182.4	138.6	182.2	140.3	82.2	114
	PI(18:0/16:0)	15.5	11.1	14.5	19.3	12.9	21.4
	PI(18:0/18:0)	99.6	73.8	103.6	279.9	158.1	168.8
	PI(18:0/18:1)	46.5	42.9	46.6	263.1	155	88.2
	PI(18:0/20:3)	4504	5816.9	4348	4155.1	4284.7	5013.4
	PI(18:0/20:4)	2502.3	1391.1	2037.1	1258.5	947.6	1313
	PI(18:0/22:4)	222.9	98.9	242.8	466.5	242.3	356.6
	PI(18:0/22:5)	154.8	68.9	123.9	201	129.5	176.3
	PI(18:1/18:1)	626.2	542.4	542.7	3380.5	1159.2	1338.9
	PI(18:1/18:2)	96.9	207.2	67.5	734.9	518.8	567
	PI(18:1/20:4)	301.7	222.2	230.9	139.7	73.9	88.8
	PS(32:0)	92.6	112.7	79.4	17.3	57.2	18.7
	PS(32:1)	92.9	88.1	82.9	2.9	9.2	2
	PS(34:1)	1956.4	1384.7	1943.2	209.5	362.1	341.1
	PS(34:2)	182.3	322.1	189.2	31.3	80.9	71.9
	PS(36:1)	9244.5	13088	7762.8	3738.9	4548.4	4039.1
	PS(36:2)	1736.2	3458.5	1867.2	2172.4	3740.1	2836.6
	PS(36:3)	246.9	593.9	263	355.4	501.7	415.1
	PS(36:4)	56.7	108.7	49.4	40.1	34.2	30.1
	PS(36:5)	11.9	15.8	10.3	0.8	4.4	0
	PS(38 :1)	64.8	120.9	73.2	63.4	53.2	43.8
	PS(38:4)	1980.1	2366.7	2374.5	1502.2	2562.2	2004.8
	PS(38:5)	209	223	191	64.5	111.2	91.5
	PS(38:6)	88.5	79.3	120.4	6.9	12	15.9
	PS(40:4)	2162.5	3561.9	2483.7	330.5	477.6	417
	PS(40:5)	2599.2	1798.8	2799.3	716.3	861.9	856.2
	PS(40:6)	2492.8	1615.8	2596.1	642.7	811.6	771.6
	PS(40:7)	121.7	137.2	117.2	50.9	14.1	50.3
	PS(42:10)	4.3	11.1	5.7	1.3	0	1.5
	SM(36:2)	149.7	218.2	154.2	10.4	13.3	19.6
	SM(40:2)	125.3	169.5	137.3	25.8	9.5	26.4
	SM(42:2)	5230.6	4518.9	4509.7	297.4	129.5	262.1
	SM(d18:1/14:0)	157.1	129.4	193.5	12.1	6.3	12.2
	SM(d18:1/16:0)	3266.6	3779.4	3475.2	185.7	155.2	284.5
	SM(d18:1/18:0)	1800.1	2996	2602	46.3	68.8	100.5
	SM(d18:1/20:0)	6506.5	7771	5392.4	9753.7	14712.5	14877.5
	SM(d18:1/22:0)	5674.3	6067.9	4554.9	13595.7	16317.5	17114.6
	SM(d18:1/24:0)	642	546.6	516.5	7190.9	4318.1	4627.6
		n=1	n=2	n=3	n=1	n=2	n=3
Figure 1f
	RKI1
	Lipid	Log2(DTP/Parent)
	DG	1.09969	1.04367	1.25015
	LPE	0.479988	0.522097	0.754777
	SM	0.389119	0.588534	0.651516
	LPC	0.438362	0.268545	0.923296
	PC	-0.131161	1.57245	1.50665
	PE	0.0301229	0.615641	0.352843
	PI	0.346393	-0.168069	0.0969714
	PS	-1.33798	-0.820194	-1.06641
	Chol	-0.857262	-1.70843	-1.42218
	Cer	-3.03532	-3.3733	-2.35413
		n=1	n=2	n=3

## Sheet: Figure 2
Figure 2b
	Cell Line	Parent			DTP
	RKI1	13.0897	11.535	11.2317	6.86167	7.37133	7.05133
	FPW1	11.681	11.695	8.98033	6.27533	5.53533	6.86
		n=1	n=2	n=3	n=1	n=2	n=3
Figure 2c
Figure 2d
	RKI1
	Peptide	Parent			DTP
	H3.1/3.2K27K36(Ac)	1.1412	0.8844	0.9966	0.4597	0.5153	0.4714
	H3.1/3.2K27(Ac)K36	0.9433	0.896	1.1863	0.4184	0.348	0.3366
	H3.1/3.2K27(Ac)K36(Me1)	0.8816	1.0464	1.0879	0.2411	0.2003	0.2694
	H3.1/3.2K27(Ac)K36(Me2)	0.6456	1.3439	1.1634	1.5989	0.4965	0.6482
	H3.1/3.2K27(Me2)K36(Ac)	0.886	1.6393	0.6935	1.6772	1.2325	1.8986
		n=1	n=2	n=3	n=1	n=2	n=3
	FPW1
	Peptide	Parent			DTP
	H3.1/3.2K27K36(Ac)	0.765335	1.0279	1.30856	0.152075	0.144461	0.063127
	H3.1/3.2K27(Ac)K36	0.910192	0.873408	1.26199	1.20429	0.971532	0.91591
	H3.1/3.2K27(Ac)K36(Me1)	0.9973	1.0738	0.9414	0.3777	0.4578	0.4767
	H3.1/3.2K27(Ac)K36(Me2)	0.5977	1.29	1.3921	0.42	0.4719	0.5134
	H3.1/3.2K27(Me2)K36(Ac)	0.9379	0.7627	1.407	1.2032	0.7199	0.8977
		n=1	n=2	n=3	n=1	n=2	n=3
Figure 2e
	RKI1
	Peptide	Parent			DTP
	H3.1/3.2K27(Me3)K36	0.9336	1.1087	0.9671	1.4751	1.4054	1.4416
	H3.1/3.2K27(Me1)K36(Me3)	0.8994	1.1525	0.9652	1.2522	1.0634	1.1886
	H3.1/3.2K27(Me3)K36(Me1)	0.9412	1.2199	0.8766	1.8054	1.839	2.1009
	H3.1/3,2K27(Me2)K36(Me2)	0.8848	1.0951	1.0332	1.6787	1.9694	1.5556
	H3.1/3.2K27(Me2)K36(Me3) + H3.1/3.2K27(Me3)K36(Me2)	0.9041	1.0938	1.012	1.9813	2.3565	1.834
		n=1	n=2	n=3	n=1	n=2	n=3
	FPW1
	Peptide	Parent			DTP
	K27(Me3)K36	0.9248	1.0642	1.0194	1.4167	1.2714	1.3894
	K27(Me1)K36(Me3)	0.8673	0.9574	1.2247	1.2011	1.0994	1.2731
	K27(Me3)K36(Me1)	0.8215	0.9711	1.2792	1.4018	1.0622	1.5274
	K27(Me2)K36(Me2)	0.9381	0.872	1.2493	1.3854	1.2315	1.4572
	K27(Me2)K36(Me3) + K27(Me3)K36(Me2)	0.9561	0.8835	1.1895	1.7288	1.2157	1.7988
		n=1	n=2	n=3	n=1	n=2	n=3
Figure 2f
Figure 2g
Figure 2h
	RKI1
	CMPD1 (Days)	Cleaved Histone H3 (T22)				H3K4me3				H3K9me3
	0	n/a	1	1	1	1	1	1	1	n/a	1	1	1
	3	n/a	1.05521	1.43325	1.48643	1.87083	1.78854	2.35524	1.16796	n/a	0.885462	1.02895	1.05966
	6	n/a	1.30563	1.62118	1.51368	2.35524	1.13446	2.18878	1.20724	n/a	1.01364	1.02812	1.28296
	10	n/a	1.59731	3.15926	2.0598	1.2964	2.16956	1.65258	1.20273	n/a	0.778023	1.07832	1.50351
	14	n/a	0.920257	2.77967	1.35638	0.171063	1.30981	0.935838	0.966564	n/a	0.795435	0.858538	1.72847
		n=1	n=2	n=3	n=4	n=1	n=2	n=3	n=4	n=1	n=2	n=3	n=4
	n/a=not analysed
	FPW1
	CMPD1 (Days)	Cleaved Histone H3 (T22)				H3K4me3				H3K9me3
	0	1	1	1	1	1	1	1	1	1	1	1	1
	3	2.5896	1.4499	1.27927	1.82159	2.79527	2.07215	1.07558	1.54478	2.07126	1.47344	1.36221	1.09794
	6	2.16588	1.88541	1.71888	3.20431	2.17717	2.38643	1.79561	2.62765	1.41433	1.23719	1.44508	1.42074
	10	3.04137	1.84196	1.57546	2.14896	4.01061	3.55515	2.09744	1.8549	1.04387	1.47558	1.37934	1.26327
	14	1.6589	1.47856	0.81878	1.3471	2.00901	3.37961	2.10152	1.84965	0.552619	1.23396	0.968587	1.40767
		n=1	n=2	n=3	n=4	n=1	n=2	n=3	n=4	n=1	n=2	n=3	n=4

## Sheet: Figure 3
Figure 3b
		RKI1			FPW1
	CMPD1	1	1	1	1	1	1
	CMPD1+ UNC1999	3.23147	1.09731	4.58491	0.959677	1.31518	0.094539
	CMPD1+ KDOBA-67a	1.67564	1.24118	2.77358	0.390323	1.07871	1.50341
	CMPD1+ GSK-J4	1.34514	0.942904	1.80189	1.08423	1.3085	1.2303
	CMPD1+ MRK-740	0.420931	0.525777	0.199451	1.18324	1.14695
		n=1	n=2	n=3	n=1	n=2	n=3
Figure 3d
		RKI1			FPW1
	CMPD1	1	1	1	1	1	1	1
	CMPD1+ BAY-6035	1.6237	1.25657	1.89363	0.747059	0.64717	1.05917	1.11624
	CMPD1+ EPZ-719	0.35322	0.444634	0.435044	0.595565		0.632373	0.743044
		n=1	n=2	n=3	n=1	n=2	n=3	n=4
Figure 3f
		RKI1			FPW1
	CMPD1	1	1	1	1	1
	CMPD1+ CTSL1i	1.01107	0.541378	0.943126	1.03439	1.42921
		n=1	n=2	n=3	n=1	n=2
Figure 3h
		CMPD1			CMPD1+MRK-740			CMPD1+MRK-740-NC
	MMK1	1	1	1	0.289157	0.03406	0.176976	1.96145	1.01226	0.888316
	SB2b	1	1	1	0.59	0.5	0.38	0.47	0.85	0.12
	FPW1	1	1	1	0.12	0.32	0.69	0.59	0.925	1.2
	HW1	1	1	1	0.19	0.43	0.15	1.28	1.34	0.84
	RKI1	1	1	1	0.0387	0.1184	0.0526	0.6557	0.922449	0.87
		n=1	n=2	n=3	n=1	n=2	n=3	n=1	n=2	n=3
Figure 3i

## Sheet: Figure 4
Figure 4a
		RKI1 (log2 FC DTP vs Par)			FPW1 (log2 FC DTP vs Par)
	KMT2A	1.63	28.05	5.84283	3.19	7.24	3.73
	KMT2B	1.21	2.54	1.61328	1.41	1.3	0.97942
	KMT2C	1.04	1.84	1.17284	2.47	1.85	1.01631
	KMT2D	1.11	3.26	1.56917	1.83	1.9	0.959264
	KMT2E	1.41	1.17	0.974905	1.59	0.94	0.802923
	SETD1A	1.42	2.54	3.21912	1.3	1.31	0.884745
	SETD1B	1.84	1.83	1.93634	1.18	1.25	1.02574
	KMT2H	0.97	1.43	1.22264	1.77	1.55	0.897095
	PRDM9	2.3	300.25	20.6776	3.36	8.15	66.257
		n=1	n=2	n=3	n=1	n=2	n=3
Figure 4b
	RKI1_CMPD1 (days)
	Par	3	6	10	14
	1	2.74157	4.21344	9.31787	15.0846	n=1
	1	1.82766	2.77663	3.30962	10.5317	n=2
	1	2.46229	2.00694	2.89454	8.01851	n=3
Figure 4c
		Parent			CMPD1
	RKI1	1	1	1	2.8646	3.35582	4.54202
	HW1	1	1	1	6.00709	1.86607	5.62427
	FPW1	1	1	1	4.58419	5.45785	4.76783
	WK1	1	1	1	2.06098	4.48466	5.57897
	JK2	1	1	1	4.61608	3.75375	3.18951
	MMK1	1	1	1	6.32764	3.71064	6.78179
		n=1	n=2	n=3	n=1	n=2	n=3
Figure 4d
		RKI1
		G1				S				G2/M				ER
	UT	67.3	60.2	53.5	64.5	8.4	7.54	8.4	6.35	19.3	24	21.7	19.6	3.78	8.21	15.7	9.26
	Ro-3306	9.75	13.6	5.28	19.7	4.65	5.18	1.56	6.6	30.9	33.7	19.7	48.5	54.7	47	73.1	24.9
	CMPD1	13.1	15.9	13.5	12.5	3.42	6.9	6.95	3.82	71.9	69.5	55.8	67.2	11.4	7.52	23.5	16.2
		n=1	n=2	n=3	n=4	n=1	n=2	n=3	n=4	n=1	n=2	n=3	n=4	n=1	n=2	n=3	n=4
Figure 4e
		Parent				Ro-3306
	RKI1	1	1	1	1	4.75134	1.98618	2.75108	4.74
	FPW1	1	1	1	1	8.6538	4.41272	2.5
		n=1	n=2	n=3	n=4	n=1	n=2	n=3	n=4
Figure 4g
	RKI1
	CMPD1	CMPD1+MRK-740	MRK-740 before CMPD1	MRK-740 after CMPD1
	1	0.166348	0.619866	0.215377	n=1
	1	0.24046	0.785737	0.21826	n=2
	1	0.214479	1.85189	0.383101	n=3
Figure 4h
	SETD1A
	Vagina (1)	Uterus (33)	Urinary Tract (32)	Thyroid (11)	Testis (2)	Stomach (65)	Soft Tissue (36)	Skin (71)	Prostate (10)	Pleura (19)	PNS (42)	Pancreas (47)	Ovary (58)	Myeloid (37)	Lymphoid (79)	Lung (120)	Liver (24)	Kidney (32)	Head and Neck (71)	Eye (14)	Cervix (18)	Breast (48)	Brain (91)	Bowel (58)	Bone (37)	Biliary Tract (34)	Ampulla of Vater (4)
	-1.22842	-1.08425	-1.02546	-1.0826	-0.68236	-1.20288	-1.05866	-1.05045	-0.82211	-0.80067	-0.98811	-0.94421	-1.12137	-0.80209	-0.40183	-0.79777	-0.74198	-0.90587	-1.28752	-1.06732	-0.76561	-0.78829	-0.78098	-1.08886	-0.72313	-0.89343	-0.75126
		-1.35706	-0.8036	-1.01386	-0.57576	-0.78177	-0.8916	-0.58715	-0.88351	-1.06843	-0.93924	-1.43367	-0.8135	-1.2916	-0.84849	-0.75231	-0.55394	-0.89762	-1.25859	-1.16656	-0.70649	-1.16588	-1.07929	-0.56016	-1.13737	-0.70379	-1.06774
		-1.43469	-1.09456	-0.63452		-0.96933	-1.36142	-1.02194	-1.19507	-0.98001	-1.00195	-0.66112	-1.09081	-0.58032	-1.00845	-0.84461	-0.60732	-0.60509	-0.96807	-1.74241	-0.83132	-0.76419	-0.94274	-1.23259	-1.12506	-1.09513	-0.93973
		-0.92018	-1.44829	-0.99937		-0.79443	-1.1113	-1.0883	-1.01883	-0.92837	-0.81161	-1.10081	-0.92784	-0.9078	-1.54346	-0.84654	-1.09057	-1.14105	-1.17491	-0.88414	-0.77282	-1.26286	-1.17612	-0.83703	-1.12736	-0.96189	-1.01979
		-0.93729	-0.80179	-0.81873		-1.31353	-1.04623	-1.3781	-1.12832	-0.98663	-1.0383	-1.36738	-0.59864	-0.89337	-1.21113	-0.55681	-1.00833	-1.01751	-1.13585	-1.14696	-0.90457	-0.949	-0.70967	-0.75368	-1.11822	-1.01822
		-1.63328	-1.00069	-1.03132		-1.29687	-0.98574	-0.88767	-0.96583	-1.34553	-0.36973	-0.82704	-1.14165	-0.73223	-1.04627	-1.07683	-0.9733	-1.30791	-1.07901	-0.759	-0.8767	-0.72144	-0.32513	-1.13251	-1.11403	-1.24344
		-1.0689	-0.76649	-0.84411		-0.82923	-1.00195	-0.93956	-1.01732	-1.13656	-0.82389	-0.8836	-1.11514	-1.07785	-1.03264	-0.89979	-1.23624	-1.1234	-1.02638	-0.87542	-1.10749	-1.33821	-0.87326	-1.07539	-0.96783	-0.67509
		-0.5572	-1.23361	-0.61637		-0.70147	-0.7323	-1.49647	-1.16737	-1.0211	-1.27315	-0.72548	-1.18278	-1.15875	-1.01355	-0.68368	-1.15268	-1.03281	-1.17958	-1.19132	-1.03994	-1.0106	-0.92361	-1.25433	-0.8988	-0.89486
		-1.29419	-0.91289	-1.4399		-0.53134	-1.24624	-0.79474	-1.10097	-0.80077	-1.16023	-0.92025	-0.97652	-0.84164	-0.65181	-0.8633	-1.06609	-0.90807	-0.96101	-1.00396	-0.90335	-1.16826	-1.07996	-0.88974	-1.14771	-0.4631
		-1.19894	-1.29422	-1.23242		-0.92064	-0.68928	-0.86902	-1.11208	-0.87672	-0.94318	-1.06799	-0.55793	-0.93771	-0.71323	-0.81838	-1.10962	-0.8485	-1.29271	-0.94288	-0.99683	-1.23704	-0.58457	-1.22313	-1.37289	-0.79557
		-1.00919	-0.72446	-0.5485		-0.94036	-0.86639	-1.23509		-0.95199	-0.78937	-0.75724	-0.82189	-1.22862	-1.21714	-1.26683	-1.05106	-0.63193	-1.46061	-1.16292	-1.02685	-0.99242	-0.90636	-1.11807	-1.21505	-0.67073
		-1.22229	-0.77789			-0.95073	-0.8733	-1.0218		-0.48369	-0.74116	-1.02303	-0.59939	-0.9136	-1.00368	-1.348	-0.94176	-1.16925	-0.72847	-1.472	-0.94594	-0.99406	-1.04121	-1.07024	-0.86443	-1.09188
		-0.99182	-0.85869			-1.16221	-0.83773	-0.93149		-0.99193	-0.94789	-0.73933	-0.86151	-0.8581	-0.95458	-0.65595	-1.05668	-0.91081	-1.35189	-0.89162	-1.25507	-0.96356	-0.99362	-0.9605	-1.14819	-0.74526
		-0.92668	-1.34119			-0.94623	-1.04463	-0.53552		-0.78726	-0.86987	-0.77125	-1.33616	-0.54088	-1.05699	-1.38148	-1.02302	-0.83638	-1.61864	-1.15078	-0.84911	-0.95067	-1.38933	-0.99859	-1.44714	-0.69961
		-0.81743	-1.10194			-0.9504	-0.87996	-0.94883		-1.1951	-1.25743	-0.87458	-0.48099	-1.0399	-0.84523	-0.54947	-0.81757	-1.63301	-0.97635		-0.82596	-1.76717	-0.71784	-1.41558	-1.27623	-1.45795
		-0.96345	-1.08236			-1.00194	-1.26491	-1.04837		-0.80263	-0.94595	-0.81356	-1.41816	-1.03022	-0.87185	-1.10519	-1.00731	-1.40275	-1.25503		-0.35283	-1.09288	-1.19259	-0.98855	-1.13074	-0.72411
		-0.9494	-0.56813			-1.01187	-0.76629	-0.64243		-0.92135	-0.7435	-0.79157	-1.45128	-0.76058	-1.0323	-0.87106	-0.78273	-0.51879	-0.56157		-0.58255	-1.19534	-0.98997	-1.38651	-1.12843	-0.79621
		-1.16999	-1.14616			-0.66829	-0.72147	-0.70313		-1.0743	-0.82013	-0.58516	-0.70916	-0.97741	-0.9634	-1.06095	-1.53146	-0.9863	-0.95388		-1.19813	-0.90064	-0.82407	-1.70267	-0.99552	-1.09862
		-1.3768	-1.13596			-1.02419	-0.71139	-0.65743		-0.89829	-0.85262	-0.65673	-1.02888	-1.05182	-0.71557	-0.78797	-0.92026	-1.159	-1.48671			-1.1366	-0.90829	-0.84043	-0.71786	-1.20649
		-0.60834	-0.96084			-0.64311	-0.78458	-0.93128			-1.08683	-0.72852	-1.08109	-1.31914	-0.95463	-0.71135	-0.91685	-1.07309	-1.13291			-1.18544	-1.08752	-1.06396	-0.99222	-0.82978
		-1.0732	-1.05608			-0.67759	-1.0837	-1.03306			-0.8968	-0.7361	-0.36178	-0.97007	-0.70617	-1.01841	-0.83419	-1.12872	-0.92163			-1.14867	-0.77802	-0.90749	-0.75808	-0.98098
		-0.03828	-1.07925			-0.8833	-1.14449	-1.15114			-1.36122	-1.00149	-0.55218	-0.86451	-1.22084	-0.76397	-1.17786	-0.96005	-1.12358			-1.09102	-1.15798	-1.05691	-0.81952	-1.10768
		-0.8277	-0.94325			-0.95936	-0.87833	-0.96728			-0.67464	-1.15269	-0.60394	-0.62737	-1.22726	-1.3985	-1.05629	-0.76837	-1.14557			-1.15494	-1.25885	-1.10297	-1.18843	-1.03441
		-0.69696	-1.03357			-1.27461	-0.93606	-0.93313			-1.21184	-0.41099	-1.06259	-1.06938	-1.43035	-1.20685	-1.19377	-1.12354	-1.07711			-1.08384	-0.92313	-1.26686	-0.90303	-0.8342
		-1.97496	-0.89036			-0.88287	-0.8286	-1.0113			-0.89842	-0.80122	-1.5795	-1.20676	-1.05582	-1.0138		-1.14351	-1.08218			-1.24333	-1.47465	-0.89266	-1.03736	-0.78054
		-0.8045	-1.01101			-1.31719	-1.1112	-0.85062			-1.53665	-0.7251	-1.01898	-0.90223	-0.72392	-0.92131		-0.85141	-1.11114			-1.34454	-1.0682	-0.96297	-1.01425	-0.52329
		-1.0337	-1.06337			-1.14779	-1.25609	-0.82123			-0.87928	-0.51563	-1.27986	-0.73036	-1.45396	-1.03902		-0.77403	-1.15776			-1.3231	-0.99238	-0.76742	-1.01595	-1.02238
		-1.28109	-1.02088			-0.90294	-0.18796	-1.24859			-1.15386	-0.59536	-1.19625	-1.24722	-0.77286	-0.60876		-1.14261	-1.03487			-0.9862	-0.72681	-0.90185	-0.76329	-0.94674
		-1.01874	-1.09674			-0.59124	-1.1383	-1.14867			-0.77254	-0.75901	-0.73187	-1.23673	-0.6701	-1.10221		-1.08043	-1.09432			-0.92738	-0.85856	-1.32858	-1.3543	-0.74517
		-1.58099	-0.6483			-0.92716	-1.19164	-0.84545			-0.70618	-1.07376	-1.5301	-1.13373	-0.27815	-0.95165		-0.96697	-1.20051			-1.2872	-1.18764	-1.37458	-0.87107	-0.69603
		-0.51843	-0.99413			-0.84564	-1.01045	-1.04675			-0.6566	-0.57728	-1.36084	-1.23652	-1.15429	-1.00333		-1.23459	-0.90644			-0.88928	-1.29398	-0.80996	-1.43852	-1.15747
		-1.32068	-1.05836			-1.12976	-0.9984	-0.84302			-0.76652	-0.80839	-0.90717	-0.81573	-1.00457	-0.52877		-0.55198	-1.31579			-0.83496	-0.87107	-0.94008	-1.04337	-0.9709
		-1.26061				-0.68161	-1.05014	-1.06323			-0.8327	-0.82988	-1.03111	-0.82548	-1.19666	-0.7802			-1.09296			-1.35916	-0.84095	-0.71729	-1.08246	-0.95362
						-0.99102	-1.10025	-0.90676			-1.0899	-0.95317	-0.95802	-0.94037	-0.99608	-0.84966			-1.13639			-0.72468	-0.56931	-1.07667	-1.12335	-0.82803
						-0.76413	-0.84747	-1.56329			-0.92491	-0.93424	-1.00638	-1.15012	-0.98323	-0.6916			-0.95029			-1.20004	-0.83693	-0.71211	-1.10288
						-1.12745	-1.06171	-1.12638			-0.87144	-0.92896	-1.14219	-0.93924	-1.4289	-0.73105			-1.08033			-1.18769	-1.12332	-1.25308	-0.98973
						-1.64259		-0.61952			-0.80338	-1.05993	-1.19056	-0.47418	-1.22437	-1.39945			-0.79952			-1.42627	-0.8799	-0.75506	-1.06996
						-0.96586		-1.39698			-0.99715	-0.96778	-1.50077		-0.91186	-1.11504			-0.96534			-0.84638	-0.5728	-1.06024
						-0.61072		-1.26125			-0.89068	-1.35682	-0.90287		-1.43888	-0.91558			-1.15161			-1.04525	-1.08532	-0.39781
						-0.7925		-1.01187			-0.59327	-1.00587	-1.06074		-0.99472	-0.55636			-0.76324			-0.70477	-0.92917	-0.87076
						-1.23749		-0.6611			-1.07906	-0.93724	-1.36807		-0.68178	-0.50082			-0.79187			-0.9114	-0.88427	-0.803
						-1.47816		-0.61522			-0.69234	-1.53733	-1.27927		-1.21557	-1.19934			-0.77983			-1.46781	-1.10167	-0.86916
						-1.12144		-1.08759				-0.9553	-1.2846		-1.15446	-1.16002			-0.89102			-0.56897	-0.98759	-0.49544
						-0.9742		-0.92612				-1.33138	-1.14476		-0.84156	-1.0068			-0.63688			-0.61961	-0.98423	-1.40389
						-0.83663		-1.19029				-1.28932	-1.19872		-0.91042	-0.9322			-1.30042			-1.00317	-0.92575	-0.58284
						-1.2141		-1.16438				-0.85753	-0.97579		-1.21401	-0.94948			-1.13721			-1.06541	-0.85169	-0.78663
						-1.16744		-1.29909				-1.25038	-0.88063		-1.0161	-0.75276			-0.95319			-1.05942	-0.92197	-0.5752
						-0.87915		-0.87441					-0.83021		-1.09746	-1.18508			-1.15758			-0.94627	-0.92798	-1.14129
						-1.18739		-0.98701					-1.0217		-1.00218	-1.16098			-0.79276				-0.924	-0.51403
						-1.19422		-0.75272					-1.2016		-0.92365	-0.90566			-0.74869				-0.85543	-0.75409
						-0.66108		-0.70779					-0.98137		-0.88478	-1.33844			-0.8164				-1.00424	-1.11824
						-1.28953		-1.06465					-1.07471		-0.96573	-0.8974			-1.10996				-0.78007	-0.86691
						-0.89762		-1.12146					-1.31606		-1.25776	-0.78729			-0.94134				-0.99826	-0.52915
						-0.79289		-1.02794					-1.08074		-1.03167	-1.13309			-1.34049				-0.87294	-0.28446
						-0.69687		-1.01667					-1.15217		-1.04622	-0.34355			-1.13106				-0.82319	-0.9415
						-0.86242		-1.18226					-0.71366		-1.12567	-0.8999			-1.36174				-1.0276	-1.20062
						-0.8522		-0.87877					-1.00101		-0.8922	-1.06988			-0.78864				-1.24997	-0.90364
						-0.85695		-0.90838					-0.73975		-0.83834	-0.66869			-0.89067				-1.08441	-0.57798
						-0.80679		-0.9302							-1.53777	-0.51562			-0.72104				-1.15783
						-0.89392		-1.25224							-0.9583	-0.72083			-0.80626				-0.88326
						-0.79117		-1.21566							-0.92299	-0.7518			-1.44378				-1.01082
						-0.74301		-0.61227							-1.00855	-1.09418			-1.11593				-1.24672
						-1.482		-1.20328							-1.47478	-0.70182			-1.03812				-0.91507
						-1.27286		-0.87598							-0.89554	-0.89759			-1.63169				-0.86191
						-1.18788		-0.81135							-0.93978	-0.86525			-1.01113				-1.06834
								-1.48466							-0.93809	-0.85673			-0.85587				-0.91425
								-0.89353							-1.09426	-1.1174			-1.26406				-0.49214
								-1.062							-1.1317	-0.85788			-0.86351				-0.96508
								-1.35158							-1.15688	-0.82157			-1.11466				-0.99404
								-1.01171							-1.06883	-0.44387			-0.61756				-1.03329
								-0.55405							-0.99916	-0.89983			-0.8714				-1.14178
															-1.38877	-0.90706							-0.97469
															-1.00313	-0.62718							-1.10636
															-0.80584	-0.69801							-1.11175
															-0.68392	-0.85675							-1.02629
															-0.86081	-1.27381							-1.09102
															-1.61014	-0.82875							-0.9711
															-0.93632	-0.86899							-1.15454
															-1.08821	-1.44141							-1.07807
																-0.80066							-0.69146
																-0.8455							-1.24235
																-1.17716							-0.83939
																-0.58248							-0.84999
																-1.03853							-0.8874
																-0.98189							-0.99705
																-0.77145							-0.76121
																-0.92464							-0.92528
																-0.78029							-0.82508
																-1.06596							-1.30551
																-0.9409							-1.03642
																-1.1615							-1.36585
																-0.87531
																-0.67278
																-0.95017
																-0.97946
																-1.10947
																-0.70844
																-0.62073
																-0.74724
																-0.67236
																-1.0282
																-1.11904
																-0.64944
																-1.45018
																-0.61126
																-0.5906
																-0.77301
																-0.39746
																-0.91259
																-1.35976
																-0.63834
																-1.5946
																-1.11473
																-1.56385
																-0.94635
																-0.864
																-1.18753
																-1.56895
																-1.21344
																-1.00351
	SETD1B
	Vagina (1)	Uterus (33)	Urinary Tract (32)	Thyroid (11)	Testis (2)	Stomach (65)	Soft Tissue (36)	Skin (71)	Prostate (10)	Pleura (19)	PNS (42)	Pancreas (47)	Ovary (58)	Myeloid (37)	Lymphoid (79)	Lung (120)	Liver (24)	Kidney (32)	Head and Neck (71)	Eye (14)	Cervix (18)	Breast (48)	Brain (91)	Bowel (58)	Bone (37)	Biliary Tract (34)	Ampulla of Vater (4)
	-0.26601	-0.28938	-0.1187	-0.02635	-0.67603	-0.12659	-0.48925	-0.3015	-0.83317	-0.32358	-0.39378	-0.15371	-0.45316	-0.38768	-0.06392	-0.40978	0.036943	-0.67751	0.038877	-0.17681	-0.66046	-0.10113	0.098812	-0.00328	-0.49958	-0.25424	0.072333
		-0.08998	-0.22858	-0.06414	-0.32538	0.026526	-0.72715	-0.69642	-0.48804	-0.02295	-0.23629	-0.33598	-0.28274	-0.10845	-0.11551	-0.19552	-0.29767	-0.47414	-0.21187	-0.17932	-0.5678	-0.19427	-0.37734	-0.31077	-0.29153	-0.57999	-0.05281
		-0.13796	-0.36896	0.151472		-0.32043	-0.67878	-0.16278	-0.21106	0.155342	-0.51764	-0.20667	-0.60182	-0.36359	-0.85051	0.021461	-0.06237	0.009605	-0.13854	-0.03019	-0.35751	-0.00067	-0.38639	0.048472	-0.14453	-0.48379	-0.03595
		-0.01124	-0.18768	-0.41027		0.022337	-0.28813	-0.22045	0.111645	0.040077	-0.25662	0.108248	-0.43888	0.029543	0.120638	-0.21209	-0.16163	-0.13366	-0.40714	0.105054	-0.00806	-0.18225	-0.50345	-0.09696	-0.05368	-0.28677	-0.19519
		-0.24591	-0.05265	-0.12359		-0.21761	-0.4505	-0.45203	-0.30016	0.006904	-0.36163	-0.15924	-0.05014	-0.11333	-0.47422	-0.4679	-0.2507	-0.21132	-0.31592	-0.14902	-0.73878	-0.27158	-0.49039	-0.32605	-0.30115	-0.34194
		-0.31509	-0.18232	-0.23386		-0.29934	-0.25382	-0.21505	-0.14966	-0.13094	0.244384	-0.26084	-0.17433	-0.39531	-0.11814	-0.18872	-0.14714	-0.17664	-0.56125	-0.27093	-0.62487	-0.05959	0.160175	-0.49555	-0.00574	-0.12032
		-0.03349	-0.08211	-0.41572		-0.07805	-0.51452	-0.63916	-0.21576	-0.03281	-0.58906	-0.14568	-0.59572	-0.26067	-0.3371	-0.11311	0.260143	-0.12226	-0.09461	0.303349	-0.20145	-0.55501	-0.32179	-0.38114	-0.45782	-0.39972
		-0.22811	-0.49262	-0.24418		-0.12946	-0.05883	-0.62669	-0.50892	-0.25124	0.021379	0.009885	-0.14081	-0.67208	-0.1873	-0.12457	0.035259	-0.36662	-0.18649	-0.0949	-0.37295	-0.19994	-0.12908	-0.08002	-0.153	-0.38471
		-0.12824	-0.32342	-0.89024		-0.05857	-0.0085	-0.37673	-0.2029	-0.32475	-1.15212	0.096485	0.756444	-0.02087	-0.21615	-0.23758	-0.10711	-0.54237	0.096451	-0.06806	-0.43544	-0.19504	-0.31829	-0.10663	-0.73068	0.032346
		-0.10277	-0.0535	0.07192		-0.4162	-0.35707	-0.15822	-0.09063	0.36927	-0.47057	-0.28292	-0.11971	-0.37805	0.103647	-0.01004	0.022657	-0.34551	-0.36482	-0.07646	-0.2158	-0.1994	-0.2807	-0.12566	-0.53863	-0.03904
		-0.51777	-0.48223	-0.20066		-0.03282	0.137802	-0.36121		-0.28567	-0.45198	0.241084	-0.2049	-0.53269	-0.44508	0.040383	-0.37943	0.152924	-0.27629	-0.68542	-0.73981	-0.16625	-0.31211	-0.41196	-0.30367	-0.43007
		-0.16597	-0.16724			-0.27867	-0.50983	-0.26752		0.055245	-0.1945	-0.17086	-0.13147	-0.18813	-0.06716	-0.37497	-0.02214	-0.09664	-0.28871	0.073094	-0.83525	-0.1569	-0.24077	-0.14735	-0.41444	-0.19595
		-0.29488	-0.26763			-0.19812	-0.41323	-0.4543		-0.11931	-0.46961	0.189007	-0.1296	-0.44114	0.010969	-0.45068	-0.47516	-0.20382	-0.73279	-0.16458	-0.37088	-0.33363	-0.18026	0.133355	-0.09194	-0.33704
		-0.66799	-0.68928			-0.22928	-0.41027	-0.27327		-0.22799	-0.54619	0.141358	-0.17103	-0.47024	-0.2332	-0.16349	-0.04579	-0.41971	-0.23706	-0.62238	-0.78671	-0.0978	-0.22585	-0.03955	0.03649	-0.34594
		-0.15116	-0.10518			-0.45966	-0.34681	-0.58509		-0.45436	-0.10878	0.019837	-0.65418	0.051267	-0.29307	-0.19434	-0.21876	-0.27804	-0.27742		-0.4568	0.104854	-0.21176	-0.57773	-0.12776	-0.17133
		-0.055	-0.24529			0.047041	-0.10179	-0.44854		-0.15853	-0.29989	-0.13086	-0.2071	-0.15215	-0.5704	-0.12242	-0.09105	-0.46475	-0.50793		-0.18062	-0.0112	-0.29635	0.145981	-0.17583	-0.40892
		-0.3058	-0.344			-0.20152	0.158523	-0.26403		-0.10247	0.037508	-0.10681	0.298816	-0.49508	-0.78468	-0.23731	-0.35292	-0.13809	-0.49283		-0.6048	-0.52956	-0.25335	0.100607	-0.16574	0.030916
		-0.13167	-0.22086			-0.37264	-0.4146	-0.0241		-0.06212	-0.42571	-0.04172	-0.25778	-0.52294	-0.34183	-0.67623	0.320546	-0.36788	-0.16355		-0.34697	-0.23303	-0.23702	-0.11847	0.104136	-0.02222
		-0.08909	-0.14263			-0.17199	-0.47143	-0.18958		0.014715	-0.17518	-0.24551	-0.5527	-0.6627	-0.03486	-0.45001	-0.29249	-0.06471	-0.22279			-0.23913	0.028933	-0.15914	-0.00355	-0.42963
		-0.10139	-0.24569			-0.12847	-0.4758	-0.782			-0.3154	-0.18961	-0.38468	-0.3891	-0.55067	-0.08544	-0.03858	0.112683	-1.02855			0.025914	0.160222	-0.94565	-0.24129	-0.23364
		-0.3611	-0.09981			-0.15536	-0.31296	-0.39575			-0.06107	0.118052	-0.22607	-0.50072	-0.50789	0.051297	-0.68098	-0.07352	-0.29851			0.01564	-0.05009	-0.08072	-0.28576	-0.14463
		-0.09381	-0.22393			-0.34543	-0.24575	-0.77666			-0.40866	-0.20834	0.011658	-0.25066	-0.16458	-0.53174	0.119307	-0.35185	-0.18693			-0.03205	-0.46293	-0.22024	-0.42167	-0.02481
		-0.19332	0.02961			-0.2777	0.027233	-0.33672			-0.25591	-0.2552	-0.17845	-0.48019	0.172303	-0.17146	-0.15287	-0.20725	-0.55856			-0.42689	-0.21466	-0.20928	-0.10157	-0.37296
		-0.31026	-0.25116			-0.39793	-0.21179	-0.47663			-0.68566	-0.25232	-0.25423	-0.03026	-0.68607	-0.27338	-0.85591	0.009566	-0.0572			0.160062	0.07608	-0.32554	-0.32298	-0.19818
		-0.30873	-0.11228			-0.18388	0.104758	-0.59202			-0.3772	-0.01971	-0.11685	-0.31731	-0.71847	-0.1479		0.049578	-0.14583			-0.0214	-0.1582	-0.01778	-0.33886	-0.17884
		-0.39137	-0.30686			-0.03108	-0.4925	-0.33833			0.024173	0.11991	-0.10316	-0.44808	-0.49685	-0.09327		-0.20285	-0.04155			0.034945	0.325704	0.075261	0.003146	-0.46739
		-0.15635	-0.36023			-0.35025	-0.33311	-0.27612			-0.3554	-0.34405	-0.33381	-0.29751	-0.35312	-0.28215		-0.22448	-0.2252			0.096746	-0.21192	0.003259	-0.02771	0.035174
		-0.05864	-0.20775			0.123537	-0.2847	-0.20804			-0.35295	-0.19733	-0.74226	-0.55494	-0.48345	-0.29473		-0.29319	-0.16552			0.143286	-0.6958	-0.03158	-0.14855	0.029026
		0.023847	-0.58089			-0.15426	-0.20842	-0.17492			-0.24159	-0.16822	-0.46638	-0.22892	-0.23922	-0.07051		-0.29554	-0.20878			-0.06864	-0.353	-0.25813	-0.19023	0.350394
		-0.08077	-0.26357			-0.03933	0.327406	0.193596			-0.25701	-0.19611	-0.34318	-0.06003	-0.57374	-0.51774		0.050504	-0.49878			-0.3605	-0.00891	0.156004	-0.25673	-0.04114
		0.04711	-0.56668			-0.37954	-0.27142	-0.4722			-0.35668	-0.43249	0.246753	-0.58335	-0.28108	-0.39319		-0.2728	-0.10809			-0.18621	-0.39542	-0.03916	-0.22583	0.266387
		-0.03387	-0.05528			-0.09552	-0.03002	-0.07063			-0.29522	0.108583	-0.51759	-0.49981	-0.57218	-0.17188		0.063883	-0.09708			-0.17908	-0.00662	-0.14455	-0.04784	-0.37409
		-0.34				0.491828	-0.22395	-0.39641			-0.6146	-0.04861	-0.05857	0.338982	-0.2443	-0.55996			-0.7048			-0.00608	-0.25431	-0.19473	-0.35258	-0.29335
						-0.0054	-0.58485	-0.3488			-0.13161	0.149995	-0.32108	0.182942	0.279502	-0.12384			-0.30083			-0.19465	-0.17395	-0.07172	-0.34002	-0.24677
						-0.13548	-0.17989	-0.40319			-0.10169	-0.46425	-0.17924	-0.32107	-0.07354	-0.6918			-0.34994			-0.03793	0.054352	-0.50805	-0.41685
						-0.08948	-0.32889	-0.48554			-0.23883	-0.09463	-0.1772	-0.64759	-0.25979	0.009543			-0.24666			-0.00035	-0.37759	-0.18852	-0.23225
						-0.22027		-0.48797			-0.25994	-0.34468	-0.49839	-0.32523	-0.06473	-0.37904			-0.21518			0.216362	-0.28094	-0.43432	-0.29445
						0.047434		-0.13681			-0.11886	-0.09701	-0.31463		-0.04849	-0.26622			-0.35575			-0.0438	-0.22954	0.377057
						-0.12849		-0.40418			-0.33057	-0.16614	-0.24608		-0.12319	-0.0458			-0.51711			-0.40039	-0.13264	-0.46056
						-0.11387		-0.29878			-0.21868	-0.36426	-0.20448		-0.2365	-0.09581			-0.27217			-0.44466	0.05398	-0.1575
						-0.48717		-0.35779			-0.0549	-0.13588	-0.28028		0.046318	-0.19555			-0.41991			-0.13448	0.020767	-0.13508
						-0.23106		-0.38073			-0.59212	-0.2826	-0.2369		-0.28303	-0.651			-0.79407			-0.23311	0.023019	-0.19222
						-0.16276		-0.42977				-0.08601	0.078882		0.189203	-0.553			-0.32921			-0.10813	-0.07679	-0.2588
						-0.40564		-0.47811				-0.23547	0.008746		-0.23315	-0.57337			-0.41217			-0.13888	-0.07806	0.023834
						-0.18332		-0.48322				-0.14781	-0.21634		-0.24366	-0.38955			-0.22818			-0.01928	-0.24579	-0.16249
						0.317495		-0.52253				-0.19667	-0.25026		-0.09183	-0.52175			-0.22346			-0.16642	0.124647	0.030367
						-0.22097		-0.15272				0.003963	-0.10654		-0.60121	-0.28699			-0.20427			-1.01992	-0.06128	-0.14877
						-0.31038		-0.21407					-0.23413		-0.39969	-0.3129			-0.01062			-0.25587	-0.36861	-0.17163
						0.065569		-0.87524					-0.61061		-0.26249	-0.23321			-0.29455				-0.02824	-0.27924
						-0.06625		-0.33958					-0.57254		-0.24654	-0.23367			-0.3523				-0.21097	-0.48498
						-0.19287		-0.27185					-0.0972		-0.43652	-0.23674			-0.28055				-0.36476	-0.12076
						0.012057		0.023174					-0.15568		-0.39524	-0.05914			-0.13708				-0.5302	-0.31385
						-0.17174		-0.86834					-0.49898		-0.12417	0.339828			-0.36272				0.057701	-0.06401
						-0.38703		-0.39506					-0.19919		-0.57974	-0.33801			0.270855				-0.26847	-0.10591
						-0.05539		-0.43384					-0.19829		-0.20082	-0.48977			-0.13925				-0.0467	-0.16059
						-0.33595		-0.29771					-0.12884		-0.46763	-0.36039			-0.61032				-0.54191	-0.03956
						-0.12407		-0.22164					-0.2305		-0.61185	-0.23539			-0.47632				-0.26776	-0.09117
						-0.04172		-0.58529					-0.11098		-0.05631	-0.34717			-0.67816				-0.18361	-0.17205
						-0.26188		-0.21265							-0.1832	0.105569			-0.33809				-0.35373
						-0.32134		-0.26374							0.041849	-0.29785			-0.21064				-0.22678
						-0.03776		-0.68527							-0.69932	-0.02969			-0.5485				-0.15385
						-0.04952		-0.26439							-0.07019	-0.22379			-0.28822				-0.18429
						0.036791		-0.4131							-0.44213	-0.05278			-0.41755				-0.25467
						-0.03637		0.001138							-0.34074	-0.13822			-0.15877				0.09361
						-0.76816		-0.63779							-0.11227	-0.23697			-0.43808				-0.23578
								-0.20917							-0.67044	-0.1172			-0.0704				-0.24952
								-0.39682							-0.10652	-0.25574			-0.3953				-0.33803
								-0.04453							-0.42811	-0.20645			-0.14992				-0.10797
								-0.11917							-0.23229	-0.22276			-0.29722				-0.43885
								-0.34786							-1.06064	-0.08767			-0.33889				0.073939
								-0.1802							-0.42435	-0.30312			0.001729				-0.3923
															-0.15223	-0.13646							-0.3141
															-0.1288	-0.20924							-0.08075
															-0.81728	-0.1599							-0.48154
															0.091707	-0.17009							-0.4263
															-0.26965	-0.16888							-0.15134
															-0.12211	-0.13945							0.085618
															-0.85967	-0.6819							-0.14821
															-0.26315	-0.02953							-0.13583
																-0.19168							-0.16847
																0.000952							-0.08734
																-0.10875							-0.32039
																-0.37965							-0.52825
																-0.45625							-0.20683
																-0.42162							-0.47264
																-0.2127							-0.07607
																-0.25983							-0.20444
																-0.14062							-0.1974
																-0.3846							-0.21728
																-0.06844							-0.24205
																-0.36684							-0.23031
																-0.22548
																-0.25387
																-0.34769
																-0.34298
																-0.37094
																-0.33843
																-0.61529
																-0.24472
																-0.20197
																-0.22644
																-0.01815
																-0.07063
																-0.37937
																-0.12706
																-0.19254
																-0.21893
																-0.51241
																-0.28618
																-0.15252
																-0.31692
																-0.32228
																0.062469
																-0.32381
																-0.0318
																-0.24316
																-0.19339
																-0.41434
																0.031266
																-0.23793
	PRDM9
	Vagina (1)	Uterus (33)	Urinary Tract (32)	Thyroid (11)	Testis (2)	Stomach (65)	Soft Tissue (36)	Skin (71)	Prostate (10)	Pleura (19)	PNS (42)	Pancreas (47)	Ovary (58)	Myeloid (37)	Lymphoid (79)	Lung (120)	Liver (24)	Kidney (32)	Head and Neck (71)	Eye (14)	Cervix (18)	Breast (48)	Brain (91)	Bowel (58)	Bone (37)	Biliary Tract (34)	Ampulla of Vater (4)
	0.246538	0.183261	0.057349	0.105713	0.026555	0.178451	0.078287	-0.0237	0.165254	0.022111	0.133143	0.077133	0.025408	0.216029	0.165754	0.08185	0.102949	0.219077	0.141989	0.059295	0.043729	0.089396	0.090949	0.147578	0.027089	0.128616	0.028783
		0.055898	0.102274	0.066618	0.325309	0.141766	0.068353	0.089399	0.104977	0.173347	0.318681	0.105969	0.128565	0.07367	0.093403	0.024076	0.100031	0.071685	0.225164	0.240104	0.218089	0.108164	0.149988	0.16597	0.035943	0.087788	-0.01201
		0.227819	0.020169	0.246461		0.324806	0.070318	0.099126	0.153156	0.093064	0.236634	0.077107	0.104166	0.075796	0.017427	0.195534	0.050929	0.032375	0.032367	0.165154	0.132732	0.089765	0.098917	0.220453	0.182934	0.167112	-0.07449
		0.182945	0.298627	0.126723		0.097608	0.151338	0.096791	0.068873	0.071201	0.057923	0.066765	0.100694	0.175725	0.078541	0.168943	0.288347	0.167146	-0.00778	-0.06035	0.1179	0.238618	0.081709	0.319572	0.270702	0.155388	0.140907
		0.015859	0.26959	0.109875		0.061671	0.186738	-0.0865	0.54898	0.053422	0.121345	0.012385	0.077186	0.137642	0.062383	0.030588	-0.09217	0.241561	0.158939	0.175	0.150926	0.073634	0.177166	0.175717	0.13107	0.179255
		0.125397	0.09956	-0.00433		0.127799	-0.05275	0.147121	0.025925	0.270023	-0.05007	0.175571	0.069775	0.089953	0.138054	0.158859	0.081945	-0.15511	0.159016	0.110608	-0.00965	0.151479	0.088337	0.140261	0.177072	0.12244
		-0.01456	0.155401	0.188255		0.027064	0.132101	0.134849	0.048649	0.305226	0.244298	0.12731	0.072672	0.098085	0.17343	0.143538	0.030521	0.073366	-0.08971	0.099733	0.07093	0.185038	0.168701	0.328671	0.052464	0.182885
		0.165263	0.070917	0.097125		0.027597	0.18076	0.07378	-0.00704	0.129861	0.165923	0.047669	0.052696	0.051446	-0.00846	0.098423	0.192788	-0.02225	0.028688	0.020847	0.095413	0.112884	0.119923	0.155414	0.133629	0.008529
		0.145285	0.144579	0.047787		0.090169	0.073513	0.070575	0.225204	0.164896	0.295671	0.36816	-0.00428	-0.00988	0.153564	0.082268	0.143316	0.053209	0.143756	0.09165	-0.06119	0.028571	0.34682	0.120085	0.051395	0.121695
		0.253167	0.110498	0.10395		0.088251	0.008839	0.066457	0.200405	0.05513	0.118474	0.170508	0.128224	-0.09193	0.05049	0.030461	0.125156	0.181406	0.12364	0.211024	0.195623	0.067245	-0.257	0.270429	0.319562	0.144482
		0.071883	0.096105	0.078759		0.079413	0.007257	0.104963		0.171919	0.216033	0.122359	0.082934	0.181406	0.241922	0.111727	0.081675	0.002801	-0.00266	0.173011	0.125635	0.184115	0.170163	0.146856	0.063075	0.087857
		0.126059	0.107751			0.103923	0.017584	0.057584		0.062321	0.087464	0.051266	0.050338	0.269158	0.235684	0.0784	0.082285	0.141214	0.024132	0.095224	0.078374	0.044112	-0.00017	0.194451	0.135875	0.211509
		0.418686	0.105563			0.129992	0.095107	0.111278		0.101008	0.10826	0.183695	0.14513	0.201772	0.115521	0.022761	0.109737	0.022429	0.085694	0.040341	0.061806	0.12263	0.18338	0.140664	0.026406	0.057097
		-0.10666	0.139712			0.373553	0.211727	0.108231		0.07989	0.066552	0.153368	0.053762	0.150558	0.073183	0.125174	0.067258	0.062211	0.201014	0.002404	-0.01923	0.278082	0.18412	0.127975	0.040605	0.091158
		0.096757	0.205439			0.059217	0.101248	0.112147		0.051086	0.20993	0.026846	0.312912	0.003519	0.079741	0.041567	0.110073	0.093616	0.03643		0.192587	0.04498	0.183362	0.205761	0.068339	0.034207
		0.051625	0.189638			0.061006	0.079214	0.095938		0.110857	0.2112	0.000926	0.133456	0.442996	0.031152	0.174146	0.111659	0.047009	0.124111		0.028442	0.111299	0.04884	0.226481	-0.11622	0.244451
		0.074796	0.103641			0.028856	0.255284	0.26674		0.163737	0.145264	0.052611	0.253338	0.087006	0.212502	0.148905	-0.00672	0.129399	0.104574		0.18688	0.096729	0.096385	0.110512	0.201283	0.137096
		0.059929	0.201407			0.11317	0.045578	0.111087		0.096198	0.098165	0.112228	0.25625	0.204804	0.130351	0.07093	-0.02847	0.222873	0.242819		0.06469	0.09596	0.112227	-0.005	0.10194	0.058566
		0.104478	0.113875			0.199587	-0.16435	0.024803		0.262257	0.034952	0.074111	0.162982	-0.08269	0.117421	-0.0014	0.033362	0.173481	0.157444			0.105101	0.058423	0.294757	0.071019	0.117463
		0.080425	0.132744			0.161717	0.123541	0.258748			0.333355	0.029609	0.149738	0.219701	0.083587	0.077067	0.16758	0.175673	0.329011			0.187523	0.084378	0.112321	0.202333	0.004445
		0.007267	0.035706			0.12254	0.098229	0.069384			0.201768	0.430357	0.112284	0.152128	0.143631	0.121554	0.152272	0.064616	0.165909			0.28137	0.072458	0.095107	0.173816	0.086887
		0.293445	0.018131			0.131451	0.106742	0.21859			0.036392	0.03364	0.20101	0.160143	0.284861	0.243017	0.03413	0.096761	0.057277			0.1992	0.101342	0.13017	0.150113	-0.06501
		0.110443	0.139005			0.037689	0.002407	0.200305			0.078788	0.149677	0.192452	0.297337	0.100803	0.048005	0.19912	0.107378	0.175151			-0.02089	0.007277	0.065934	-0.0989	0.012957
		0.181603	0.199174			0.070374	-0.06448	0.182823			0.206628	0.06933	0.04369	0.135877	0.171309	-0.06275	0.02722	0.076399	0.242902			0.106421	-0.04556	0.052693	0.124996	-0.00438
		0.063164	0.091352			0.023361	0.084984	0.25352			0.01776	0.073322	0.148338	0.099026	0.268282	0.218835		-0.00156	0.088598			0.103229	0.077887	0.118232	0.094459	0.111069
		0.102787	0.061068			-0.05008	0.095854	0.142648			-0.01819	0.07059	0.090744	0.304132	0.101192	0.19622		0.214525	0.308547			0.082922	0.059411	0.204451	0.1812	0.056186
		0.380224	0.2335			0.135222	0.003384	0.116334			0.156876	0.022429	0.064148	0.206264	0.184363	0.085942		0.066645	0.045598			0.081791	0.214261	0.238613	-0.0555	0.172193
		0.137299	0.140745			0.09643	0.141103	0.063301			0.165116	0.084529	0.039523	0.216492	0.251394	-0.04189		0.155573	0.014482			0.097989	0.118907	0.095432	0.028278	0.090386
		0.124546	0.212612			0.161948	0.047096	-0.02643			0.168957	0.075544	0.052974	0.296329	0.123311	0.11876		0.081665	0.166702			0.312691	0.112702	0.101972	0.089362	0.070201
		0.150002	0.064845			-0.06887	0.089646	0.1083			0.208704	-0.08463	0.133718	0.109875	0.27739	0.096375		0.084774	0.161771			0.114726	0.140228	0.111891	0.166355	-0.03472
		0.139066	0.116927			0.189985	0.19457	0.25686			0.251167	0.199969	0.24558	0.03543	0.080427	0.011062		0.129757	-0.06731			0.158997	0.021095	0.164318	0.097533	0.136704
		0.087632	0.07604			0.058333	0.074183	0.162021			0.204752	0.135353	0.221861	0.049442	0.062871	0.157304		0.238094	0.041329			-0.01485	0.078736	0.123066	0.067276	0.141833
		0.126085				0.137327	0.085982	0.162783			0.189941	0.056946	0.128643	0.072462	0.262408	0.065269			0.141194			0.091257	0.193518	0.121058	0.026957	0.12648
						0.16582	0.141865	0.067011			0.111045	0.068686	0.008783	0.13537	0.306258	0.081361			0.182573			0.062564	0.269207	0.136577	0.018334	0.044727
						0.106818	0.128398	0.330034			0.12473	-0.01696	0.018907	0.092338	0.43255	0.167071			0.060074			0.072752	0.028421	0.114277	0.189915
						0.126424	0.140722	0.165364			0.138167	0.004081	0.074352	0.098949	0.130857	0.128877			0.215467			0.094595	-0.09553	0.214559	0.226622
						0.124754		0.172594			0.207532	-0.01392	0.126989	0.15534	0.26538	0.242639			0.074466			0.143805	0.49479	0.191297	0.108148
						0.090158		0.081948			0.135367	0.142528	0.10587		0.027256	0.094483			0.126051			0.043018	0.153488	0.281055
						0.120263		0.051619			0.169755	0.109568	0.120885		0.235546	0.113517			0.134761			0.131873	0.083369	0.182808
						0.033409		0.169734			0.236605	0.032899	0.046569		0.064933	0.202899			0.118425			0.190092	0.085595	0.12006
						0.045048		0.05722			0.120743	0.090593	0.305122		0.143177	0.113628			0.108525			0.126905	0.217731	0.278739
						0.040347		-0.00499			0.307483	0.126111	0.20108		0.041886	0.190756			0.045239			0.096535	0.006031	0.274821
						0.091697		0.138195				0.014608	0.170611		0.202463	-0.02043			0.040921			-0.04023	0.144983	0.051757
						0.120538		0.315289				-0.00305	0.079707		0.127605	0.076901			0.242325			0.361665	0.279985	0.135143
						-0.00646		0.175265				0.161515	0.176115		0.107412	-0.00078			0.14458			0.369721	0.271428	-0.00247
						0.153671		0.021121				0.040119	0.183498		0.070146	-0.0252			0.190834			0.22437	0.03931	0.126771
						0.049496		0.151464				0.204712	0.284556		0.40108	0.03682			-0.13099			0.208002	0.113616	0.056107
						0.152987		0.148696					0.243456		0.08266	0.134183			0.226157			0.25606	0.062156	0.182652
						0.089969		0.077603					0.091907		0.057354	0.075591			0.034587				0.069482	0.066216
						0.048993		-0.01606					0.195566		0.112306	0.198246			0.384331				0.081327	0.084746
						0.086337		-0.01187					0.097221		0.068002	0.188922			0.040661				0.047049	0.065551
						0.077943		0.057371					0.07957		0.119053	0.111557			0.178172				0.115638	0.016509
						0.046046		0.113652					0.007807		0.316297	0.112849			0.092443				0.142983	0.096206
						0.076128		0.062124					0.053545		0.101845	0.104197			0.068526				0.137477	0.112208
						0.108912		0.204311					0.179331		0.169627	0.072163			0.089776				0.101312	0.299361
						0.131907		0.169534					0.150301		0.106798	0.014749			0.090037				0.172671	0.285594
						0.113889		0.068184					0.014925		0.025425	0.107106			0.041414				0.107192	0.022429
						0.102377		0.365091					0.017524		0.204879	0.207394			0.143319				-0.0179	0.092145
						0.025168		0.140141							0.219251	0.081425			0.140625				0.107139
						-0.03787		0.085001							0.146748	0.113097			0.022558				0.137901
						0.103303		0.225285							-0.08083	0.208105			0.192126				0.190836
						0.039372		0.30529							0.252379	0.336445			0.078444				0.210793
						0.095331		0.053842							0.095834	0.170833			0.260817				0.094947
						0.090865		0.169236							0.070657	0.139955			0.221857				0.08501
						-0.00396		0.182002							0.141407	0.086339			0.138747				0.23565
								0.28095							0.042006	0.078281			0.006421				0.13408
								0.259548							0.17405	0.103313			0.017859				-0.03674
								0.079887							0.143134	0.133755			0.216236				0.156476
								0.250521							0.252262	0.067004			0.178647				0.170949
								0.068826							0.207372	0.055822			0.06753				0.156965
								0.179938							0.07258	-0.04122			0.066519				0.171342
															0.142282	0.116358							0.011431
															0.301221	0.01209							0.004232
															0.025875	0.139757							0.051138
															0.168855	0.095103							0.091648
															0.124685	0.173581							-0.01347
															0.082903	0.141719							0.047235
															0.136511	0.068825							0.035967
															0.229652	0.051221							0.157161
																0.081068							-0.10073
																-0.00971							0.134947
																0.104956							0.108819
																0.099951							0.064105
																0.113607							0.135081
																0.446007							0.028857
																0.017643							0.24841
																0.031547							0.098557
																0.067272							0.003333
																0.079067							0.16596
																0.103095							0.133654
																0.223883							0.184801
																0.255948
																0.187751
																0.118585
																0.147999
																-0.08035
																-0.01748
																0.09631
																-0.05396
																0.043244
																0.090552
																0.108716
																0.088957
																0.174858
																0.027938
																0.176354
																0.252707
																0.058637
																0.045769
																0.101033
																0.128422
																0.136359
																0.063524
																-0.10176
																0.156286
																0.083293
																0.177762
																0.03859
																0.174443
																0.153846
Figure 4i
Figure 4j
Figure 4l
	RKI1
	Parent	NTC	PRDM9 (1) KO	PRDM9 (2) KO	SETD1B (1) KO	SETD1B (2) KO
	1	0.470551	0.499197	0.599944	0.568225	0.674701	n=1
	1	0.848752	0.40806	0.897047	1.13444	1.53418	n=2
	1	0.746403	0.60912	0.849061	1.31773	1.21019	n=3
	1	1.10525	0.460411	0.337135			n=4
	1	0.938263	0.539531	0.450762			n=5
	1	0.789953	0.144817	0.181328			n=6

## Sheet: Figure 6
Figure 6h
	Patient #	H3K4me3 Peak Width (bp)	DHCR7 mRNA (TPM)			Patient #	H3K4me3 Peak Width (bp)	DHCR24 mRNA (TPM)
	AK066	1455	0.649575			AK066	1113	2.32978
	AK071	1998	3.95653			AK071	1847	7.90724
	AK076	2351	4.61254			AK076	1704	10.5889
	AK089	2406	6.62895			AK089	1835	4.84082
	AK091	2357	5.11094			AK091	2089	11.8695
	AK100	2768	7.52542			AK100	2856	15.9782
	AK124	2356	2.774			AK124	2872	7.49383
	AK139	2320	5.74961			AK139	2075	25.5734
	AK149	2242	3.88382			AK149	2261	13.3821
	AK153	2161	3.46337			AK153	2283	20.3397
	AK156	2235	1.74097			AK156	2039	10.6569
	AK158	2133	2.17821			AK158	1355	9.03476
	AK173	2483	3.95412			AK173	2528	15.2178
	AK178	2377	6.03826			AK178	2196	9.05656
	AK183	2446	5.09699			AK183	2529	16.9623
	AK199	2638	3.48912			AK199	3052	13.8551
	AK213	2394	1.82954			AK213	2209	2.0744
	AK216	2802	10.3501			AK216	2502	22.9899
	AK231	2804	2.63102			AK231	3220	10.1516

## Sheet: Figure 7
Figure 7b
	(left panel)
Figure 7c
Figure 7d
Figure 7e
	RKI1
	Cholesterol
	Parent	MRK-740	CMPD1	CMPD1+MRK-740	MRK-740-NC	CMPD1+MRK-740-NC
	1	0.516149	0.314447	0.269682	0.734542	0.320137	n=1
	1	0.505245	0.320584	0.30476	0.8796	0.413929	n=2
	1	0.125048	0.310486	0.0443104	0.890379	0.293732	n=3
	1	0.39871	0.13056	0.126025	1.14402	0.166571	n=4
Figure 7f
	RKI1
	Cholesterol
	NTC	PRDM9 (1) KO	NTC+CMPD1	PRDM9 (1) KO+CMPD1
	1	0.863508	0.373273	0.329616	n=1
	1	0.818703	0.494358	0.364274	n=2
	1	0.814653	0.440865	0.347831	n=3
	1		0.405637	0.369707	n=4
Figure 7g
	FPW1
	Cholesterol
	Parent	MRK-740	CMPD1	CMPD1+MRK-740
	1	0.734253	0.264657	0.247685	n=1
	1	0.659002	0.270701	0.249952	n=2
	1	0.686408	0.175902	0.185268	n=3
	1	0.582628	0.24543	0.174728	n=4
Figure 7h
	RKI1
	CMPD1	CMPD1+Chol	CMPD1+MRK-740	CMPD1+MRK-740+Chol	PRDM9 KO	PRDM9 KO + Chol
	1	13.7532	0.33419	9.67152	0.192661	2.58027	n=1
	1	8.24667	0.175556	5.09111	0.699307	2.92656	n=2
	1	7.42222	0.107937	2.60952	0.382007	1.33163	n=3
Figure 7i
	FPW1
	CMPD1	CMPD1+Chol	CMPD1+MRK-740	CMPD1+MRK-740+Chol
	1	1.19668	0.505529	1.0703	n=1
	1	1.18765	0.444079	1.09901	n=2
	1	1.44983	0.548884	1.10335	n=3
	MMK1
	CMPD1	CMPD1+Chol	CMPD1+MRK-740	CMPD1+MRK-740+Chol
	1	0.959209	0.430573	2.7293	n=1
	1	1.00438	0.384203	1.2283	n=2
	1	1.4723	0.184645	1.12187	n=3
	1	3.06145	0.406026	3.64186	n=4
Figure 7j
	RKI1
	Reactive Oxygen Species
	Parent	MRK-740	CMPD1	CMPD1+MRK-740
	1	1.1053	4.19339	4.08672	n=1
	1	1.11124	3.80111	4.42807	n=2
	1	1.29194	3.56536	3.77124	n=3
	RKI1
	Lipid Peroxidation
	Parent	MRK-740	CMPD1	CMPD1+MRK-740
	1	1.04155		2.69538	n=1
	1	1.08389	2.07174	2.73289	n=2
	1	1.01241	2.12675	2.78263	n=3
	RKI1
	Lipid Levels
	Parent	MRK-740	CMPD1	CMPD1+MRK-740
	1	1.44882	3.94891	4.04375	n=1
	1	1.36481	2.59344	3.62724	n=2
	1	1.9458	4.46958		n=3

## Sheet: Figure 8
Figure 8b
	Time	WJA88						10				CMPD1						17
	0	100	100	102.262	97.7376	100.469	99.5305	101.038	98.9625	88.3788	111.621	101.504	98.4962	97.8474	102.153	98.6667	101.333	82.243	117.757		100	75.6335	124.366
	15	65.9615	73.75	75.2941	76.8326	82.3474	82.4413	1.38388	1.42059	1.12195	0.978479	13.609	11.7669	8.76712	8.37573			100.312	105.296	77.9006	69.0608	46.7836	87.7193
	30		74.5192	63.3484	64.0724	63.8498	60.3756	0.159617	0.0531524	0.611191	0.926829	0.890977	1.09398	0.661448	1.11937	2.04952	3.39429	75.3894	80.9969	48.3978	59.116	58.0897	58.0897
	45		65.9615	50.4977	51.3122			0.0707103	0.0528332	0.430416	0.404591	0.235338		0.205479	0.233268	0.857143	0.617143		72.8972	50.663	51.8232
	60	54.6154	41.25					0.084597	0.0806065	0.324247	0.273745	0.352256	0.249248	0.198826	0.263014			62.1807	62.9283
	120	29.1346	28.0769					0.0925778	0.103432			0.781955	0.185714					23.9875	33.9564
		n=1	n=2	n=3	n=4	n=5	n=6	n=1	n=2	n=3	n=4	n=1	n=2	n=3	n=4	n=5	n=6	n=1	n=2	n=3	n=4	n=5	n=6
Figure 8c
		WJA88 Concentration
	Time (min)	Plasma			Brain
	30	5335	6396	7718	4409	5170	6169
	60	1936	650	1385	1471	377	1285
		n=1	n=2	n=3	n=1	n=2	n=3
Figure 8f
	NPP-tdTomato tumours
	Vehicle	WJA88
	18.3099	10.4651	n=1
	13.1148	8.19672	n=2
	17.7778	9.03226	n=3
	13	12.7193	n=4
	14.8936	12.7341	n=5
Figure 8g
	RKI1
	WJA88	WJA88+MRK-740	WJA88+LXR-623
	1	0.45102	0.490816	n=1
	1	0.341488	0.566667	n=2
	1	0.531758	0.511078	n=3
	1	0.125969	0.208965	n=4
	FPW1
	WJA88	WJA88+MRK-740	WJA88+LXR-623
	1	0.476744	0.411628	n=1
	1	0.498838	0.306834	n=2
	1	0.66128	0.464154	n=3
	1	0.629962	0.574891	n=4
	1	0.6899	0.587482	n=5
Figure 8i
	GBM6 Spheroids
	UT	LXR-623	10 μM WJA88	10 μM WJA88 + LXR-623	25 μM WJA88	25 μM WJA88 + LXR-623
	0.897688	1.03425	0.879241	0.010545	0.186675	0.016682	n=1
	1.05356	0.632602	0.642771	0.017902	0.210319	0.012776	n=2
	1.04877	1.17688	0.82018	0.018411	0.134445	0.006615	n=3
Figure 8j
	GBM6 Orthotopic Xenograft in BALB/c Nude Mice
	Days post implant (IVIS day)	Ctr								LXR-623								WJA88								WJA88+LXR-623
	5	230000	4500000	600000	300000	380000	1700000	190000	2400000	2500000	1300000	130000	3700000	730000	1100000	240000	340000	250000	380000	160000	290000	180000	4900000	170000	2600000	160000	4400000	380000	220000	150000	340000	3600000	260000
	12	156000	2740000	1330000	374000	330000	165000		634000	3800000	220000	1500000	890000	310000	42000	165000	2600000	6350000	200000	6920000	5200000	200000	247000	172000	266000	40000	49000	350000	75000	49000	47000	42000	45000
	21	400000	6200000	8400000	15000000	4200000	17000000			310000	8500000	720000	2100000	530000	150000	250000	120000	11000000	210000	4300000	420000	660000	560000	430000		80000	150000	34000	72000	26000	48000	170000	30000
		n=1	n=2	n=3	n=4	n=5	n=6	n=7	n=8	n=1	n=2	n=3	n=4	n=5	n=6	n=7	n=8	n=1	n=2	n=3	n=4	n=5	n=6	n=7	n=8	n=1	n=2	n=3	n=4	n=5	n=6	n=7	n=8
Figure 8k
	GBM6 Orthotopic Xenograft in BALB/c Nude Mice
		Days post implant (treatment from day 6)	Control	LXR-623	WJA88	WJA88+LXR-623
	11393	26	1				n=1	*excluded*
	11396	24	1				n=2
	11398	28	1				n=3
	11403	28	1				n=4
	11408	12	1				n=5
	11412	28	1				n=6
	11418*	7	0				n=7
	11427	28	1				n=8
	11405	29		1			n=1
	11407	29		1			n=2
	11410	29		1			n=3
	11414	29		1			n=4
	11415	24		1			n=5
	11417	26		1			n=6
	11420	33		1			n=7
	11425	32		1			n=8
	11394	30			1		n=1
	11400	26			1		n=2
	11404	33			1		n=3
	11409	32			1		n=4
	11419	23			1		n=5
	11422	33			1		n=6
	11424	28			1		n=7
	11428	33			1		n=8
	11397	31				1	n=1
	11401*	28				0	n=2
	11402	38				1	n=3
	11411	43				1	n=4
	11421	43				1	n=5
	11426	48				1	n=6
	11429*	26				0	n=7
	11431	38				1	n=8
Figure 8l
	GBM6 Orthotopic Xenograft in BALB/c Nude Mice
	Treatment Days	Control								LXR-623								WJA88								WJA88+LXR-623
	1	0	0	0	0	0	0	0	0	0	0	0	0	0	0	0	0	0	0	0	0	0	0	0	0	0	0	0	0	0	0	0	0
	2	0	0.44	0.85	0.87	1.78	1.3	-0.47	0	-0.4	-2.7	1.7	-0.4	-6.4	-3.8	0	-1	2.7	0.4	-2.1	-1.6	-2.2	-0.8	-1.7	4	-2.6	3.8	7.8	2.7	4.8	0	-1.2	1
	3	1.97	0	-0.85	-1.3	2.22	1.73		1.51	-0.4	-2.3	1.7	-0.4	-6	-4.8	-1.2	-0.5	0.5	-0.8	-2.1	-0.8	-2.2	-1.7	-1.2	4	-2.6	4.3	6.5	1.1	2.2	0.4	-3.3	1.5
	4	1.48	1.77	2.56	0.43	2.22	2.16		1.89	-0.4	-2.3	2.6	-1.3	-8.1	-6.2	-1.6	-1	-0.9	-0.8	-2.9	-2.3	-1.7	-2.9	-1.2	4	-3	5.2	3.9	-1.1	2.2	0.8	-4.1	3.5
	5	3.45	-0.44	3.85	-0.43	2.67	1.73		3.02	3	-1.9	3.9	-0.4	-7.2	-5.2	-9.8	-0.5	-1.4	-0.8	-1.2	-1.2	-4.8	-7.6	-5	2.8	-2.2	-0.5	6.5	0	4.3	0	0	2
	6	4.43	1.77	4.27	1.3	4	1.73		3.02	2.5	-1.5	3.5	1.3	-10.6	-6.7	-11.5	0	0.9	1.2	-0.8	-0.4	-5.2	-8	-5	2	-3.4	4.3	8.7	1.1	6.5	2.1	1.2	1.5
	7	4.43	2.65	8.12	-0.43	4	2.6		5.28	2.1	0.4	3.9	2.6	-12.8	-9.5	-13.5	1	2.3	3.3	0	0.4	-8.7	-9.2	-5.4	2	-4.5	3.8	10	0	6.5	4.1	1.7	0
	8	4.93	5.75	6.41	2.61		2.16		2.64	1.3	-1.1	3.9	3	-16.2	-15.7	-9.4	1	0.9	-1.6	-2.1	-0.4	-6.5	-5.5	-5.4	2	-3.4	5.7	10	-3.2	9.1	3.7	3.3	1.5
	9	4.93	6.19	2.99	6.52		2.16		0	-0.4	3.4	3	-3.9	-10.2	-7.1	-0.8	2.4	5.9	-1.6	1.2	-7.4	-3.5	-4.6	-3.3	7.1	-3.4	9	13.9	7.5	13	7.4	5.4	8.5
	10	1.48	5.31	5.98	6.09		2.6		1.13	4.6	0.8	-1.3	-0.9	-19.1	-4.8	-1.2	0.5	1.4	-3.7	-2.1	-8.2	-5.2	-8.4	-2.9	4.4	-4.9	7.6	9.1	8.1	7.8	5.8	0.4	3
	11	3.45	3.98	5.98	6.52		4.33		3.4	2.1	0	-3.5	2.6	-11.5	0	3.7	1	2.3	-4.1	-1.2	-6.6	-3.5	-6.7	-2.1	7.5	-3.4	13.3	13	12.9	12.2	6.2	1.2	3.5
	12	2.46	2.65	6.41	7.83		3.9		2.26	1.7	-5.3	-3	3.5	-14	-1	-2	0.5	2.3	-3.7	-0.4	-3.9	-5.2	-8.4	0	5.2	-6.4	11	12.6	9.1	12.2	7	5.4	4.5
	13	2.96	5.31	6.84	6.96		5.19		2.26	5.1	-6.1	-1.7	3.9	-11.5	2.4	-1.6	3.3	1.8	-3.7	-1.2	-3.9	-3	-2.9	1.7	5.2	-3	14.3	14.3	10.2	12.6	7	7.9	8.5
	14	2.46	4.42	7.26	7.83		6.49		2.64	7.2	-8.3	0	5.7	-8.9	7.6	-1.6	5.2	2.3	-3.7	-2.5	-3.1	0.4	0.4	4.1	4.4	-0.4	14.3	15.7	9.1	13.9	8.6	12.4	9
		n=1	n=2	n=3	n=4	n=5	n=6	n=7	n=8	n=1	n=2	n=3	n=4	n=5	n=6	n=7	n=8	n=1	n=2	n=3	n=4	n=5	n=6	n=7	n=8	n=1	n=2	n=3	n=4	n=5	n=6	n=7	n=8

## Sheet: Figure S1
Figure S1a
	RKI1
	CDKN1A	pPML	YPEL3	DEC2	CDKN1B	NR2F1	SOX2	SOX9	ORC1	NEK2	MCM5	BUB1
	[Log2(DTP/Parent)]	[Log2(DTP/Parent)]	[Log2(DTP/Parent)]	[Log2(DTP/Parent)]	[Log2(DTP/Parent)]	[Log2(DTP/Parent)]	[Log2(DTP/Parent)]	[Log2(DTP/Parent)]	[Log2(DTP/Parent)]	[Log2(DTP/Parent)]	[Log2(DTP/Parent)]	[Log2(DTP/Parent)]
	4.26	1.03166	0.438335	2.54167	1.33833	-2.26833	-0.731666	-1.25167	-1.505	-0.771668	-0.721665	-1.985	n=1
	3.84666	1.10166	1.735	3.795	1.325	-2.01833	0.431666	0.218335	-1.365	-2.48167	-0.641667	-1.585	n=2
	4.73333	0.213329	1.64	0.403333	1.03	-3.61	-0.626667	-1.49	-3.58	-3.66	-2.08333	0.403333	n=3
	FPW1
	CDKN1A	pPML	YPEL3	DEC2	CDKN1B	NR2F1	SOX2	SOX9	ORC1	NEK2	MCM5	BUB1
	[Log2(DTP/Parent)]	[Log2(DTP/Parent)]	[Log2(DTP/Parent)]	[Log2(DTP/Parent)]	[Log2(DTP/Parent)]	[Log2(DTP/Parent)]	[Log2(DTP/Parent)]	[Log2(DTP/Parent)]	[Log2(DTP/Parent)]	[Log2(DTP/Parent)]	[Log2(DTP/Parent)]	[Log2(DTP/Parent)]
	2.20667	1.04166	1.92166		1.63167		-0.838334	-0.438333	0.72833	-1.34833	0.438335	-0.741667	n=1
	1.13	1.255	2.31833		1.27166	-4.36167	-0.653332	-0.311667	0.225003	-1.58834	0.0816669	-1.565	n=2
	1.20667	0.681665	2.615	1.585	1.90167	-0.641667	-0.645	-0.418333	1.005	-1.08167	0.47833	1.96833	n=3
Figure S1c
	RKI1_Tivantinib
	Tivantinib (μM, log10)	Parent			Recovered DTPs
	1.7	0.132	-0.176	-0.0102	-0.088	-0.0713	-0.182
	1	0.444	0.423	0.36	0.121	0.244	0.186
	0.699	0.523	0.434	0.414	0.086	0.211	0.165
	0	0.797	0.544	0.58	0.268	0.264	0.172
	-0.301	0.886	0.77	0.745	0.346	0.319	0.227
	-1	1.04	1.02	1.03	0.902	0.845	0.643
	-2	0.996	1.06	1.06	0.975	0.986	1.06
		n=1	n=2	n=3	n=1	n=2	n=3
	FPW1_Tivantinib
	Tivantinib (μM, log10)	Parent			Recovered DTPs
	1.7	-0.366	-0.369		-0.172	0.0643	-0.121
	1	-0.196	-0.169		-0.000318	-0.26	-0.355
	0.699	-0.117	-0.129		-0.0522	-0.285	-0.449
	0	0.156	0.159		0.0542	0.408	0.598
	-0.301	0.645	0.604		0.302	0.578	0.582
	-1	0.989	0.904		0.685	0.89	0.853
	-2	0.977	0.98		0.778	1.04	0.885
		n=1	n=2		n=1	n=2	n=3
Figure S1f
	RKI1
	Lipid	Parent			DTP
	AcCa C18:1	1.12717	0.68172	1.09811	1.78108	2.20241	2.53953
	AcCa C16:1	0.089	0.04589	0.06274	0.07452	0.17968	0.21972
	AcCa C14:1	0.01208	0.00385	0.00876	0.02268	0.08482	0.11182
	AcCa C24:0	0.0138	0.02147	0.01047	0.02364	0.06544	0.0579
	AcCa C18:0	0.71225	0.2897	0.74147	0.82293	0.71466	0.98824
	AcCa C16:0	3.13863	0.96092	4.37269	1.49699	1.90895	2.32559
	AcCa C14:0	0.32003	0.08858	0.36958	0.16384	0.32927	0.43618
	AcCa C12:0	0.0134	0.00414	0.00667	0.01528	0.04055	0.08198
		n=1	n=2	n=3	n=1	n=2	n=3

## Sheet: Figure S2
Figure S2c
		RKI1
		Parent			DTP
	Histone H3.1/3.2	1	1	1	1.16979	0.974973	0.695285
	Histone H3.3	1	1	1	1.18563	1.32768	1.4989
		n=1	n=2	n=3	n=1	n=2	n=3
		FPW1
		Parent			DTP
	Histone H3.1/3.2	1	1	1	1.51388	0.944678	0.845136
	Histone H3.3	1	1	1	1.93133	1.09267	1.05666
		n=1	n=2	n=3	n=1	n=2	n=3
Figure S2d
		RKI1
		Parent			DTP
	H3K4Me3	1	1	1	0.760481	0.349832	0.616391
	H3K9Me1	1	1	1	1.33944	1.12209	1.02943
	H3K9Me2	1	1	1	1.40496	1.09452	1.25324
	H3K9Me3	1	1	1	1.00765	0.44011	0.972489
	H3K27Me1	1	1	1	1.24131	3.65938	1.21513
	H3K27Me2	1	1	1	1.41379	0.863927	1.18208
	H3K27Me3	1	1	1	1.64876	1.58332	1.43673
	H3K36Me1	1	1	1	2.01685	0.84811	1.3975
	H3K36Me2	1	1	1	1.16448	1.62102	1.44746
	H3K36Me3	1	1	1	0.618855	0.769213	1.36346
		n=1	n=2	n=3	n=1	n=2	n=3
		FPW1
		Parent			DTP
	H3K4Me3	1	1	1	1.55281	0.810629	1.57208
	H3K9Me1	1	1	1	1.05135	1.11328	0.801397
	H3K9Me2	1	1	1	1.09469	1.64589	0.755877
	H3K9Me3	1	1	1	0.980666	1.56956	0.938246
	H3K27Me1	1	1	1	1.09153	2.21604	1.49749
	H3K27Me2	1	1	1	1.25827	0.898345	0.834534
	H3K27Me3	1	1	1	1.12267	5.27143	1.05235
	H3K36Me1	1	1	1	1.08962	0.710193	0.888898
	H3K36Me2	1	1	1	1.00638	2.38534	1.32894
	H3K36Me3	1	1	1	1.64609	1.79086	1.32894
		n=1	n=2	n=3	n=1	n=2	n=3
Figure S2e
	RKI1
	H3K4me1
	Parent	DTP
	1	0.555581	n=1
	1	0.603594	n=2
	RKI1
	H3K4me2
	Parent	DTP
	1	0.73571	n=1
	1	1.04451	n=2
	FPW1
	H3K4me1
	Parent	DTP
	1	1.25746	n=1
	1	1.20241	n=2
	FPW1
	H3K4me2
	Parent	DTP
	1	1.69108	n=1
	1	2.8144	n=2
Figure S2f
	RKI1
	H3K4me3
	0	3	6	10	14	CMPD1 (days)
	1	1.87083	2.35524	1.2964	0.171063	n=1
	1	1.78854	1.13446	2.16956	1.30981	n=2
	1	2.35524	2.18878	1.65258	0.935838	n=3
	1	1.16796	1.20724	1.20273	0.966564	n=4
	RKI1
	H3K9me3
	0	3	6	10	14	CMPD1 (days)
	n/a	n/a	n/a	n/a	n/a	n/a not analysed
	1	0.885462	1.01364	0.778023	0.795435	n=2
	1	1.02895	1.02812	1.07832	0.858538	n=3
	1	1.05966	1.28296	1.50351	1.72847	n=4
	RKI1
	Cleaved H3 (T22)
	0	3	6	10	14	CMPD1 (days)
	n/a	n/a	n/a	n/a	n/a	n/a not analysed
	1	1.05521	1.30563	1.59731	0.920257	n=2
	1	1.43325	1.62118	3.15926	2.77967	n=3
	1	1.48643	1.51368	2.0598	1.35638	n=4
	FPW1
	H3K4me3
	0	3	6	10	14	CMPD1 (days)
	1	2.79527	2.17717	4.01061	2.00901	n=1
	1	2.07215	2.38643	3.55515	3.37961	n=2
	1	1.07558	1.79561	2.09744	2.10152	n=3
	1	1.54478	2.62765	1.8549	1.84965	n=4
	FPW1
	H3K9me3
	0	3	6	10	14	CMPD1 (days)
	1	2.07126	1.41433	1.04387	0.552619	n=1
	1	1.47344	1.23719	1.47558	1.23396	n=2
	1	1.36221	1.44508	1.37934	0.968587	n=3
	1	1.09794	1.42074	1.26327	1.40767	n=4
	FPW1
	Cleaved H3 (T22)
	0	3	6	10	14	CMPD1 (days)
	1	2.5896	2.16588	3.04137	1.6589	n=1
	1	1.4499	1.88541	1.84196	1.47856	n=2
	1	1.27927	1.71888	1.57546	0.81878	n=3
	1	1.82159	3.20431	2.14896	1.3471	n=4

## Sheet: Figure S3
Figure S3a
	RKI1- Parent									RKI1 - DTP (CMPD1)									RKI1- DTP (Tiv)
GSK864	99.76	96.62	107.34	113.54					GSK864	100.79	94.08	112.64	120.33	80.78	112.27			GSK864	114.51	93.13	105.28	101.17
UNC0642	87.12	94.17	87.18	93.09					UNC0642	81.66	98.22	104.51	110					UNC0642	94.49	93.42	93.11	106.75					RKI1 - GSKJ4
A-366	93.25	100.22	86.26	98.37					A-366	115.57	102.21	110.18	87.99	104.13	89.55			A-366	88.4	107.96	77.77	93.52					Parent	34.9	33.55	56.21	47.15	66.84	58.66	57.75	51.11	49.59	43.31	43.29	44.88	22.95	23.06	25.45	34.37	43.82	28.59	23.55
BAY-598	92.74	94.88	107	102.95					BAY-598	109.84	114.19	83.37	107.31	102.68	97.85			BAY-598	94.9	95.54	108.63	102.62					DTP (CMPD1)	40.89	45.67	53.74	59.89	30.57	27.45	28.02	27.26	37.08	22.65	30.44	42.23
SGC0946	107.04	101.02	109.99	109.89					SGC0946	111.24	105.83	101.94	108.43	82.26	100.9			SGC0946	89.18	84.9	98.37	110.27					DTP (Tiv)	70.68	66.61	32.21	33.53	94.1	105.08
A-196	99.1		104.96	102.66					A-196	86.02	87.6	103.68	93.63	104.36	117.71			A-196	101	102.04	116.79	98.52
GSK343	100.31	113.87	95.98	98.75					GSK343	107.48	105.91	91.27		109.69	106.36			GSK343	62.5	62.92	69.31	92.48
UNC1999	84.2	85.11	92.35	82.57	39.1	38.5			UNC1999	73.21	70.11	90.44	82.99	87.69	66.15	23.17	26.13	UNC1999	84.35	90	37.69	41.38	11.76	14.8	16.23		RKI1- KDOBA67a
(R)-PFI-2	98.47	94.35	96.82	100.95					(R)-PFI-2	52.26	60.72	64.56	67.93	61.4	65.18	4.47	4.05	(R)-PFI-2	82.13	113.02	102.06	97.55					Parent	35.98	36.28	13.27	13.32	30.62	26.42	29.07	53.23	53.66	49.57	17.58	19.43	18.53	20.74	19.33	20.64
OICR-9429	98.26	90.14	101.42	102.41					OICR-9429	93.69	102.15	103.86	108.93	135.82	98.36			OICR-9429	99.35	97.24	101.85	105.09					DTP (CMPD1)	35.54	32.05	34.75	34.42	32.96	48.6
A-395	107.31	94.99	103.92	111.93					A-395	96.19	96.69	102.81	114.22	89.25	92.49			A-395	116.82	100.12	97.99	98.09					DTP (Tiv)	28.91	28.06	29.14
MRK-740	82.36	92.13							MRK-740	95.83	98.94	122.6	127.33	105.15	95.37			MRK-740
GSK-LSD1	98.22	101.88	107.45	110.24					GSK-LSD1	91.93	83.95	111.93	91.58	116.59	115.64			GSK-LSD1	94.43	109.29	107.44	115.09
QC6352	40.16	35.32							QC6352	74.41	77.61	76.11						QC6352	94.9	93.99	101.81	79.16	95.11	66.84
KDOAM25	110.88	111.99							KDOAM25	57.67	62.67	97.42						KDOAM25	87.2	86.74	92.44
KDOPZ-36a	55.99	56.43	75.08	71.32	87.78	96.9	86.52	85.11	KDOPZ-36a	69.47	58.28							KDOPZ-36a	91.41	92.1	87.57
KDOBA-97a	97.4	108.81	63.6	75.8	82.79	78.61			KDOBA-97a	72.65	57.1	102.33						KDOBA-97a	87.95	90.37	92.33
GSK484	90.15	83.83	78.17	83.28					GSK484	96.54	89.94	83.68	111.29	74.67	67.66			GSK484	90.77	79.31	56.33	56.2
MS023	97.13	98.67	108.54	99.84					MS023	91.39	96.13	100.15	108.63	98.27	85.96			MS023	89.17	86.24	81.41	93.36
MS049	94.41	94.58	102.76	103.51					MS049	99.18	103.18	110.57	97.26	108.74	109.35			MS049	84.78	100.99	94.03	97.81
SGC707	113.84	112.1	99.98	101.8					SGC707	84.72	84.66	100.36	109.41	108.89	119.66			SGC707	107.5	96.05	106.25	109.3
TP-064	98.73	95.73	93.22	79.91					TP-064	108.8	103.88	98.04	108.81	91.17	103.26			TP-064	74.32	67.61	75.15	104.95
UNC1215	96.39	87.17	103.8	105.17					UNC1215	107.21	101.72	87.48	100.61	111.5	108.49			UNC1215	85.82	108	100.34	103.87
L-Moses	92.9	99.11	90.66	91.06					L-Moses	106.2	103.05	93.51	103.81	97.66	93.43			L-Moses	83.97	102.97	69.62	88.67
I-CBP112	86.93	90.08	106.63	105.87					I-CBP112	82.64	90.77	105.07	112.92	107.19				I-CBP112	109.5	85.03	103.01	99.94	91.76
SGC-CBP30	95.98	94	90.66	90.81					SGC-CBP30	77.39	79.67	85.46	86.35	95.05				SGC-CBP30	90.89	91.73	97.28	99.54	87.31
BAY-299	86.35	79.63	104.02	103.91					BAY-299	96.51	95.9	93.37	100.56	102.35	87.76			BAY-299	108.01	102.68	89.95	93.33
GSK6853	106.42	102.49	94.3	105.01					GSK6853	97.38	98.06	88.49	94.09	92.2	109.06			GSK6853	98.11	96.61	76.26	100
NI-57	101.94	90.51	105.65	97.95					NI-57	101.61	97.41	105.54	87.65	117.12	113.65			NI-57	80.78	118.57	107.06	100.8
OF-1	95.89	101	113.4	115.03					OF-1	97.78	93.01	90.59	97.41	107.81	120.12			OF-1	107.83	109.27	114.54	113.07
GSK2801	80.24	78.65	93.02	93.11					GSK2801	96.08	97.93	78.27	89.85	81.35				GSK2801	93.67	98.57	101.21	98.54	85.92
BAZ2-ICR	97.76	109.22	98.39	98.65					BAZ2-ICR	99.07	101.66	100.11	147.03	116.39				BAZ2-ICR	98.9	85.46	86.06	79.42	106.14
(+)-JQ1	67.18	67.76	75.32	71.69					(+)-JQ1	71.74	81.53	73.31	98.65	55.57	67.2			(+)-JQ1	93.58	99.99	92.27	89.18
BI-9564	102.4	91.3	101.31	95.23					BI-9564	94.62	97	91.34	102.27	95.39	94.07			BI-9564	93.21	112.44	110.85	88.5
I-BRD9	91.47	88.78	99.9	102.19					I-BRD9	91.08	99.25	89.07	107.1	90.86	82			I-BRD9	99.73	97.97	87.75	100.53
NVS-CER2-1	78.31	93.74	82.74	90.56					NVS-CER2-1	101.91	88.1	89.98	93.76	26.65	34.49			NVS-CER2-1	76.46	67.59	91.28	90.71
PFI-3	89.71	93.79	84.87	90.34					PFI-3	110.05	93.01	120.18	127.03	95.48	114.28			PFI-3	128.32	96.27	93.16	97.15
FPW1-Parent												FPW1 - DTP (CMPD1)												FPW1 - DTP (Tiv)
GSK864	77.8	84.28	98.6	95.95	83.36	81.56					GSK864	97.76	100.44	104.09	111.07								GSK864	88.43	93.5	105.92	110.14
UNC0642	85.78	77.42	101.35	101.39	72.47	79.84					UNC0642	81.66	98.22	104.51	110								UNC0642	94.21	82.65	105.83	108.9							FPW1 - GSKJ4
A-366	80.69	100.35	86.38	85.18	72.41	73.95					A-366	90.02	92.28	82.04	91.42								A-366	98.95	98.81	96.75	97.73							Parent	19.39	19.46	47.73	53.94	34.54	35.79	15.27	14.31	24.65	24.41	33.44	31.9	28.31	91.34	90.89
BAY-598	95.76	90.1	96.42	105.2	93.11	102.44					BAY-598	90.12	88.43	115.25	93.45								BAY-598	87.3	90.81	109.47	104.57							DTP (CMPD1)	53.96	53.14	58.93	53.83	24.34	26.38	46.16	47.97	16.16	15.78	17.11
SGC0946	92.74	99.43	102.65	100.41	89.31	88.09					SGC0946	89.15	91.94	100.63	110.53								SGC0946	90.27	105.87	113.67	111.71							DTP (Tiv)	44.49	44.29	28.74	28.05	93.84	98.09	95.18
A-196	102.94	95.91	94.81	96.3	102.68	110.32					A-196	104.23	95.08	102.23	104.82								A-196	90.42	89.92	102.16	93.24
GSK343	73.08	88.35	73.63	77.12							GSK343	81.51	78.2	94.69	100.48	76.21	84.26	78.96					GSK343	89.74	77.34	74.28	99.78
UNC1999	80.76	84.4	77.58	81.99	75.14	89.52	85.7	72.65			UNC1999	76.43	80.38	81.33	96.6	10.56	10.65	10.6					UNC1999	72.88	71.55	81.93	93.28	16.28	25.57	19.03
(R)-PFI-2	90.24	85.81	93.44	97.47	90.26	102.29					(R)-PFI-2	96.69	99.27	107.91	100.03								(R)-PFI-2	89.67	94.57	106.82	102.9							FPW1- KDOBA67a
OICR-9429	88.27	86.78	90.02	82.05	74.71	77.65					OICR-9429	88.89	93.77	108.32	108.91								OICR-9429	97.97	86.57	98.23	100.45							Parent	27.41	25.77	35.78	43.48	28.92	26.95	28.33	56.18	53.36	50.46	30.24	29.08	25.77	14.98	22.18
A-395	98.29	87.03	96.84	92.62	79.57	74.06					A-395	91.91	94.96	100.45	89.33								A-395	102.83	89.04	102.98	99.85							DTP (CMPD1)	41.19	40.36	31.5	36.39	18.22	18.86	20.92	67.93	67.42	71.97
MRK-740	76.65	97.99									MRK-740	140.93	104.25										MRK-740											DTP (Tiv)	48.08	50.99	42.36
GSK-LSD1	89.96	85.61	94.1	94.95	76.7	82.4					GSK-LSD1	93.27	90.47	118.33	97.48								GSK-LSD1	87.95	90.02	109.59	112.76
QC6352	22.76	20.65	25.01	15.22	13.69						QC6352	68.5	77.32	81.03									QC6352	83.35	84.47	79.26	88.65	70.81	83.9	47.76	41.45	43.23
KDOAM25	94.39	89.55									KDOAM25	88.01	89.42	95.62	97.23	100.38							KDOAM25	102.52	99.97	101.04
KDOPZ-36a	81.82	87.36	102.57	96.29	87.95	89.12	91.37	88.14	100.84	97.2	KDOPZ-36a	90.67	96.56	101.29	100.34	79.13	74.56	85.33	106.03	103.91	103.9		KDOPZ-36a	87.83	98.4	96.47
KDOBA-97a	80.57	74.91	101.43	94.9							KDOBA-97a	90.49	93.81	97.91	99.96	102.13							KDOBA-97a	95.29	98.68	102.73
GSK484	48.96	42.69	64.37	71.53	47.3	51.96					GSK484	70.49	69.99	88.85	89.44								GSK484	58.93	67.41	60.2	81.74
MS023	97.7	89.82	95.14	94.16	70.48	70.37					MS023	76.24	72.54	92.97	96.77								MS023	67.43	82.68	100.36	105.46
MS049	90.95	92.6	105.95	96.31	84.28	84.49					MS049	78.81	87.3	101.14	111.53								MS049	79.76	78.88	108.19	115.53
SGC707	93.77	93.26	105.68	98.39	77.05	80.95					SGC707	96.24	93.52	116.36	110.3								SGC707	105.63	88.5	114.73	114.1
TP-064	88.18	86.6	96.44	95.34	78.68	74.24					TP-064	89.35	85.34	98.17	120.96								TP-064	97.42	95.49	105.86	107.02
UNC1215	86.86	88.72	109.23	102.08	83.69	82.77					UNC1215	88.36	103.12	107.72	106.03								UNC1215	88.13	82.68	108.94	110.3
L-Moses	93.27	98.35	99.63	99.59	80.36	80.44					L-Moses	84.27	80.77	99.54	134.12								L-Moses	95.47	80.83	106.9	115.22
I-CBP112	86.65	82.96	92.36	95.17	90.9	98.09					I-CBP112	78.46	85.67	85.64	94.27								I-CBP112	91.34	93.7	107.39	92.22
SGC-CBP30	89.81	92.43	79.52	85.21	91.9	97.12					SGC-CBP30	82.77	90.8	89.93	101.47								SGC-CBP30	87.48	95.27	97.15	94.73
BAY-299	40.76	46.27	46.98	41.56	58.49	74.11					BAY-299	77.17	82.37	102.74	95.01								BAY-299	74.26	72.81	93.92	100.83
GSK6853	94.24	98.47	93.57	94.56	72.96	66.59					GSK6853	86.53	90.15	116.73	95.97								GSK6853	106.55	90.94	110.87	108.59
NI-57	94.5	88.42	90.95	98.32	94.26	100.14					NI-57	79.99	77.59	109.41	88.01								NI-57	89.71	89.47	112.35	107.42
OF-1	102.29	98.5	81.85	92.93	77.12	81.56					OF-1	92.37	93.87	122.95	115.07								OF-1	78.92	88.33	110.47	115.19
GSK2801	77.85	80.38	83.69	90.06	73.5	79.44					GSK2801	81.46	82.59	78.8	84.38								GSK2801	81.21	87.51	80.5	111.17
BAZ2-ICR	93.12	102.42	89.24	93.77	81.14	74.84					BAZ2-ICR	113.97	90.39	80.03	93.53								BAZ2-ICR	93.72	95.38	109.12	103.85
(+)-JQ1	30.38	29.44	64.89	67.25	45.5	49.72					(+)-JQ1	73.64	68.16	79.23	96.54								(+)-JQ1	68.04	74.52	49.48	50.29
BI-9564	89.63	82.22	95.76	97.45	71.2	81.01					BI-9564	93.59	93.68	89.1	84.89								BI-9564	95.08	96.51	98.5	99.96
I-BRD9	72.81	82.73	92.84	86.48	81.07	88.74					I-BRD9	91.55	91.59	87.97	97.16								I-BRD9	93.4	94.89	95.27	98.55
NVS-CER2-1	91.16	97.42	95.06	95	80.84	77.95					NVS-CER2-1	100.82	95.3	99.4	102.76								NVS-CER2-1	97.22	92.1	105.87	111.22
PFI-3	93.72	94.47	93.43	92.88	73.38	73.08					PFI-3	84.82	86.17	111.76	116.81								PFI-3	107.53	94.5	109.53	108.82
Figure S3b
	RKI1
	UNC1999
	log10(Concentration) (μM)	Parent					DTPs
	1.7	-0.295	-0.255	-0.201	0.109	-0.185	-0.488	-0.675
	1	-0.225	-0.237	-0.172	0.133	-0.178	0.0787	0.239
	0.699	0.851	0.518	0.614	0.848	0.448	0.56	0.836
	0	0.923	1.07	1.14	0.92	0.893	0.594	0.888
	-0.301	1.05	1.09	1.1	1.05	0.875	0.841	0.925
	-1	1.04	1.04	1.07	1.044	0.857	0.795	0.934
	-2	1.05	0.969	1.06	1.059	0.894	1.04	0.92
		n=1	n=2	n=3	n=4	n=5	n=1	n=2
	RKI1
	GSK126
	log10(Concentration) (μM)	Parent			DTPs
	1.7	-0.268	-0.221	-0.151	-0.472	-0.663
	1	0.0521	0.29	0.412	0.00294	-0.127
	0.699	0.652	0.731	0.833	0.468	0.693
	0	0.824	1.1	0.924	1.01	0.873
	-0.301	0.829	1.11	0.972	0.924	0.896
	-1	0.92	1.05	0.997	0.982	0.879
	-2	0.933	1.05	0.96	0.801	0.779
		n=1	n=2	n=3	n=1	n=2
	RKI1
	CPI-169
	log10(Concentration) (μM)	Parent			DTPs
	1.7	0.666	0.792	0.617	0.319	0.515
	1	0.625	0.78	0.601	0.366	0.598
	0.699	0.692	0.918	0.659	0.406	0.647
	0	0.866	1.12	0.861	0.792	0.86
	-0.301	0.922	1.13	0.923	0.577	0.952
	-1	0.969	1.13	0.987	0.834	0.882
	-2	0.978	1.08	1.02	0.908	0.981
		n=1	n=2	n=3	n=1	n=2
	RKI1
	CPI-1205
	log10(Concentration) (μM)	Parent			DTPs
	1.7	0.373	0.531	0.458	0.0194	0.373
	1	0.569	0.777	0.655	0.4	0.566
	0.699	0.674	0.846	0.723	0.454	0.723
	0	0.794	1.11	0.922	0.403	0.904
	-0.301	0.839	1.12	0.983	0.75	0.921
	-1	0.924	1	1.02	0.732	0.929
	-2	0.909	1	1.01	1.02	1.01
		n=1	n=2	n=3	n=1	n=2
	RKI1
	Tazemetostat
	log10(Concentration) (μM)	Parent			DTPs
	1.7	0.595	0.929	0.763	0.658	0.595
	1	0.796	1.21	0.964	0.869	0.919
	0.699	0.823	1.13	0.972	0.983	0.937
	0	0.878	1.11	0.986	1.31	0.989
	-0.301	0.935	1.11	0.99	1.15	0.981
	-1	0.945	0.999	1.03	1.03	0.958
	-2	0.939	1.01	1.02	0.939	0.918
		n=1	n=2	n=3	n=1	n=2
	FPW1
	UNC1999
	log10(Concentration) (μM)	Parent					DTPs
	1.7	-0.223	-0.515	-0.363	-0.362	-0.162	-0.209	-0.308
	1	-0.209	-0.514	-0.337	-0.329	-0.155	-0.0941	-0.0474
	0.699	0.63	0.00715	0.852	0.786	0.671	0.858	0.905
	0	0.942	0.662	0.944	0.955	0.933	0.89	0.887
	-0.301	0.957	0.734	0.941	0.992	0.912	0.925	0.954
	-1	1	0.766	0.977	0.942	0.957	0.944	0.94
	-2	0.999	0.852	0.943	0.982	0.974	0.914	1.01
		n=1	n=2	n=3	n=4	n=5	n=1	n=2
	FPW1
	GSK126
	log10(Concentration) (μM)	Parental			DTPs
	1.7	-0.339	-0.377	-0.222	-0.23	-0.325
	1	0.66	0.894	0.635	-0.117	-0.27
	0.699	0.858	0.812	0.836	0.636	0.776
	0	0.978	0.895	0.993	0.781	0.839
	-0.301	0.977	0.992	1	0.871	0.845
	-1	0.997	0.962	1.02	0.899	0.925
	-2	0.977	0.981	1.02	0.954	0.937
		n=1	n=2	n=3	n=1	n=2
	FPW1
	CPI-169
	log10(Concentration) (μM)	Parent			DTPs
	1.7	0.493	0.53	0.458	0.385	0.361
	1	0.551	0.583	0.564	0.514	0.558
	0.699	0.589	0.651	0.607	0.594	0.615
	0	0.753	0.923	0.806	0.721	0.835
	-0.301	0.83	1.01	0.898	0.791	0.861
	-1	0.951	1.18	0.965	0.831	0.942
	-2	1.02	1.08	0.982	0.875	1
		n=1	n=2	n=3	n=1	n=2
	FPW1
	CPI-1205
	log10(Concentration) (μM)	Parent			DTPs
	1.7	0.22	0.198	0.313	0.247	0.139
	1	0.584	0.573	0.578	0.585	0.501
	0.699	0.681	0.639	0.675	0.65	0.624
	0	0.893	0.814	0.943	0.82	0.782
	-0.301	0.835	0.94	0.968	0.847	0.839
	-1	1.01	0.963	1	0.895	0.876
	-2	1.02	0.879	1.04	0.965	0.864
		n=1	n=2	n=3	n=1	n=2
	FPW1
	Tazemetostat
	log10(Concentration) (μM)	Parent			DTPs
	1.7	0.684	0.828	0.78	0.663	0.6
	1	0.916	0.79	0.981	0.536	0.821
	0.699	0.934	0.861	0.981	0.792	0.862
	0	0.953	0.877	1.03	0.886	0.939
	-0.301	0.903	0.904	1.01	0.863	0.956
	-1	0.978	0.911	0.991	0.921	1.01
	-2	0.943	0.908	1.04	0.972	0.985
		n=1	n=2	n=3	n=1	n=2
Figure S3c
	RKI1_KDM5A mRNA
	UT	3	6	10	14	CMPD1 (days)
	1	1.15269	1.10573	1.51747	1.64148	n=1
	1	0.94606	1.04006	1.2086	2.05148	n=2
	1	0.96371	1.05946	1.65481	2.12874	n=3
Figure S3d
	RKI1_CTSL1 mRNA
	UT	3	6	10	14	CMPD1 (days)
	1	1.35817	1.5245	2.09701	2.35381	n=1
	1	1.15136	1.72508	1.87905	2.58471	n=2
	1	1.49831	1.83613	2.62079	3.66378	n=3
Figure S3e
	RKI1
	Cell Cycle Phase	Untreated				MRK-740
	G0/G1	62.5	65.2	67.1	67.8	69.1	71.9	70.2	72.3
	S	6.95	5.88	6.02	6.78	4.53	4.85	3.74	4.08
	G2/M	30	28.3	26.2	24.8	26	22.8	25.1	23.2
		n=1	n=2	n=3	n=4	n=1	n=2	n=3	n=4
Figure S3f
	RKI1
	Hours	Untreated	MRK-740
	0	11.8719	10.388
	8	16.4876	14.7651
	16	19.5545	17.0236
	24	22.412	18.8137
	32	26.2033	21.1262
	40	31.9551	23.5118
	48	36.6588	25.4364
	56	41.8895	28.0711
	64	48.2611	29.0997
	72	54.0204	28.9449
	80	59.4769	28.671
	88	65.6806	28.642
	96	71.3576	28.2242
	104	76.6939	27.6997
	112	80.7658	27.2263
	120	84.6242	27.6892
Figure S3h
	RKI1_H3K4me1
	Parent	CMPD1	CMPD1+MRK-740	CMPD1+MRK-740-NC	MRK-740	MRK-740-NC
	1	1.0458	1.40291	1.00417	3.06332	3.28159	n=1
	1	1.2246	0.968402	0.878128	0.95714	0.62665	n=2
	1	1.28892	0.962241	1.13907	1.57537	1.56443	n=3
	RKI1_H3K4me2
	Parent	CMPD1	CMPD1+MRK-740	CMPD1+MRK-740-NC	MRK-740	MRK-740-NC
	1	0.785228	1.56902	0.982968	1.15111	1.04248	n=1
	1	0.938374	0.921066	0.731786	0.724809	0.485333	n=2
	1	1.74037	1.47154	1.928	1.59388	1.97615	n=3
	RKI1_H3K4me3
	Parent	CMPD1	CMPD1+MRK-740	CMPD1+MRK-740-NC	MRK-740	MRK-740-NC
	1	1.73839	0.369683				n=1
	1	1.96327	0.799973	2.65636	3.28769	3.27044	n=2
	1	1.41428	0.760694	1.50102	1.26775	0.855023	n=3
	1	1.63404	1.17989	1.17771	1.46523	1.95006	n=4
[truncated: 8 more columns]

[truncated: 7 more sheets: Figure S5, Figure S6, Figure S7, Figure S8, Table S1, Table S2, Table S3]
